# Supplementary material for: Changes in the Proteome of Medicago sativa Leaves in Response to Long-Term Cadmium Exposure Using a Cell-Wall Targeted Approach
Source: Int J Mol Sci. 2018 Aug 24;19(9):2498. doi: 10.3390/ijms19092498 (PMC6165176; doi:10.3390/ijms19092498)
Supplement: Supplementary file 1 [file ijms-19-02498-s001.zip]

Archive with 4 entries (4 files):
- FogireS1.pdf
- Table S3_SameSpots spot measurments.xlsx
- TableS1_ identification data.xls
- TableS2.pdf
