# Supplementary material for: Changes in the Proteome of Medicago sativa Leaves in Response to Long-Term Cadmium Exposure Using a Cell-Wall Targeted Approach
Source: Int J Mol Sci. 2018 Aug 24;19(9):2498. doi: 10.3390/ijms19092498 (PMC6165176; doi:10.3390/ijms19092498)
Supplement: Supplementary file 1 [file ijms-19-02498-s001.zip › Table S3_SameSpots spot measurments.xlsx]

## Sheet: SameSpots measurments_CaCl
All spots and corresponsing volumes (relative and normalized) are given as detected by SameSpots software, including statistic parameters automatically calculated by the software.
POI: spots which were selected for identification according to statistical parameters.
# spot: as detected on the gel by SameSpots software, used as reference in the text or tables.
			Normalized Volume												Volume
			Cd				Ctrl				Internal Standards				Cd				Ctrl				Internal Standards
#	Anova (p)	Fold	42297 CaCl2 [Cy3]	42298 CaCl2 [Cy5]	42299 CaCl2 [Cy5]	42300 CaCl2 [Cy3]	42297 CaCl2 [Cy5]	42298 CaCl2 [Cy3]	42299 CaCl2 [Cy3]	42300 CaCl2 [Cy5]	42297 CaCl2 STANDARD [Cy2]	42298 CaCl2 STANDARD [Cy2]	42299 CaCl2 STANDARD [Cy2]	42300 CaCl2 STANDARD [Cy2]	42297 CaCl2 [Cy3]	42298 CaCl2 [Cy5]	42299 CaCl2 [Cy5]	42300 CaCl2 [Cy3]	42297 CaCl2 [Cy5]	42298 CaCl2 [Cy3]	42299 CaCl2 [Cy3]	42300 CaCl2 [Cy5]	42297 CaCl2 STANDARD [Cy2]	42298 CaCl2 STANDARD [Cy2]	42299 CaCl2 STANDARD [Cy2]	42300 CaCl2 STANDARD [Cy2]	POI
3519	7.62264e-06	2.03972	1.71714	1.63255	1.59623	1.49964	0.812202	0.74498	0.728808	0.87403	1	1	1	1	1.87884e+06	937820	922165	874096	276240	607297	397576	187333	595803	1.05449e+06	1.01371e+06	670808	x
3664	9.39427e-06	2.0502	1.76974	1.82239	1.65051	1.58481	0.85395	0.796737	0.759759	0.919689	1	1	1	1	2.18118e+06	1.0507e+06	890389	842722	327156	651861	387019	179831	671125	1.05834e+06	946592	611975	x
3636	1.10483e-05	2.02516	1.81663	1.75446	1.69913	1.5162	0.831251	0.777524	0.820432	0.921855	1	1	1	1	5.98886e+06	1.97917e+06	2.74801e+06	2.69928e+06	851824	1.24467e+06	1.25293e+06	603492	1.79514e+06	2.07076e+06	2.83786e+06	2.04889e+06	x
3490	2.4565e-05	3.60203	2.45659	2.12206	2.08241	1.95303	0.790487	0.556642	0.537947	0.506376	1	1	1	1	8.38546e+06	3.08125e+06	3.77161e+06	4.75192e+06	838744	1.14696e+06	920015	453057	1.85873e+06	2.66537e+06	3.17806e+06	2.8002e+06	x
3030	5.75256e-05	3.11248	2.13593	2.00778	2.00455	2.00629	0.824448	0.73128	0.504041	0.560181	1	1	1	1	1.14342e+06	528946	724736	864070	137190	273389	172077	88716.1	291500	483598	634401	495659	x
3489	6.50845e-05	2.37363	1.84212	1.79453	1.65596	1.74132	0.892765	0.692269	0.595784	0.782554	1	1	1	1	2.17935e+06	1.37246e+06	1.50125e+06	1.48941e+06	328311	751322	510019	246133	644213	1.40391e+06	1.59076e+06	984386	x
2506	0.000111694	3.23909	2.64739	1.8082	2.57072	1.76313	0.697165	0.795596	0.564512	0.656278	1	1	1	1	910856	215710	721335	530223	74560.1	134685	149572	72574.1	187349	218984	492361	346101	x
3663	0.000120389	1.94577	1.63092	1.73477	1.85339	1.57104	0.978873	0.724536	0.846405	0.939857	1	1	1	1	2.34838e+06	1.56067e+06	1.26477e+06	1.31861e+06	438130	924980	545403	290074	784075	1.65143e+06	1.19742e+06	965955	x
2356	0.000126532	2.11723	1.86905	1.86113	1.49817	1.40333	0.811259	0.745065	0.712418	0.863497	1	1	1	1	6.26446e+06	1.15964e+06	2.01033e+06	3.09699e+06	845207	658786	902685	700742	1.82509e+06	1.14377e+06	2.35455e+06	2.53984e+06	x
3124	0.000158219	3.90203	2.66842	2.55227	3.22524	2.18478	0.853191	0.619202	0.452223	0.799786	1	1	1	1	1.64736e+06	684744	1.57242e+06	1.40566e+06	163727	235742	208187	189218	336167	492483	855477	740456	x
3540	0.000167054	3.45431	2.06103	1.40997	2.27935	1.84542	0.541939	0.698088	0.547908	0.410987	1	1	1	1	1.66394e+06	476465	1.5578e+06	1.52037e+06	136002	334760	353592	124509	439617	620314	1.19923e+06	948164	x
2339	0.000239157	1.95456	1.84396	1.82565	1.68495	1.52895	1.0108	0.744731	0.792258	0.973977	1	1	1	1	647364	621636	426609	405547	110306	359850	189411	94998.1	191169	625042	444268	305264	x
3536	0.000249224	1.84726	1.7451	1.57086	1.6683	1.51665	0.833317	0.730794	0.917905	1.0372	1	1	1	1	2.03518e+06	1.07176e+06	1.77622e+06	2.52262e+06	302088	707549	922815	634376	635044	1.25242e+06	1.8682e+06	1.91423e+06	x
3535	0.000260456	1.87496	1.89022	1.85189	1.55981	1.51706	0.869157	0.852153	0.836796	1.07877	1	1	1	1	2.63636e+06	1.14573e+06	1.33591e+06	3.19747e+06	376817	748146	676733	836084	759474	1.13568e+06	1.50281e+06	2.42567e+06	x
2692	0.000276812	1.36493	0.849912	0.918359	0.946638	1.00916	1.32457	1.20424	1.25615	1.29814	1	1	1	1	3.5113e+06	1.13308e+06	4.49176e+06	7.67414e+06	1.70102e+06	2.10845e+06	5.62817e+06	3.63003e+06	2.24965e+06	2.26484e+06	8.32593e+06	8.75179e+06	x
3031	0.000296113	2.56294	1.58425	1.94044	2.13074	1.71796	0.962735	0.641202	0.692162	0.580819	1	1	1	1	791666	461302	588172	641053	149543	216313	180416	79696.9	272106	436390	484368	429447	x
2357	0.000320894	1.96198	2.01506	1.76057	1.49406	1.47504	0.90653	0.79351	0.773696	0.963979	1	1	1	1	3.16839e+06	601880	910049	1.4173e+06	443071	384956	445000	340599	856193	627546	1.0688e+06	1.10582e+06	x
3028	0.00036065	3.13088	2.23889	1.97582	2.66515	2.22443	1.01862	0.740035	0.493583	0.655659	1	1	1	1	1.20487e+06	595656	2.55314e+06	1.98582e+06	170396	316594	446486	215237	293042	553399	1.68095e+06	1.02742e+06	x
3081	0.000470423	2.03714	1.44593	1.47415	1.53117	1.76703	0.777615	0.964668	0.691092	0.619085	1	1	1	1	354874	177364	423551	578536	59323.9	164704	180514	74534.2	133643	220858	485381	376803	x
3214	0.000579036	1.69041	0.629649	0.8405	0.661746	0.782031	1.22363	1.10443	1.24129	1.35638	1	1	1	1	208780	189148	250909	274912	126119	352700	444419	175336	180556	413099	665313	404573	x
2359	0.000634539	1.8866	1.87759	1.6868	1.4657	1.24596	0.879363	0.773826	0.783289	0.890166	1	1	1	1	3.57021e+06	1.16554e+06	1.58514e+06	2.12224e+06	519757	758767	799907	557545	1.03541e+06	1.26839e+06	1.89769e+06	1.96028e+06	x
2280	0.000666105	3.2347	2.935	2.65112	2.79345	1.97313	0.917659	1.01013	0.789239	0.48349	1	1	1	1	552611	254756	547153	413389	53707.1	137744	145972	37248.5	102525	176394	343691	241119	x
3547	0.000703939	2.42323	1.70035	1.45344	1.67579	1.27465	0.63751	0.761405	0.688299	0.431836	1	1	1	1	983021	270221	364189	348243	114565	200882	141246	43383.9	314807	341280	381335	314427	x
2372	0.000741016	1.7529	1.48816	1.7853	1.41503	1.38628	0.709307	0.863518	0.933295	0.959438	1	1	1	1	1.15115e+06	1.06938e+06	845904	956736	170552	733999	526827	243488	421214	1.09954e+06	1.04895e+06	794274	x
1922	0.00111032	2.7509	2.84452	1.32551	1.86814	1.67583	0.749433	0.676671	0.761387	0.616688	1	1	1	1	2.55656e+06	481549	747569	764378	209372	348848	287701	103433	489404	666877	702172	524935	x
3629	0.00113497	1.79191	1.79496	1.44431	1.67653	1.29932	0.951426	0.712744	0.849318	0.954938	1	1	1	1	5.74736e+06	3.03254e+06	2.9724e+06	3.01291e+06	946954	2.12365e+06	1.42187e+06	814258	1.74355e+06	3.85422e+06	3.11098e+06	2.66868e+06	x
3561	0.00117087	1.73135	0.638749	0.725202	0.658243	0.749546	1.39009	0.93647	1.18748	1.28482	1	1	1	1	477958	359660	479140	753570	323327	659066	816203	474992	407456	910379	1.27725e+06	1.15705e+06	x
2690	0.00123194	1.48319	0.863121	0.907309	0.9159	0.960635	1.55868	1.24109	1.17834	1.43101	1	1	1	1	1.45303e+06	677043	1.93869e+06	2.60978e+06	815639	1.31422e+06	2.35519e+06	1.42958e+06	916692	1.36978e+06	3.71416e+06	3.12661e+06	x
2236	0.00141914	3.33548	3.22952	1.88137	2.00579	1.97167	0.683385	1.04713	0.540106	0.454135	1	1	1	1	911057	281345	928037	909093	59925.6	222212	235967	76997.7	153613	274508	811857	530643	x
3339	0.00148114	1.29107	1.03444	1.0917	1.07296	1.17377	1.46175	1.43922	1.2601	1.48458	1	1	1	1	427696	270607	594212	672896	187864	506253	658960	312958	225139	455016	971761	659770	x
2330	0.00149441	1.98687	2.16134	1.85514	1.80536	1.30673	1.00577	0.753175	0.885999	0.942901	1	1	1	1	2.7539e+06	861344	610361	531935	398347	496248	282846	141142	693818	852294	593231	468489	x
3672	0.00153517	1.62871	0.741929	0.917479	0.962678	0.781204	1.20585	1.34935	1.35236	1.6354	1	1	1	1	781942	388350	544994	556162	395044	810502	722932	428132	573896	776992	993370	819340	x
2342	0.00153641	1.78482	1.67832	1.71045	1.82212	1.44449	0.918961	0.72726	0.921304	1.16136	1	1	1	1	750844	688740	617471	559811	127794	415562	294806	165505	243610	739151	594620	446021	x
2915	0.00170537	1.81093	1.92172	1.26667	1.38492	1.27369	0.870854	0.76503	0.86524	0.727599	1	1	1	1	790183	213727	276630	378212	111307	183180	163194	79447.8	223903	309732	350489	341742	x
3075	0.00173608	2.43333	1.25792	2.02283	2.27913	1.50163	0.76266	0.551336	0.830505	0.757496	1	1	1	1	432330	454038	855978	649781	81476.8	175611	294530	120532	187147	412023	659013	498001	x
3667	0.00176206	2.09124	1.32849	1.20159	1.74259	1.39741	0.561917	0.853642	0.765516	0.53027	1	1	1	1	1.98148e+06	701912	1.64159e+06	1.56891e+06	260522	707629	680954	218923	812181	1.0723e+06	1.65299e+06	1.29212e+06	x
2349	0.00268045	1.9496	1.67892	1.6488	1.64547	1.85452	0.846714	0.680281	0.71724	1.25788	1	1	1	1	1.99197e+06	1.27781e+06	1.08374e+06	1.24032e+06	312269	748153	446059	309355	646060	1.42262e+06	1.15567e+06	769713	x
1938	0.00288997	3.28723	3.26462	1.47769	2.2757	1.25137	0.61911	0.622968	0.771974	0.501557	1	1	1	1	3.07906e+06	533956	822490	669816	181507	319440	263458	98720.7	513578	663302	634184	616024	x
3610	0.003221	1.5918	0.778585	0.979762	0.836066	0.745773	1.19993	1.27741	1.1893	1.65029	1	1	1	1	2.08326e+06	1.03624e+06	907506	1.42437e+06	998006	1.91721e+06	1.21897e+06	1.15903e+06	1.45699e+06	1.94146e+06	1.90463e+06	2.19808e+06	x
2790	0.00345086	1.32364	0.894039	0.811932	0.853921	0.881591	1.31308	1.09794	1.00699	1.13727	1	1	1	1	1.0033e+06	361044	654722	1.0905e+06	458042	692823	729048	517298	611074	816262	1.34536e+06	1.42359e+06	x
3620	0.00374694	1.81763	1.8427	1.51801	1.665	1.27567	0.912821	0.663013	0.79481	1.09616	1	1	1	1	3.73179e+06	2.04705e+06	2.03231e+06	1.63576e+06	574629	1.26876e+06	916077	516861	1.10276e+06	2.47539e+06	2.14178e+06	1.47574e+06	x
2538	0.00378436	1.98901	1.7848	1.26362	1.58428	1.05189	0.713842	0.754562	0.840201	0.549393	1	1	1	1	2.58267e+06	1.01112e+06	1.61743e+06	1.44848e+06	321086	856804	809969	278191	787953	1.46884e+06	1.7914e+06	1.58478e+06	x
2481	0.00434982	1.79092	2.13292	1.30353	1.58035	1.34995	1.05661	0.847109	0.798341	0.852942	1	1	1	1	326155	67943.8	146965	126735	50223.5	62657.1	70103.8	29445.3	83266.7	95679.3	163177	108045	x
2508	0.00472278	3.94733	4.46118	1.52814	2.41058	1.46801	0.868428	0.566024	0.635519	0.429922	1	1	1	1	3.12076e+06	413984	1.81539e+06	1.47556e+06	188836	217600	451930	158904	380918	497291	1.32144e+06	1.15679e+06	x
2786	0.00482602	1.73665	0.719493	1.0375	1.14645	0.823661	1.89744	1.37597	1.47511	1.72416	1	1	1	1	215509	128846	292808	232318	176664	242492	355751	178826	163102	227968	448154	324611	x
3218	0.00502661	2.96526	2.91561	1.18678	1.82968	1.52456	0.41433	0.551293	0.664451	0.884588	1	1	1	1	2.10073e+06	318479	590476	550941	92795.6	209940	202480	117549	392339	492605	566274	415900	x
3104	0.00593689	2.30823	1.13546	1.189	1.77448	1.78719	0.9199	0.490867	0.689148	0.45015	1	1	1	1	179379	138916	254939	386743	45173.2	81383	93491.4	35820	86024.3	214465	252096	249045	x
3611	0.00626451	1.84197	0.692363	0.873831	0.990906	0.897244	1.28964	1.37124	1.4765	2.22541	1	1	1	1	6.4947e+06	3.57057e+06	4.99201e+06	5.71944e+06	3.76039e+06	7.95107e+06	7.02376e+06	5.21642e+06	5.10794e+06	7.50065e+06	8.83983e+06	7.33619e+06	x
3673	0.00633122	1.67726	0.913031	0.882257	0.82245	0.788824	1.13535	1.28122	1.34696	1.95017	1	1	1	1	1.32183e+06	527811	653213	718734	510930	1.0877e+06	1.01017e+06	653401	788337	1.09818e+06	1.39362e+06	1.04861e+06	x
2689	0.0064777	1.34493	0.789724	0.870961	0.8959	0.884628	1.35691	1.08126	1.00235	1.18766	1	1	1	1	1.12976e+07	7.43603e+06	1.71227e+07	2.14247e+07	6.03393e+06	1.31001e+07	1.80894e+07	1.0577e+07	7.78987e+06	1.56723e+07	3.35362e+07	2.78728e+07	x
3233	0.00648751	1.64492	1.62958	1.83977	1.73419	1.59782	1.05913	0.764285	0.934874	1.37648	1	1	1	1	4.50354e+06	2.57489e+06	2.65318e+06	3.84956e+06	909849	1.51793e+06	1.35057e+06	1.21947e+06	1.50487e+06	2.56911e+06	2.68454e+06	2.77275e+06	x
3617	0.0066039	1.99159	2.35905	1.81321	1.99892	1.21124	1.06488	0.789682	0.794079	1.05816	1	1	1	1	2.0935e+06	492383	539433	565028	293748	304306	202348	181515	483232	498476	473524	536869	x
2699	0.00852575	1.61658	1.97757	1.25673	1.36629	1.28643	0.948437	1.03629	0.875523	0.781402	1	1	1	1	1.87403e+06	474468	521555	775077	279379	555200	315586	173122	516020	693035	669818	693406	x
3495	0.00909574	1.69942	1.69281	1.8767	1.6781	1.45371	0.963609	0.776791	0.796549	1.40635	1	1	1	1	5.97674e+06	3.33133e+06	4.88423e+06	5.63687e+06	1.05754e+06	1.95673e+06	2.18919e+06	2.00526e+06	1.92254e+06	3.25846e+06	5.10715e+06	4.46259e+06	x
3595	0.00984196	1.93915	1.9728	1.55388	1.58785	1.07492	0.950463	0.970692	0.691833	0.578847	1	1	1	1	635301	187554	241419	281563	95141.8	166262	99324.8	55754.6	175355	221564	266786	301458	x
3213	0.0100705	2.22663	0.337087	0.974951	0.714775	0.699626	1.65191	1.41878	1.31162	1.68847	1	1	1	1	1.33835e+06	1.89816e+06	2.40435e+06	2.65364e+06	2.03869e+06	3.91984e+06	4.1661e+06	2.35499e+06	2.16196e+06	3.57388e+06	5.90241e+06	4.3652e+06	x
3608	0.0103371	1.52057	0.853987	0.833182	1.05921	0.6285	1.11093	1.3194	1.31357	1.38785	1	1	1	1	1.42141e+06	752347	645847	767277	574769	1.69066e+06	756299	623030	906335	1.65755e+06	1.06991e+06	1.40499e+06	x
2863	0.0119821	1.7654	0.875238	1.15755	1.31013	0.766127	1.79415	1.67641	1.4291	2.35444	1	1	1	1	335545	188710	728100	514953	213807	387828	749947	581933	208759	299258	975161	773560	x
2371	0.0120426	1.49354	1.20644	1.58298	1.27745	1.15912	0.668122	1.00606	0.874217	0.950646	1	1	1	1	970229	712089	426043	734425	167019	642225	275309	221492	437915	825751	585206	729203	x
239	0.0125242	1.28667	0.833167	0.948247	0.954376	0.990306	1.39055	1.21165	1.04473	1.14732	1	1	1	1	2.79906e+06	2.09839e+06	1.87223e+06	3.01674e+06	1.45213e+06	3.8049e+06	1.93526e+06	1.2852e+06	1.82937e+06	4.06214e+06	3.44224e+06	3.50587e+06	x
2740	0.0130133	1.81105	0.562274	0.644465	0.871572	0.744535	1.29649	1.7899	1.05795	0.967979	1	1	1	1	98888.9	49581.2	136016	194007	70877.4	195410	155900	92750.3	95767.8	141224	273835	299888	x
3541	0.0136992	2.08014	1.94751	1.57984	1.14328	1.08848	0.638753	0.984492	0.706514	0.438858	1	1	1	1	710406	177533	207600	251107	72427	156993	121141	37228.8	198631	206280	318623	265500	x
1921	0.0138973	1.39655	1.28526	1.52242	1.74561	1.39565	0.971109	0.948111	1.03704	1.30348	1	1	1	1	2.06901e+06	1.08997e+06	1.22245e+06	1.41047e+06	485936	963258	685758	484407	876580	1.31423e+06	1.22881e+06	1.1631e+06	x
3571	0.0145053	2.25381	0.483391	1.12855	0.954159	0.854531	2.4055	1.23477	1.70855	2.36063	1	1	1	1	90660.5	70188.4	166249	146133	140238	108977	281098	148445	102127	114165	305730	196811	x
3034	0.014815	1.37301	1.57985	1.57851	1.40046	1.2947	1.15421	1.15413	0.825474	1.12947	1	1	1	1	741076	389089	598152	737729	168294	403698	332919	236658	255427	452470	749449	655776	x
3569	0.0165699	1.31677	1.53766	1.48856	1.40612	1.51808	1.08387	0.946531	1.07395	1.41459	1	1	1	1	5.22372e+06	2.58903e+06	3.18068e+06	3.57852e+06	1.14456e+06	2.33618e+06	2.2939e+06	1.22619e+06	1.84987e+06	3.1927e+06	3.96915e+06	2.71292e+06	x
3105	0.0171432	1.93304	0.876931	1.43324	0.848913	0.947037	2.38823	1.21836	1.9741	2.35661	1	1	1	1	1.31458e+06	811882	1.65933e+06	1.54924e+06	1.11285e+06	979382	3.64362e+06	1.41761e+06	816286	1.03983e+06	3.42981e+06	1.88269e+06	x
438	0.0180974	1.28552	0.804118	0.940254	0.844018	1.01911	1.34019	1.18337	1.05831	1.05565	1	1	1	1	1.39024e+06	1.16743e+06	957377	1.80968e+06	720237	2.08502e+06	1.13355e+06	689320	941436	2.27916e+06	1.99036e+06	2.04366e+06	x
2420	0.018405	1.85321	2.10742	1.97512	1.88543	1.0272	1.11847	0.814729	1.01088	0.830547	1	1	1	1	1.56068e+06	566704	694754	507794	257470	331724	351734	150978	403258	526686	646578	568930	x
1771	0.0184299	1.87077	0.94207	0.973793	0.906681	0.710262	0.971975	1.73229	1.75812	2.14668	1	1	1	1	852461	445107	435524	650672	273392	1.12362e+06	797446	723151	492734	839048	842867	1.05432e+06	x
2374	0.0192621	1.38605	1.50372	1.46741	1.45972	1.16045	1.17667	0.786457	1.05192	1.01895	1	1	1	1	1.433e+06	352522	420877	393296	348557	268110	286392	126988	518922	440987	505924	390050	x
3219	0.0195826	1.52611	0.652434	1.22736	0.854944	0.834104	1.44406	1.30655	1.18764	1.50819	1	1	1	1	813327	818952	795260	1.14624e+06	559568	1.23712e+06	1.04316e+06	762130	678811	1.22483e+06	1.6322e+06	1.58154e+06	x
2801	0.020103	1.68894	0.666563	1.04643	1.08151	0.734851	1.78129	1.1786	1.2193	1.78168	1	1	1	1	208875	140984	262940	221291	173509	225333	279918	197294	170634	247313	426605	346571	x
3231	0.020741	2.22439	0.277874	1.10151	0.69602	0.552941	1.60041	1.42972	1.25495	1.56138	1	1	1	1	704156	1.81369e+06	1.56686e+06	1.89081e+06	1.26064e+06	3.34062e+06	2.66765e+06	1.96334e+06	1.37988e+06	3.02247e+06	3.9501e+06	3.93546e+06	x
3037	0.0217194	1.65738	2.41536	1.60122	1.39526	1.58681	1.24859	1.07767	0.755004	1.14147	1	1	1	1	434062	170393	301500	352911	69747.7	162737	154055	93351.7	97856.8	195339	379169	255957	x
3637	0.0228431	1.74028	1.62399	1.30855	1.15512	1.15037	0.479318	0.779744	1.11254	0.638289	1	1	1	1	513358	331622	233574	517563	47097.8	280418	212424	105599	172131	465201	354811	517788	x
3211	0.02406	1.71134	0.575646	1.18598	0.80744	0.8327	1.90129	1.3667	1.11669	1.4369	1	1	1	1	432450	633271	952173	1.20712e+06	443985	1.03559e+06	1.24346e+06	765959	409073	980170	2.06922e+06	1.66835e+06	x
3659	0.0246215	1.43678	1.50683	2.02331	1.35851	1.64813	1.24854	1.08313	0.893931	1.324	1	1	1	1	1.63766e+06	1.29155e+06	1.62688e+06	3.56885e+06	421796	981137	1.01086e+06	1.05425e+06	591806	1.17176e+06	2.10132e+06	2.49209e+06	x
2175	0.0251318	1.83159	0.821561	0.789152	0.881053	0.890159	0.892791	1.55978	1.54972	2.19202	1	1	1	1	235395	66779.5	86736.2	305179	79514.7	187304	144060	276344	156019	155336	172742	394562	x
2125	0.0253482	1.5377	0.833529	0.906099	1.05259	0.706487	1.00181	1.38612	1.24687	1.74516	1	1	1	1	1.43366e+06	356796	878866	1.28016e+06	535610	774549	983057	1.16282e+06	936582	722826	1.46509e+06	2.08539e+06	x
3533	0.0277599	1.59287	1.35706	1.52144	1.54064	1.05149	0.947123	1.14674	0.744437	0.596158	1	1	1	1	646832	283303	320261	376538	140326	303014	146125	78502.2	259546	341811	364757	412126	x
2402	0.0295273	1.60664	1.45511	1.75992	1.52929	0.992076	0.994992	1.08499	0.836436	0.654018	1	1	1	1	610626	190206	250666	214739	129789	166402	129458	52056.4	228507	198390	287610	249111	x
2789	0.0295737	1.96438	0.482037	1.18448	1.2593	0.700841	1.78762	1.28757	1.76384	2.2851	1	1	1	1	98036	66331	190425	107398	113011	102320	251854	128765	110745	102796	265336	176362	x
2793	0.0298178	2.03549	0.610274	0.830348	1.15169	0.542755	1.93465	0.892535	1.59075	1.96345	1	1	1	1	74582.7	46655.4	125551	59600.1	73494.8	71165.5	163749	79283.1	66547.8	103141	191286	126378	x
2327	0.0302391	1.57776	2.00253	1.48557	1.53669	1.17031	1.12789	0.7172	0.874722	1.2067	1	1	1	1	2.11431e+06	1.10378e+06	904516	771665	370166	756194	486176	292581	574923	1.36389e+06	1.03283e+06	758851	x
3494	0.032172	1.72071	1.54127	2.00148	1.51742	1.3798	0.558407	0.729862	1.23569	1.21867	1	1	1	1	3.47538e+06	1.78802e+06	1.86037e+06	1.90309e+06	391394	925258	1.43053e+06	618082	1.22785e+06	1.63987e+06	2.15127e+06	1.58734e+06	x
2525	0.0323553	1.42439	1.46712	1.23137	1.18313	1.1472	1.23014	0.724538	0.73891	0.836927	1	1	1	1	2.62659e+06	1.12526e+06	1.47369e+06	1.38773e+06	684575	939567	869077	372281	974870	1.67747e+06	2.18562e+06	1.39217e+06	x
2783	0.032684	1.57465	0.934607	1.25436	0.968747	0.909093	2.10438	1.19761	1.26523	1.83661	1	1	1	1	620630	377215	609920	529532	434377	511073	752187	393385	361596	552021	1.10475e+06	670365	x
3158	0.0377925	1.35017	1.44472	1.4557	1.56508	1.60174	1.21843	0.78592	1.14744	1.34189	1	1	1	1	1.58039e+06	580185	1.10939e+06	1.62815e+06	414304	444503	768014	501577	595661	731617	1.24379e+06	1.16985e+06	x
3558	0.0399393	1.26426	0.894951	1.08245	0.923618	0.725278	1.06714	1.15022	1.08246	1.28476	1	1	1	1	2.71943e+06	990325	1.13209e+06	1.00285e+06	1.00795e+06	1.49332e+06	1.25283e+06	653240	1.65462e+06	1.67942e+06	2.15074e+06	1.59133e+06	x
2395	0.0400106	3.57566	0.330981	0.70639	0.495351	0.884856	4.77539	1.73521	1.30001	0.833816	1	1	1	1	591929	424743	264749	714288	2.6547e+06	1.4806e+06	656088	247508	973840	1.10375e+06	937826	929027	x
3095	0.0460957	1.40768	1.70784	1.27696	1.38126	1.79142	1.49242	0.942999	1.03936	0.899423	1	1	1	1	2.20669e+06	864889	2.14238e+06	2.89008e+06	599411	906353	1.52222e+06	533574	703584	1.24329e+06	2.72157e+06	1.85669e+06	x
3645	0.0465895	1.71223	0.780534	1.7136	1.29941	0.883017	2.68022	1.55219	1.5761	2.19884	1	1	1	1	1.76869e+06	1.88563e+06	2.83943e+06	2.27032e+06	1.88786e+06	2.42379e+06	3.25209e+06	2.07888e+06	1.2339e+06	2.01993e+06	3.83429e+06	2.959e+06	x
3091	0.0496569	1.4196	1.44271	1.69815	1.47386	1.76715	1.63969	0.885322	1.09645	0.874091	1	1	1	1	462342	428427	684799	774486	163337	316959	481047	140869	174503	463115	815281	504392	x
3521	0.000153614	1.50762	0.750971	0.804741	0.883228	0.834045	1.2805	1.32597	1.13429	1.19366	1	1	1	1	966399	529058	1.38404e+06	1.66441e+06	512216	1.23704e+06	1.67839e+06	875930	700734	1.2068e+06	2.74964e+06	2.29667e+06
2253	0.000219052	1.98504	1.99717	1.56576	1.73761	1.54423	1.0031	0.898683	0.777356	0.769033	1	1	1	1	119611	49382.4	58571.8	82703.1	18674.2	40221.3	24742.9	15145.1	32612	57894.4	59147.7	61636.4
2798	0.000239816	2.04477	0.664367	0.817111	0.657177	0.647199	1.63333	1.22346	1.26913	1.57051	1	1	1	1	49252.9	16393.2	26294	41425.6	37638.8	34831.5	47948.6	36964.9	40368.6	36827.4	70206.2	73664.5
3560	0.000351252	3.04924	2.06162	1.72677	2.83474	1.4626	0.749877	0.587413	0.650746	0.663685	1	1	1	1	296861	75800.8	194720	131450	33564	36591.9	42208.6	21933.8	78408.8	80580.3	120530	103434
2365	0.000494751	1.8835	1.88575	1.63981	1.55271	1.43524	0.839957	0.744603	0.81875	1.05488	1	1	1	1	3.10342e+06	1.04894e+06	1.2928e+06	2.29124e+06	429687	675900	643705	619252	896141	1.17421e+06	1.46097e+06	1.83727e+06
3493	0.000786155	1.34563	0.846868	0.902264	0.941334	0.964373	1.3315	1.28456	1.1368	1.16519	1	1	1	1	2.06261e+07	1.11298e+07	7.65394e+06	1.30612e+07	1.00805e+07	2.24859e+07	8.72808e+06	5.803e+06	1.32624e+07	2.26434e+07	1.42673e+07	1.55871e+07
1889	0.00079207	1.48073	1.28795	1.55516	1.34559	1.21642	1.00863	0.890363	0.875576	0.875727	1	1	1	1	368492	326468	304397	299630	89702	265237	187032	79321.4	155793	385349	396943	283486
3628	0.00087996	1.95981	1.91381	1.63905	1.72251	1.17484	0.876208	0.794953	0.7983	0.821781	1	1	1	1	4.5683e+06	1.50855e+06	1.58673e+06	1.36279e+06	650134	1.03827e+06	694387	350529	1.2998e+06	1.6895e+06	1.61638e+06	1.33499e+06
3601	0.000912656	1.50198	1.07539	1.34012	1.23871	1.2221	0.75107	0.810014	0.75625	0.929256	1	1	1	1	351146	134284	135243	109364	76232.5	115179	77965.6	30578.7	177804	183937	191577	102990
3306	0.00126586	1.89893	0.534396	0.467274	0.40988	0.655779	0.940113	1.06502	1.07026	0.850322	1	1	1	1	83121	48287.3	53629.6	99949.5	45453.4	156179	132230	47656.7	84696.9	189693	229588	175408
1871	0.00136108	1.57449	1.20112	1.41912	1.71146	1.44442	0.909041	0.882918	0.86842	1.00818	1	1	1	1	138919	73769.1	79902.7	90696.4	32681.4	65129.8	38284.2	23278.5	62979.4	95421.5	81921.2	72264.6
2159	0.00136259	2.01114	0.512164	0.602734	0.485113	0.542054	0.788248	1.1423	1.02932	1.34812	1	1	1	1	70413.5	40478.9	27864.5	34737.8	33686	108864	55828	31769.1	74863	123280	100788	73754.2
2825	0.00175621	1.63218	0.95879	0.890267	1.12777	0.780017	1.61766	1.30842	1.6169	1.58886	1	1	1	1	57406.2	25224.5	40156.1	42366.5	30106.7	52608	54363.6	31733.8	32602.8	52010.6	62478.8	62509.5
2695	0.00181553	1.55628	0.70763	0.792559	0.873299	0.677368	1.25481	1.24163	1.26611	0.985437	1	1	1	1	131395	132422	162011	194826	72425.5	294390	221793	104224	101110	306703	325523	331016
3529	0.00207733	2.15949	1.4843	1.05083	1.92797	1.62744	0.642941	0.845916	0.714129	0.617381	1	1	1	1	543797	172785	388019	564748	73219.2	197380	135714	78780.9	199496	301830	353145	399372
2226	0.00235027	1.60409	1.61839	1.37498	1.22577	1.50792	0.810341	0.901266	0.779944	1.07873	1	1	1	1	215771	109388	91212.2	126281	33582.9	101749	54802.6	33219.2	72599.1	146037	130570	96380
2733	0.00238177	2.02514	1.31582	0.916009	1.37491	1.48197	0.537058	0.786882	0.645356	0.543472	1	1	1	1	135103	34031.5	83026.3	101317	17140.7	41485.1	36798.7	13662.8	55909.8	68197.8	105960	78681.4
3537	0.00258226	1.76548	1.87228	1.55401	1.44732	1.14525	0.92674	0.810396	0.758456	0.91359	1	1	1	1	1.35222e+06	855170	821721	660811	208052	632847	406615	193842	393274	1.01016e+06	996231	664058
3238	0.00309936	1.77872	1.0487	1.58748	1.23301	1.17227	0.59182	0.645179	0.731633	0.865689	1	1	1	1	797958	952844	870156	808172	139978	549537	487550	219460	414334	1.1018e+06	1.23832e+06	793420
2156	0.00313089	1.76302	0.675676	0.636118	0.870781	0.587892	1.14253	0.977374	1.3785	1.38598	1	1	1	1	99263.4	20428.1	54901.1	82482.9	52174.7	44540.3	82067.7	71505.9	79996.5	58949.5	110630	161471
283	0.00315678	1.30185	0.82086	0.867953	0.887971	0.914252	1.2732	1.12708	0.997774	1.14675	1	1	1	1	1.73154e+06	1.90205e+06	1.40285e+06	2.28976e+06	834833	3.50496e+06	1.48846e+06	1.05612e+06	1.14864e+06	4.02269e+06	2.77212e+06	2.88238e+06
1708	0.00361779	1.79301	0.609319	0.831107	0.63534	0.525919	1.16829	1.42864	1.11821	0.949717	1	1	1	1	92039.5	35389.9	31226	35251.6	54855.5	86326.9	51895.2	23408.4	82252.7	78164.8	86240.5	77141.4
106	0.00382461	1.24178	0.868558	0.980742	1.04485	0.992196	1.1195	1.27315	1.20207	1.23126	1	1	1	1	202961	279713	253392	247509	81316.4	515276	275272	112944	127243	523537	425539	287092
3088	0.00394082	2.27352	1.27469	0.863855	1.91871	1.46485	0.695763	0.571837	0.566952	0.594323	1	1	1	1	77644.1	21558.1	87338.6	88016.5	13173.6	20250.8	24369	13131.5	33168.4	45809.8	79872.7	69151.1
2320	0.00449765	1.36073	1.30353	1.42939	1.31636	1.0966	1.03441	0.910111	0.980153	0.857028	1	1	1	1	159477	74043.8	83330.7	86820.7	39337.6	66901.1	58589.3	24951	66618.8	95088	111079	91117.6
125	0.00469624	1.32766	0.861948	0.942383	0.915761	0.909487	1.40374	1.21676	1.05071	1.14763	1	1	1	1	3.19835e+06	2.0181e+06	1.77904e+06	2.458e+06	1.61909e+06	3.69761e+06	1.92743e+06	1.14052e+06	2.02053e+06	3.93101e+06	3.40882e+06	3.11037e+06
3647	0.00481654	2.152	0.73615	0.610434	0.805454	0.840215	2.28954	1.10303	1.38841	1.65834	1	1	1	1	137905	62510.9	98033.3	123959	133322	160290	159568	89965.8	102008	187978	213567	169791
3323	0.00489436	2.51193	0.449899	0.531442	0.411511	0.58948	1.365	0.952267	1.85364	0.808566	1	1	1	1	59528	32485.2	24238.4	50623.9	56140.9	82602.1	103096	25534	72048.9	112207	103353	98835.6
2168	0.00517255	1.86609	0.634732	0.80634	0.58993	0.633865	0.991072	1.07764	1.16861	1.73557	1	1	1	1	198093	315330	112426	170158	96144	598029	210296	171323	169941	717854	334401	308947
148	0.00537055	1.3126	0.858172	0.933629	0.916967	0.947019	1.37994	1.22656	1.04107	1.15101	1	1	1	1	3.63147e+06	2.02633e+06	1.88661e+06	2.45406e+06	1.81513e+06	3.77769e+06	2.02256e+06	1.09679e+06	2.30424e+06	3.98405e+06	3.61019e+06	2.98232e+06
2155	0.0064548	1.90755	0.503886	0.702364	0.522146	0.584253	0.821203	0.910104	1.19599	1.4842	1	1	1	1	373548	172557	134905	214230	189236	317296	291781	200120	403677	450984	453353	421994
3614	0.00689856	3.06804	2.55555	1.16376	2.74792	2.30451	1.00614	0.411463	0.844441	0.597028	1	1	1	1	1.08114e+06	280195	924032	649076	132311	140582	268130	61834.4	230366	441962	590042	324149
50	0.00711258	1.43297	0.782877	0.768955	0.819405	0.929475	1.11454	1.37211	1.27667	0.966507	1	1	1	1	665295	371688	276760	449876	294412	941169	407171	172020	462744	887293	592660	557036
3147	0.00793797	1.56006	1.56483	1.15288	1.05393	1.30753	0.791243	0.73655	0.727392	1.00057	1	1	1	1	277065	117234	194675	252004	43547.6	106285	126870	70912.5	96412.8	186663	324114	221812
2810	0.00796732	1.48675	0.645549	0.82238	0.891387	0.731998	1.39555	1.02384	1.1525	1.02412	1	1	1	1	94051.7	49106.3	102609	128584	63200.8	86755.7	125271	66152.7	79333.7	109611	201985	202165
2426	0.00820957	1.32652	1.34146	1.18777	1.12121	1.26537	0.879577	1.10685	0.88633	0.833034	1	1	1	1	137725	51650.9	54694.6	72031.3	28070.4	68302.2	40826.8	17437.6	55905.6	79824	85596.7	65513.8
182	0.00821702	1.32843	0.857054	0.929705	0.91059	0.919746	1.43564	1.19995	1.03293	1.13654	1	1	1	1	3.2598e+06	2.01282e+06	1.89442e+06	2.34665e+06	1.69733e+06	3.68661e+06	2.02916e+06	1.06631e+06	2.07111e+06	3.9742e+06	3.65051e+06	2.93635e+06
3642	0.0108313	1.78682	1.54221	1.52577	1.692	1.32791	0.649625	1.08444	1.07972	0.593314	1	1	1	1	520707	218454	425466	421657	68179.3	220333	256373	69277.8	183853	262821	441232	365442
3572	0.0108558	1.32666	0.808932	0.867309	0.741056	0.74416	1.12369	0.908454	0.956236	1.2058	1	1	1	1	714590	448047	434101	421986	308555	665971	528930	251434	481023	948286	1.02787e+06	652619
3260	0.0112577	2.44705	0.259713	0.544478	0.543839	0.807844	1.62025	0.933607	1.35986	1.36183	1	1	1	1	141547	62209.7	64936.9	108130	274490	151372	153324	67028.3	296774	209733	209518	154044
3261	0.0115148	1.86911	0.54386	0.511544	0.86127	0.595822	1.419	0.859747	1.42733	0.990051	1	1	1	1	86410.6	74512.8	108552	113620	70081.3	177714	169870	69424.6	86516.7	267385	221155	219465
2407	0.0115385	1.91323	0.91183	0.910738	1.30579	1.64316	0.460358	0.692858	0.630337	0.710409	1	1	1	1	154077	85535.4	149014	215447	24180.1	92342	67923.6	34252.1	92011.7	172402	200242	150900
1883	0.0116757	1.50094	1.0592	0.891447	1.26202	1.01702	0.658325	0.576768	0.885433	0.697491	1	1	1	1	122362	32656.3	47844.6	49763	23640	29983	31696.9	12549.8	62905.4	67245.1	66522.4	56312.7
3114	0.0117102	1.60249	1.11528	1.54834	1.08489	1.02871	0.573828	0.857759	0.707271	0.842267	1	1	1	1	90602.6	51538.7	79814.7	81273.7	14490.3	40516.6	49133.2	24469.6	44235.9	61102	129091	90925.6
2683	0.0118139	1.65806	0.697109	0.891112	0.721657	0.817562	1.6273	1.34792	1.31227	0.897979	1	1	1	1	314625	107390	221824	299793	228296	230515	380887	121084	245761	221219	539359	422015
3042	0.0123052	1.58122	2.2888	1.58982	1.47664	1.36037	1.21149	0.977415	1.06636	0.99187	1	1	1	1	257921	123262	195459	203584	42436.5	107538	133284	54583.2	61361.9	142321	232264	172232
1907	0.0123903	1.37153	1.19868	1.37734	1.46929	1.72427	1.10393	0.940878	1.01017	1.15167	1	1	1	1	563750	394238	679269	906412	161386	382168	440987	222622	256097	525421	811216	604991
3492	0.0126213	1.32526	0.869567	0.875416	0.94797	0.874728	1.43691	1.14223	1.00026	1.14871	1	1	1	1	1.33036e+07	8.80846e+06	6.87999e+06	7.77487e+06	6.83339e+06	1.63096e+07	6.85485e+06	3.75446e+06	8.33083e+06	1.84703e+07	1.27349e+07	1.02293e+07
2180	0.0129155	1.64443	0.54247	0.923362	0.88181	0.757721	1.02062	1.2138	1.44565	1.42648	1	1	1	1	406150	537193	234913	306255	237527	1.00209e+06	363655	212011	407691	1.06794e+06	467447	465159
2289	0.0130375	1.5857	1.52679	1.40266	1.19573	1.22624	0.822471	0.895459	0.589467	1.06741	1	1	1	1	657884	209804	265174	280602	110162	190069	123439	89817.8	234634	274570	389133	263356
3267	0.0130454	2.6487	0.185861	0.535389	0.562394	0.557825	1.69042	1.00841	1.17868	0.999986	1	1	1	1	138237	79737.3	110267	137883	390816	213124	218220	90891.9	405003	273390	344037	284473
3257	0.0147625	1.89017	0.401014	0.58786	0.832527	0.715255	1.51044	0.880731	1.17078	1.23277	1	1	1	1	698058	620273	946789	920515	817287	1.31873e+06	1.25726e+06	583403	947878	1.93686e+06	1.99552e+06	1.48114e+06
3618	0.0154097	1.84877	2.16191	1.64637	1.77533	1.0388	1.1126	0.74024	0.86024	0.868984	1	1	1	1	1.68036e+06	605322	456405	469264	268810	386220	208826	144349	423239	674914	451100	519890
2332	0.0157599	1.71507	2.01124	1.63369	1.62523	1.0249	1.00432	0.959947	0.763078	0.943083	1	1	1	1	2.08633e+06	871300	818029	661998	323841	726520	362674	223998	564860	979010	883190	743369
3216	0.0157689	1.63226	0.537357	0.78555	0.586971	0.770771	0.913968	0.894386	1.13957	1.42758	1	1	1	1	72190.4	39667.5	38074.1	54348.5	38166.9	64089.8	69798.9	37015.4	73153.8	92693.8	113819	81150.2
3050	0.0159737	1.88338	1.55359	1.45556	2.1064	1.09582	0.89847	1.03993	0.806577	0.553019	1	1	1	1	245441	121878	236526	211618	44121.9	123567	85522	39270.9	86026.4	153704	197033	222249
2706	0.0162762	1.59235	0.956065	0.715365	0.752716	1.19187	1.57406	1.42143	1.1285	1.63397	1	1	1	1	36077	24145.6	35632.9	63229.4	18463.1	68083.2	50444.7	31875.1	20547.7	61958.4	83065.4	61054.3
2150	0.0164153	1.70499	0.636768	0.970677	0.694526	0.68562	0.875841	1.29344	1.30441	1.62011	1	1	1	1	231924	322225	187520	241303	99158.5	609302	332558	209672	198329	609361	473762	405048
3268	0.0174767	2.54763	0.188452	0.583514	0.601719	0.686285	1.68764	1.05729	1.18773	1.31538	1	1	1	1	257097	155650	200510	264558	715679	400214	373724	186459	742879	489650	584713	443653
3575	0.0180173	1.88339	1.74679	1.27746	0.894298	0.914945	0.65858	0.725062	0.715582	0.467159	1	1	1	1	256008	100205	87205.8	115241	30002.8	80708.4	65889.5	21637	79805.8	143990	171105	144958
1706	0.0190331	1.57133	0.601664	0.532988	0.554449	0.918719	1.01977	1.18613	0.821811	1.07003	1	1	1	1	114448	31139.6	44077.9	79648.3	60297.2	98340.2	61691.4	34112.1	103580	107247	139495	99774.9
86	0.0203018	1.30216	0.812756	0.912823	0.820278	0.982981	1.24309	1.22569	1.19926	0.927083	1	1	1	1	281756	143963	111578	202471	133954	274313	154036	70218.9	188770	289504	238681	237053
2425	0.0203111	1.91855	1.43356	1.00299	0.929944	0.991063	0.34907	0.674901	0.823229	0.424083	1	1	1	1	191315	66710.7	51152.3	88812.5	14480.5	63700.1	42758.5	13974.7	72669.4	122092	96518.1	103134
2161	0.0205584	1.45751	0.703763	0.849364	0.788729	0.687865	0.919558	1.43963	1.12822	0.928433	1	1	1	1	304547	156656	115730	231445	123693	376797	156316	114872	235640	338566	257465	387233
2460	0.0208669	1.27823	0.861538	1.07018	0.852717	1.02335	0.866818	0.717823	0.706102	0.688195	1	1	1	1	66958.8	39129.9	42307.8	51241	20941.2	37245.4	33080.9	12671.4	42320.8	67118.5	87059.6	57626.3
2195	0.0210888	1.67377	0.676182	0.701512	0.543405	0.580761	0.659235	1.10134	1.22949	1.19747	1	1	1	1	181995	54108.8	74255.2	198428	55153.9	120547	158644	150449	146560	141587	239775	393217
3271	0.0223522	2.61284	0.163666	0.544443	0.675047	0.556758	1.63099	0.907907	1.38817	1.14161	1	1	1	1	93488.2	44548.8	70153.3	72640	289594	105421	136223	54770.4	311042	150201	182354	150154
3282	0.02272	2.52741	0.169399	0.586795	0.668007	0.495059	1.55303	0.947625	1.37132	0.978784	1	1	1	1	167631	136080	231676	163076	477709	311851	449088	118560	538846	425695	608557	379107
3160	0.0228595	1.32698	1.25955	1.45442	1.62813	1.33788	0.91582	0.96283	1.28324	1.11849	1	1	1	1	119143	27940.6	48254.5	60942.3	26928	26248.1	35912.8	18734.9	51508	35264.3	52005.3	52424
1882	0.0232311	1.31072	0.81303	0.934338	0.7321	1.05741	0.640061	0.726677	0.696772	0.634915	1	1	1	1	107897	41639.3	46123.2	66254.1	26403.6	45956.1	41450.9	14628.7	72264.1	81806.7	110548	72110.5
725	0.0238558	1.60615	0.858449	0.517165	0.556903	0.967837	1.22879	1.22187	1.24816	0.959592	1	1	1	1	242783	35605.8	41765.3	142454	108025	119376	88388.9	51937	154001	126381	131594	169395
3226	0.0244327	1.64988	0.501618	1.07718	0.663896	0.592536	0.934212	1.25462	1.23176	1.2572	1	1	1	1	313218	460501	363510	612757	181325	761124	636847	478075	340011	784750	960764	1.19015e+06
2129	0.0247891	1.78762	0.645361	0.484884	0.879596	0.728332	0.89715	1.12404	1.09115	1.78247	1	1	1	1	121442	41795.9	85352.8	63698.2	52477.2	137493	99979.6	57324.2	102468	158229	170269	100653
2670	0.0253587	1.32038	1.01555	0.827758	0.853017	1.0768	1.39954	1.02502	1.23011	1.32729	1	1	1	1	1.29927e+06	219004	358223	433357	556572	384844	487790	196424	696656	485667	736880	463168
168	0.0260068	1.24218	0.944908	0.91758	0.847736	1.10082	1.30305	1.20291	1.02635	1.20169	1	1	1	1	115257	133569	85929	138838	49406	248482	98235.7	55731.9	66420.1	267209	177861	145152
107	0.026312	1.25653	0.846098	0.891602	0.929574	0.952051	1.31167	1.08454	1.20789	0.943715	1	1	1	1	326590	175803	140143	232379	157378	303460	171952	84702.6	210186	361947	264537	280908
1815	0.0267472	1.24917	1.28488	1.3745	1.3361	1.54767	1.01953	0.984663	1.10611	1.32717	1	1	1	1	1.4633e+06	860244	1.10923e+06	1.46377e+06	360920	874513	867106	461574	620142	1.14886e+06	1.45673e+06	1.08849e+06
3244	0.0273432	2.47856	0.166907	0.642379	0.648316	0.593488	1.72076	1.01203	1.18256	1.16839	1	1	1	1	205883	115093	190023	188837	659791	257307	327293	136704	671687	328886	514304	366187
2171	0.0276926	1.76827	0.703889	0.867605	0.770524	0.73689	0.935233	1.09397	1.31023	2.10492	1	1	1	1	165319	181909	127660	111246	68277.4	325492	204980	116852	127890	384877	290716	173744
141	0.0283175	1.23842	1.16869	0.962255	0.871788	0.930549	1.35199	1.24139	1.11791	1.15975	1	1	1	1	141924	191665	112190	167559	51035.1	350885	135845	76791	66126.5	365631	225811	207232
3292	0.029587	1.4997	0.732111	0.625202	0.600975	0.884257	1.40054	0.897966	1.09316	0.8713	1	1	1	1	161761	69261.4	68004.2	153738	96190.8	141167	116804	55704.3	120315	203358	198555	200092
2731	0.0299685	1.43824	0.907174	1.21947	1.07288	0.894525	1.96305	1.31181	1.29144	1.32192	1	1	1	1	391678	163847	394834	336529	263457	250115	448778	182874	235104	246635	645750	432970
2146	0.0303843	1.88836	0.361345	0.771982	0.728264	0.715151	0.774671	1.47167	1.36714	1.25233	1	1	1	1	81874.3	76688.3	32199.9	55213.9	54561	207461	57078.5	35554.1	123380	182352	77583.1	88854.3
119	0.0314006	1.19142	0.900523	0.929307	0.963222	0.956022	1.19712	1.16735	0.931432	1.17083	1	1	1	1	217170	281990	233394	255089	89739.1	502666	213112	114878	131319	557012	425172	307080
3283	0.0318112	2.52189	0.135751	0.605777	0.591104	0.552889	1.53402	0.910624	1.20524	1.10519	1	1	1	1	102047	120288	178483	146677	358451	256596	343638	107815	409335	364500	529826	305317
3649	0.0324759	1.62948	0.950309	0.840981	1.31512	1.08877	1.73611	1.16982	1.60444	2.32559	1	1	1	1	213217	87285.1	222054	212194	121080	172297	255806	166667	122174	190521	296274	224298
3256	0.0325177	2.28614	0.209864	0.558482	0.669762	0.75555	1.71042	0.862644	1.10919	1.33275	1	1	1	1	710450	630203	911417	934497	1.79986e+06	1.38135e+06	1.42527e+06	606153	1.84339e+06	2.07138e+06	2.38779e+06	1.42345e+06
3262	0.0327396	1.62955	0.426046	0.558303	0.977602	0.739429	1.21498	0.924291	1.22739	1.03536	1	1	1	1	79922.6	93335.2	157832	177035	70847.4	219274	187116	91153.3	102149	306877	283291	275543
2189	0.0336837	1.69069	0.757742	0.806969	0.830609	0.615341	0.857973	1.16508	1.16148	1.90556	1	1	1	1	430917	178649	301608	645047	151665	366017	398248	734542	309665	406381	637158	1.20643e+06
3275	0.0345075	2.58336	0.135114	0.562901	0.698426	0.513905	1.61507	0.864291	1.38275	1.073	1	1	1	1	61277.2	39229	61948.2	60558.5	227682	85474.7	115810	46495.2	246955	127928	155636	135619
2162	0.0391034	1.59452	0.619098	0.977155	0.775442	0.574699	0.819901	1.07122	1.34278	1.46419	1	1	1	1	169082	144310	82942.9	69650.5	69604.7	224499	135621	65252.7	148716	271095	187685	139480
2671	0.0391607	1.348	0.966643	0.799494	0.872922	1.16564	1.44287	1.00707	1.37428	1.3045	1	1	1	1	267987	48337.8	126669	138974	124341	86404.1	188306	57191.5	150962	110984	254623	137214
3280	0.0422075	2.39091	0.138883	0.68127	0.73555	0.549782	1.5892	1.08607	1.28259	1.07616	1	1	1	1	96715.8	90072	143019	114124	344006	203766	235485	82144.6	379200	242694	341180	238898
3281	0.0434014	2.6935	0.0943001	0.629739	0.666111	0.569566	1.58447	1.19748	1.33669	1.15985	1	1	1	1	50754.7	42436.2	71556.8	71496	265086	114511	135590	53537.4	293079	123699	188497	144466
1717	0.0437057	1.33408	0.587971	0.932606	0.85965	0.781915	1.04521	1.02927	1.2259	0.918184	1	1	1	1	245738	104266	102637	134471	135787	163295	138207	58065.4	227581	205226	209499	197923
2274	0.0437226	2.01112	1.63955	1.1477	2.29774	0.775333	0.710555	0.584461	0.85656	0.762389	1	1	1	1	149089	48119.5	68771.1	51629.3	20084.4	34773.5	24207.9	18668.2	49515.7	76962.8	52517.7	76636.5
3192	0.0439044	1.5117	0.652878	0.851554	0.596806	0.600759	0.892933	1.11405	1.34617	0.731445	1	1	1	1	81822	39952	42693.4	66283.5	34785.4	74171.3	90932.9	29675.9	68243	86122.4	125524	126979
2951	0.0441869	1.71707	0.895069	0.830156	1.42047	1.45788	0.4305	0.713146	0.893509	0.643914	1	1	1	1	102330	39976.2	77341.2	147973	15298.9	48732.9	45938	24032.8	62254	88395.7	95539	116812
3491	0.0463347	1.45507	1.18891	0.881148	0.739485	1.27398	0.778048	0.75225	0.690764	0.585341	1	1	1	1	169732	53839.5	82872.8	127421	34527.2	65225.4	73098.2	21528	77738.5	112161	196645	115108
2777	0.0468336	1.6513	0.961141	1.52231	1.21253	0.73513	2.43424	1.42846	1.43024	2.02415	1	1	1	1	176217	171757	277732	192093	138728	228708	309341	194495	99834.7	207110	401915	300729
2817	0.0468767	1.45538	0.989926	0.882335	0.8766	0.82979	1.56506	1.39913	1.39345	0.850643	1	1	1	1	69581.3	24130.5	40574.8	57558.6	34194.9	54299.4	60903.1	21697.4	38274.5	50202.2	81218.7	79830.7
3584	0.0487813	1.32444	1.05848	0.703256	0.715856	0.754505	0.615965	0.668691	0.633112	0.52258	1	1	1	1	248023	61596.6	80181.8	122596	44864.9	83113.4	66961.4	31223.7	127594	160780	196540	186999
2677	0.0489837	1.39168	0.668168	0.766652	0.937247	0.793654	1.28812	0.783953	1.17166	1.16192	1	1	1	1	211318	78735.3	147522	104241	126633	114252	174140	56118.1	172215	188521	276187	151159
3497	0.0503738	1.23696	1.19607	1.1136	1.04981	1.11775	1.68433	1.19003	1.23354	1.43026	1	1	1	1	675859	465390	565790	823330	295845	705747	627757	387405	307693	767143	945685	847732
3671	0.0504143	2.13411	1.66983	0.602142	1.25762	0.996796	0.535461	0.508733	0.807667	0.269105	1	1	1	1	73469.1	12710.3	26406.1	27070.8	7323.2	15238.7	16013.3	2687.42	23958.2	38747.6	36843.1	31255.2
2747	0.0530115	1.54675	1.04706	0.679531	0.934271	0.793854	1.81231	1.47801	1.11079	0.942468	1	1	1	1	113385	26928.2	106322	100218	61004.1	83114.6	119364	43751.2	58966.6	72742.4	199687	145289
2978	0.0536595	1.21586	0.990972	1.32003	1.10811	1.14989	0.959367	0.817602	0.911074	1.06979	1	1	1	1	237699	158247	166165	266357	71530.4	139090	129004	91122.1	130613	220060	263122	266583
1781	0.0536791	1.43326	1.3331	0.795044	0.970142	1.37957	0.889297	0.715355	0.724759	0.794828	1	1	1	1	201004	62486.5	86518.8	136687	41680.1	79784.6	61032.7	28958.3	82103.7	144273	156486	114027
3290	0.0561394	1.93862	0.266729	0.544945	0.914249	0.807621	1.65966	0.882196	1.03018	1.33956	1	1	1	1	791398	415463	1.92419e+06	1.43955e+06	1.53068e+06	954435	2.04733e+06	878008	1.61564e+06	1.39949e+06	3.69304e+06	2.05138e+06
2794	0.0566006	1.75279	0.40602	1.51539	1.05679	0.768136	1.58662	1.65138	1.49259	1.83594	1	1	1	1	1.15721e+06	1.05583e+06	1.65648e+06	1.44862e+06	1.40565e+06	1.63275e+06	2.20919e+06	1.27319e+06	1.55198e+06	1.27897e+06	2.75042e+06	2.17042e+06
1838	0.0569152	1.6776	2.26126	1.2159	1.12201	1.01315	0.768566	1.05838	0.82975	0.688757	1	1	1	1	150564	39903.5	48937.7	53760.5	15907.1	49289.7	34173.3	13439.2	36257	60242.6	76532.6	61068.5
3258	0.0569775	1.43148	0.524333	0.577125	1.02336	0.942136	1.09004	1.04319	1.114	1.14305	1	1	1	1	81596.3	87739.2	178929	189407	52728.3	225055	183921	84501.6	84739	279070	306800	231372
2192	0.0573943	1.74884	0.647431	0.699254	0.872613	0.628464	0.641163	1.31617	1.50616	1.51678	1	1	1	1	49659.2	15544.2	23116.1	48282.2	15286.7	41519	37675.3	42849.6	41766.3	40805.8	46482.9	88416.7
1890	0.0574581	1.26333	1.14959	1.38577	1.4335	1.25858	0.796088	1.02091	1.11086	1.20996	1	1	1	1	1.29104e+06	862216	909995	994498	277905	901396	665877	351570	611528	1.14212e+06	1.11389e+06	909393
3653	0.0577265	1.58502	0.868212	1.10236	1.72036	1.65995	0.993953	0.814819	0.678605	0.888539	1	1	1	1	538669	272066	1.17225e+06	891212	191691	285373	436631	175421	337844	453041	1.19565e+06	617894
1276	0.0580308	1.6119	1.25965	0.880928	0.643011	0.927323	0.459458	0.771457	0.671907	0.399371	1	1	1	1	267917	80552.1	68642.5	162367	30376.4	100104	67729.4	25713.4	115817	167852	187316	201508
1896	0.061153	1.38999	1.44661	1.38308	1.40884	1.4547	1.20998	0.726397	0.779289	1.3802	1	1	1	1	826026	335925	399950	436584	214764	250365	208899	152319	310930	445848	498132	345400
1851	0.0631772	1.13764	0.743264	0.729208	0.679982	0.838261	0.592334	0.683261	0.659646	0.693642	1	1	1	1	113210	41237	43457.4	47059	28044.6	54830.8	39808.1	14319.2	82939.9	103807	112142	64608.8
2771	0.063272	1.66012	1.23512	1.80264	1.4358	0.806198	2.90641	1.70575	1.58379	2.56906	1	1	1	1	337065	225214	600990	320510	246548	302416	625986	375572	148602	229338	734469	457538
3252	0.0634111	1.24928	1.03422	0.672345	0.989294	0.891185	1.15066	1.01278	1.12319	1.19456	1	1	1	1	1.0856e+06	750550	1.1122e+06	1.31511e+06	375445	1.60438e+06	1.19235e+06	648217	571583	2.04916e+06	1.97269e+06	1.69832e+06
2153	0.0640701	1.69652	0.537584	0.940835	0.629367	0.872094	0.776682	1.32281	1.11235	1.84359	1	1	1	1	365272	239670	122580	142508	164041	478189	204574	110779	369991	467616	341755	188063
2772	0.0648494	1.45105	1.03331	1.4875	1.14233	0.896932	2.18846	1.45539	1.23466	1.73838	1	1	1	1	962151	611272	1.24764e+06	1.0592e+06	633417	848706	1.27333e+06	754890	507028	754338	1.91645e+06	1.35909e+06
3570	0.0657754	1.65789	1.63338	0.974825	1.07559	0.806891	0.882268	0.692151	0.736768	0.397489	1	1	1	1	781761	187234	189722	300715	131258	188652	122714	54473.4	260619	352571	309508	428912
2326	0.0668722	1.41459	1.58736	1.42951	1.75657	1.0788	1.13014	0.724478	1.0594	1.22305	1	1	1	1	548315	251759	247803	192816	121346	181061	141122	80382.8	188094	323286	247538	205697
3239	0.0672577	1.61572	1.19731	1.49909	1.56194	1.63164	0.465822	0.722192	1.402	1.05541	1	1	1	1	1.05113e+06	1.08274e+06	1.33755e+06	1.68827e+06	127118	740204	1.13367e+06	401565	478044	1.32582e+06	1.50261e+06	1.19081e+06
2406	0.0682299	1.5593	1.18476	0.757373	1.12373	1.0657	0.780989	0.357924	0.757361	0.753343	1	1	1	1	120598	38479	56862.7	58373.7	24711.3	25805.2	36187.9	15173.7	55428.3	93261.6	88790.7	63039
3316	0.0699478	1.80599	0.707796	0.569298	0.598805	0.416504	1.3044	0.7468	1.49007	0.598779	1	1	1	1	69261	62371.8	29351.4	39920.2	39676.4	116106	68967.5	21103.7	53284.6	201112	86009.1	110307
2174	0.0706083	1.4599	0.69952	1.05163	1.04549	0.767656	0.974239	1.21913	1.19173	1.81839	1	1	1	1	835520	297314	373009	356398	361711	489110	401488	310437	650395	518970	626039	534314
2271	0.0719204	2.51301	2.5832	1.07821	0.526926	1.23639	0.815846	0.57822	0.351747	0.41284	1	1	1	1	152388	36148	78479.9	75783.1	14960.3	27509.2	49469	9304.99	32122.7	61541.9	261342	70541.3
2290	0.0720114	1.52369	2.01032	1.56645	1.01579	1.07209	0.878235	1.1296	0.925511	0.784383	1	1	1	1	591490	148138	156661	234769	80321.5	151592	134781	63162.1	160215	173596	270617	252022
57	0.0723581	1.19767	0.923728	0.992448	0.886557	1.15874	1.38191	1.20153	1.08529	1.07579	1	1	1	1	498825	231590	187387	341324	231966	397877	216608	116527	294053	428353	370880	339006
2665	0.072548	1.29845	0.846031	0.769015	0.83218	0.836218	1.10306	1.37801	0.820506	0.961821	1	1	1	1	327577	103998	194175	238798	132759	264452	180781	101001	210838	248245	409427	328654
3121	0.0755178	1.54503	0.583501	0.856689	1.00018	1.27926	1.8297	1.02402	1.62528	1.26792	1	1	1	1	318599	221164	379112	562905	310544	375145	581718	205158	297319	473893	665105	506412
176	0.0765404	1.22197	0.715307	0.908208	0.964235	1.01454	1.25501	1.14994	0.996808	1.00015	1	1	1	1	434304	201573	211007	305193	236857	362178	205977	110633	330614	407414	383985	346204
3008	0.0772512	2.05065	1.08232	0.871118	2.37295	1.95406	1.21834	0.895811	0.420696	0.527809	1	1	1	1	300743	107018	2.04643e+06	948508	105233	156170	342587	94210.1	151308	225512	1.51324e+06	558637
2984	0.0772964	1.36081	0.64102	0.881568	0.503165	0.653906	0.945182	1.04698	0.68489	0.969467	1	1	1	1	94685.2	58420.4	60281.8	99019	43397.6	98457.3	77480.1	53982.6	80432.4	121646	210221	174273
2876	0.0774451	1.41249	1.028	0.545565	0.618869	0.467828	0.775635	0.977698	1.00382	1.00045	1	1	1	1	179485	71960.1	82224.6	114293	42095.2	183000	125937	89876.8	95072.8	242122	233133	281165
2024	0.0775851	1.19852	1.31487	1.06559	0.944054	1.05022	0.87725	1.03758	0.896517	0.838773	1	1	1	1	366380	78792.1	119435	186850	75982.5	108872	107100	54875.1	151730	135732	221991	204758
3354	0.0786595	1.48598	0.947789	1.35097	0.814882	0.776685	1.58118	1.43833	0.953767	1.80768	1	1	1	1	82131.9	47615.4	1.09839e+06	860516	42591.3	71939.1	1.21394e+06	736466	47186.8	64698.2	2.36517e+06	1.27509e+06
1811	0.0787557	1.50619	1.52664	1.15226	1.10155	1.29546	0.816798	1.29923	0.782354	0.471656	1	1	1	1	381888	101584	170177	209315	63511.8	162543	114128	28023.3	136214	161833	271079	185953
2785	0.0789594	1.47841	0.79324	1.43211	1.22713	0.948629	2.05117	1.17603	1.38879	1.89067	1	1	1	1	463782	411530	746425	607526	372778	479563	797676	445249	318368	527490	1.06733e+06	737048
2097	0.0795044	1.32222	0.952875	1.12738	0.88674	0.750541	1.13892	1.13575	1.02632	1.61439	1	1	1	1	665539	331241	376429	843780	247269	473545	411400	667392	380328	539343	744882	1.29384e+06
2193	0.0795194	1.44517	0.813809	1.12286	0.966249	0.619483	0.900897	1.212	1.39594	1.58164	1	1	1	1	331670	147359	179541	297348	114130	225712	244926	279166	221924	240902	326043	552412
3106	0.0795942	1.54431	0.741816	1.13397	1.49382	1.27569	0.582921	1.10272	0.639619	0.682757	1	1	1	1	60759.6	42821.6	220244	160467	14841.2	59091.9	89047.4	31580.8	44600.4	69318.7	258706	144766
1269	0.0805592	1.45712	1.09423	1.09985	0.886976	1.16777	0.643364	0.647202	1.17164	0.453693	1	1	1	1	148172	74345.7	59286.6	122599	27080.3	62082.1	73948.8	17515	73735.6	124083	117286	120825
3038	0.0808412	1.26983	1.46164	1.71023	1.53032	1.26128	1.40806	1.06051	0.911414	1.3163	1	1	1	1	2.84825e+06	2.02452e+06	3.75612e+06	3.48664e+06	852902	1.7815e+06	2.11235e+06	1.33805e+06	1.06111e+06	2.17299e+06	4.30682e+06	3.18145e+06
2233	0.081081	1.68473	1.30246	0.967755	1.87749	1.28959	0.528064	1.34688	0.884145	0.468323	1	1	1	1	378178	85803.2	411694	450099	47660.5	169460	183068	60106.3	158107	162752	384766	401683
2179	0.0824099	1.64046	0.495176	0.856858	0.765729	1.0575	0.836147	1.17185	1.28356	1.91733	1	1	1	1	39389.2	57754.5	23603.7	29064.4	20674.7	112086	37360.6	19377.5	43314.9	123728	54088.5	31630.7
1843	0.083721	1.53834	1.22502	1.45239	0.981087	1.17759	0.711244	1.37091	0.596337	0.465206	1	1	1	1	160587	58261.2	87273.6	93930.1	28981.8	78038.3	50091.1	13645	71381.7	73635.2	156090	91799.3
3070	0.0842308	1.4244	1.08565	1.59343	2.17644	1.45203	1.19955	1.26869	1.03014	0.929823	1	1	1	1	547702	268653	521143	676634	188110	303541	232917	159330	274710	309491	420155	536298
2160	0.0847434	1.55577	0.746602	0.833714	0.630792	0.690426	0.802796	1.35925	0.768484	1.58361	1	1	1	1	384958	177538	104214	111670	128668	410747	119886	94186	280766	390898	289896	186144
2734	0.0861652	2.11937	0.509304	0.527261	0.866334	0.730315	0.677262	0.832239	1.88916	2.18208	1	1	1	1	63839.6	22979.3	150169	80535.6	26388.2	51470.9	309214	88484.5	68254.9	80002	304156	126913
3574	0.0865838	1.33897	0.970205	0.868679	1.13966	1.0683	1.02517	1.13684	1.58787	1.66872	1	1	1	1	598644	210954	424368	675158	196625	391771	558313	387804	335989	445778	653385	727341
2681	0.0875098	1.2663	0.858112	1.01733	0.958827	0.928807	1.5852	1.07175	1.00659	1.10167	1	1	1	1	7.83571e+06	3.90935e+06	7.75087e+06	8.91323e+06	4.49945e+06	5.84433e+06	7.68345e+06	3.88757e+06	4.97227e+06	7.05391e+06	1.41844e+07	1.10443e+07
2993	0.0881851	2.94059	0.527316	0.618326	2.62795	2.05968	0.413548	0.65932	0.42837	0.482474	1	1	1	1	97789.5	32358	484155	280587	23839	48962.3	74521	24169.2	100982	96062.3	323271	156782
2185	0.0887264	1.60326	0.910759	0.524552	0.983187	0.622854	0.933196	0.948547	1.08386	1.91047	1	1	1	1	518008	78606.4	261728	431896	164985	201712	272447	487137	309709	275080	467105	798031
3287	0.0890827	1.75969	0.21379	0.685468	0.804648	0.5814	1.36155	0.79988	1.02262	0.837389	1	1	1	1	502567	481865	864246	473353	994903	797932	1.03714e+06	250701	1.28005e+06	1.29041e+06	1.88466e+06	936995
3357	0.089783	1.51726	1.15916	1.37828	0.947527	0.751389	2.26732	1.29218	1.1457	1.72244	1	1	1	1	2.22637e+06	911795	5.92981e+06	9.25815e+06	1.35365e+06	1.21307e+06	6.77042e+06	7.80409e+06	1.04586e+06	1.21436e+06	1.09812e+07	1.41804e+07
3224	0.0910644	1.26756	1.47202	1.76549	1.41558	1.33438	1.34293	0.871672	1.1128	1.3962	1	1	1	1	1.50709e+07	6.20852e+06	6.71163e+06	9.55465e+06	4.27383e+06	4.34989e+06	4.982e+06	3.67622e+06	5.575e+06	6.45524e+06	8.31946e+06	8.2407e+06
3644	0.0933195	1.4049	1.32302	1.46551	1.03841	1.20937	1.05321	1.25709	0.656859	0.617657	1	1	1	1	513530	268051	175265	339107	127073	326287	104686	63686	211358	335752	296159	322705
144	0.0934447	1.22907	0.859322	0.969765	0.799369	1.00021	1.3236	1.22918	0.955323	0.951782	1	1	1	1	362914	196990	161659	270387	173758	354319	182430	94613.2	229969	372879	354858	311117
2697	0.093893	1.46388	0.619605	1.00835	0.869476	0.724619	1.72242	0.906247	1.15776	0.930276	1	1	1	1	524468	264263	559987	481221	453191	337035	704096	227177	460919	481079	1.13011e+06	764297
2224	0.0949069	1.805	1.93359	1.59825	1.65488	0.826999	0.756813	0.485891	1.61084	0.478149	1	1	1	1	168517	63595.8	87160.7	58758.2	20502.6	27436.3	80112.7	12492.4	47457	73042.2	92417.7	81769.3
3605	0.0949377	1.28236	1.02347	1.09642	1.04725	0.917161	1.09358	1.19118	1.17241	1.78035	1	1	1	1	1.28903e+06	735165	550046	633953	428132	1.13341e+06	581465	452518	685815	1.23083e+06	921618	795498
2819	0.0960002	1.2985	1.01719	0.802124	1.04212	0.906947	1.17098	1.0486	1.64991	1.02376	1	1	1	1	271032	75457.8	188184	208603	96985.6	139983	281334	86587.2	145090	172684	316860	264707
3227	0.0962716	1.46687	0.661667	1.22204	0.705986	0.889641	0.955677	1.18625	1.14176	1.82005	1	1	1	1	74767.3	83416	74673.8	84782.4	33567.8	114906	114036	63781.3	61530.9	125300	185598	109678
3269	0.0962893	1.35599	0.683102	0.494954	0.491455	0.583724	0.514752	0.84682	0.805546	0.888253	1	1	1	1	104577	83646.8	63721.5	161592	24495.6	203085	98624.8	90420.5	83362.7	310223	227511	318596
3246	0.0968302	1.40372	1.53464	1.75542	1.38785	1.80474	1.85728	0.759039	0.998619	1.00325	1	1	1	1	749962	519690	596644	941442	282131	318882	405385	192446	266105	543442	754353	600352
2393	0.0985125	3.22151	0.440853	0.835616	0.448765	0.782518	4.78826	1.71516	0.899198	0.676132	1	1	1	1	204714	112391	67961.9	181959	691149	327364	128587	57813.3	252857	246896	265734	267612
2255	0.0989289	1.26184	1.4258	1.05894	1.10436	1.12458	0.793359	1.20601	0.766522	0.969682	1	1	1	1	249541	78411.9	118689	166760	43161.2	126725	77788.9	52874.5	95302.4	135925	188582	170658
181	0.0996474	1.22557	0.720966	1.00312	0.809398	1.05546	0.954699	1.2309	1.02652	1.18639	1	1	1	1	74053	136482	78245.3	131701	30481.3	237654	93703.9	54436.9	55930.4	249753	169628	143607
2154	0.0999943	1.49235	0.958451	1.3175	0.573897	0.760973	1.06729	1.38852	1.09343	1.83937	1	1	1	1	433703	270801	80970.4	195855	150122	404999	145672	174082	246401	377302	247567	296206
2713	0.10031	1.68362	1.09727	0.981242	0.644138	0.705751	0.748163	1.33854	1.96659	1.71885	1	1	1	1	60187.1	18320.2	23745	60008.1	12756.3	35464	68454.3	53742.1	29868.1	34272.4	64683.7	97855.6
2664	0.100782	1.30097	1.42047	2.00185	1.43847	1.52285	1.57796	0.997923	0.984728	1.34623	1	1	1	1	923274	434649	570458	623531	318813	307472	368751	202693	353932	398562	695864	471224
2173	0.101003	1.42525	0.843454	1.13176	0.878678	1.04236	0.994646	1.18601	1.33373	2.03876	1	1	1	1	1.25073e+06	1.20361e+06	669781	701619	458470	1.78987e+06	959982	504625	807463	1.95219e+06	1.33753e+06	774663
2257	0.101104	1.39497	1.94138	1.43791	1.4404	0.924896	1.02754	1.04716	0.954481	1.08888	1	1	1	1	1.26192e+06	329746	390376	335298	207615	340772	244265	145156	353950	420957	475556	417221
2873	0.101363	1.32964	0.595905	0.852154	1.00909	1.04905	1.29269	1.08433	0.935645	1.34932	1	1	1	1	95420.7	49207	91505	118102	64342.5	88853.1	80115.7	55859.4	87193.8	105998	159116	129566
3266	0.102525	1.46081	0.629327	0.783436	1.22116	0.988192	1.7552	0.948628	1.46493	1.12248	1	1	1	1	162767	159056	256222	321722	141109	273303	290238	134380	140835	372679	368166	374685
2991	0.104394	2.12709	0.719026	1.08142	2.45195	2.101	1.41821	0.657207	0.387354	0.524129	1	1	1	1	221707	161632	2.55096e+06	1.29269e+06	135929	139392	380534	118584	167902	274361	1.82555e+06	708103
2892	0.106606	1.37083	1.08036	0.640999	0.961072	0.590421	1.4173	1.08085	1.09641	0.891947	1	1	1	1	258899	71661.2	140989	129308	105576	171472	151879	71832.6	130492	205218	257413	252053
2151	0.107847	1.53361	0.549549	1.17769	0.846369	0.648566	0.818857	1.41408	1.04364	1.665	1	1	1	1	246277	120925	251096	283795	114068	206044	292364	267907	244027	188483	520571	503591
3237	0.108925	1.54844	1.66442	1.74036	1.61846	1.66684	0.454429	0.802815	1.83246	1.23083	1	1	1	1	1.48448e+06	1.1409e+06	1.61367e+06	1.96099e+06	125984	746838	1.72521e+06	532472	485657	1.20337e+06	1.7495e+06	1.35397e+06
636	0.109395	1.29389	0.762915	0.927614	0.616298	0.840577	1.26792	1.11306	0.820597	0.870797	1	1	1	1	654172	563489	359336	904040	337947	959489	451788	344386	466914	1.11508e+06	1.02308e+06	1.23776e+06
2781	0.109545	1.52616	0.89011	1.89513	1.29115	0.869667	2.47483	1.42124	1.41353	2.23889	1	1	1	1	6.04972e+06	6.60327e+06	9.7276e+06	8.38501e+06	5.22848e+06	7.02734e+06	1.0056e+07	7.93783e+06	3.70094e+06	6.39602e+06	1.322e+07	1.10963e+07
3351	0.109935	1.73289	0.943098	1.33509	0.953968	1.55109	2.50405	1.38203	1.21451	3.18826	1	1	1	1	1.31555e+06	932075	8.58129e+06	3.87897e+06	1.08576e+06	1.36918e+06	1.0316e+07	2.9319e+06	759577	1.28153e+06	1.57841e+07	2.8781e+06
1367	0.111883	1.33728	0.832363	0.771866	0.679877	1.1967	0.582518	0.530706	0.775953	0.71372	1	1	1	1	90045.7	34550.9	34762.7	72620.4	19588.4	33711.1	37463.8	15926.5	58907.5	82168.7	89718.8	69839.7
2696	0.116137	1.39039	0.805961	1.57072	1.03371	0.875609	2.00761	1.19505	1.28799	1.46856	1	1	1	1	1.06589e+06	861212	1.28078e+06	1.2491e+06	825314	929820	1.5069e+06	770366	720145	1.00647e+06	2.17409e+06	1.64178e+06
2805	0.117169	1.80052	0.543126	1.96409	1.72695	0.674782	2.74003	1.56624	1.47714	3.05528	1	1	1	1	1.49889e+07	1.94305e+07	3.88416e+07	1.8423e+07	2.35052e+07	2.19878e+07	3.13713e+07	3.06736e+07	1.50276e+07	1.81598e+07	3.94655e+07	3.14213e+07
2137	0.117628	1.50916	0.673072	0.520584	0.7223	0.779899	0.734768	0.703844	1.101	1.52888	1	1	1	1	94970.5	16997.9	29964.2	90932.9	32226.8	32612.5	43128.5	65550.2	76833	59937	72792.4	134187
2640	0.118019	1.38424	1.23152	0.861981	1.03983	1.5489	0.636855	1.15145	0.874638	0.719578	1	1	1	1	257995	66862.6	91262.1	159788	41471.6	126746	72485.2	27297.1	114075	142389	154003	118726
2600	0.12089	1.39806	1.48557	1.30311	0.788902	1.23614	1.11057	0.829013	0.884316	0.619235	1	1	1	1	451013	152709	113444	311331	104805	137862	120077	57349.4	165316	215115	252324	289856
2557	0.121921	1.30321	1.06213	0.94398	1.07635	1.70058	0.874745	0.877291	0.934824	0.983333	1	1	1	1	133207	52242	45510.3	111159	34101.4	68897.4	37323.2	23635.7	68292.2	101589	74191.8	75227.6
2394	0.124596	2.00364	0.492777	0.905898	0.657289	1.184	3.11194	1.53167	0.921307	0.926809	1	1	1	1	199256	124216	93951.5	214046	391139	298033	124350	61611.4	220182	251703	250812	208056
3650	0.124822	1.3119	1.16754	1.00243	0.944166	0.710963	1.02968	1.18081	1.11925	1.68843	1	1	1	1	369553	215204	223118	304890	101308	359733	249751	266254	172355	394081	414656	493541
278	0.124952	1.14911	0.848939	0.926852	0.822168	0.882626	0.982008	1.15939	1.03032	0.827853	1	1	1	1	415079	230334	150169	334424	149248	408866	177699	115343	266241	456181	320494	436062
177	0.127382	1.53286	0.902558	0.443623	0.864716	1.06603	1.28864	1.57519	1.39357	0.765667	1	1	1	1	152353	9742.2	31360.2	97494.7	67615.9	49088.5	47723	25749.6	91917.4	40311.8	63636.5	105254
2773	0.129632	1.41285	0.842413	1.56257	1.14837	1.01273	2.25493	1.21877	1.2706	1.70688	1	1	1	1	2.03594e+06	1.79395e+06	3.31013e+06	3.00686e+06	1.694e+06	1.9856e+06	3.45833e+06	1.86355e+06	1.31601e+06	2.10746e+06	5.05781e+06	3.417e+06
2273	0.129797	1.37231	1.2016	0.906602	0.798601	1.40637	0.906915	0.554374	0.952125	0.729587	1	1	1	1	125591	43209.2	31517.6	99626.5	29464.9	37494.2	35482.2	19005.1	56914	87488	69250.7	81527.1
1539	0.129938	1.76036	0.583176	0.659351	0.54385	1.00191	2.22419	1.11239	0.838123	0.733675	1	1	1	1	331241	161423	114624	343633	392695	386462	166801	92531.4	309289	449404	369827	394725
2843	0.13163	2.29997	0.684724	0.923141	0.543605	0.674267	3.69245	0.947248	0.807273	1.05214	1	1	1	1	45369.3	37692.1	20969.4	34095.5	76050.3	54884.3	29404.8	19564	36080	74950	67686.8	58195.9
157	0.132582	1.45958	1.03801	0.385744	0.499259	0.764653	1.33551	0.868637	0.911562	0.807167	1	1	1	1	98187.9	10003.5	23873	55064	39268.3	31966.4	41158.7	21374	51508.3	47603.8	83903.9	82876.4
2281	0.133294	1.38671	1.8559	1.33949	1.06066	1.23091	1.25401	1.22184	0.659073	0.821905	1	1	1	1	278281	86182.8	84602.6	126035	58448.1	111557	49640.3	30945.9	81648.9	118106	139961	117839
2842	0.134097	1.36333	0.684696	0.804254	1.10373	0.817053	0.861954	0.929068	1.31128	1.54628	1	1	1	1	362984	230762	262472	292567	142041	378287	294449	203601	288676	526697	417273	412100
1766	0.135001	1.34038	1.21509	1.09973	0.924476	0.864377	1.06674	1.20834	1.23721	1.98822	1	1	1	1	1.15886e+06	594063	729949	630834	316242	926270	922429	533573	519327	991596	1.38547e+06	839923
2518	0.135008	1.24117	0.953257	0.905023	1.04751	0.984637	0.618047	1.03205	0.893946	0.590429	1	1	1	1	341649	131215	181639	291797	68854.3	212337	146371	64341.4	195160	266141	304265	341061
2375	0.136997	1.20879	1.50285	1.75231	1.44436	1.14032	1.39567	1.07447	1.24816	1.11283	1	1	1	1	2.52338e+06	781456	629526	767376	728432	679975	513689	275379	914296	818623	764783	774477
3581	0.137153	1.20217	1.23411	0.975708	1.44428	1.21265	0.897175	1.21351	1.01996	0.917663	1	1	1	1	888585	338582	444466	602345	200799	597573	296391	167615	392071	636991	539994	571661
1801	0.138255	1.53338	0.703561	0.985446	0.889592	0.863552	1.07004	1.54696	1.91216	0.748958	1	1	1	1	77395.9	22188.9	36520.9	61630.1	36589.3	49429.3	74125.7	19655.3	59901.3	41332.5	72036.3	82135.7
2116	0.139378	1.27909	0.747035	0.541749	0.884406	0.738357	0.930521	0.712422	0.908299	1.17288	1	1	1	1	166094	38571.8	121866	165072	64310.2	71979.9	118183	96423.1	121069	130696	241786	257297
2199	0.139611	1.52386	1.09924	0.517046	0.662373	0.641257	0.792918	0.773249	1.25694	1.62643	1	1	1	1	170895	20250.4	33989.5	102116	38318.4	42976	60904.9	95239.4	84656.4	71894.2	90041.6	183269
3326	0.140618	1.44022	0.625792	0.487375	0.540978	1.27181	0.919253	1.44332	1.01956	0.831888	1	1	1	1	63888.3	19057	31388.2	70232.3	29172	80085.9	55859.2	16892.6	55591.9	71776	101809	63553.7
33	0.141704	1.51676	1.00811	0.337069	0.372433	0.968573	1.2256	0.818547	1.14622	0.88393	1	1	1	1	160011	13460	25740.7	109502	60468.8	46384.5	74805.4	36747.3	86429.8	73302.1	121276	130112
1932	0.145503	1.25758	1.10562	1.24071	1.61674	1.09411	0.880043	0.78213	1.22795	1.13123	1	1	1	1	204114	65510	144890	215260	50501.9	58602.8	103914	81840.9	100528	96922.9	157254	226427
2052	0.145633	1.40753	0.660901	0.908452	0.878643	0.818236	1.7033	0.836327	1.20449	0.853212	1	1	1	1	456081	253143	202026	334037	365373	330706	261512	128083	375773	511509	403456	469834
2774	0.14756	1.46318	0.935223	2.11654	1.255	0.751476	2.54512	1.81118	1.33988	1.70492	1	1	1	1	73357	78785	133455	110052	62054.7	95671.3	134541	91813.4	42711.7	68329.2	186592	168543
370	0.150616	1.29456	0.572355	0.830394	0.523612	0.919063	0.731709	1.15107	0.89409	0.906706	1	1	1	1	87142.8	54686.1	32227.3	66921	34629.3	107571	51962.4	24277.3	82906	120888	107998	83800.1
3301	0.150753	1.26694	1.18943	1.64076	1.50026	1.20895	1.05074	0.8437	0.93194	1.54588	1	1	1	1	1.26329e+06	549645	835706	821248	346896	401076	490195	386153	578342	614930	977435	781792
2741	0.152152	1.21689	1.16134	0.750702	0.895731	1.04981	1.39092	1.07977	0.981152	1.24242	1	1	1	1	613575	160485	593024	1.00095e+06	228428	327567	613373	435602	287691	392423	1.1617e+06	1.09731e+06
2552	0.153761	1.14876	0.920407	0.905154	0.865219	0.733308	1.18516	0.934299	0.921952	0.892052	1	1	1	1	109979	54663.8	48812	46542.1	44020	80069.3	49113.7	20819.4	65065.6	110858	98992.2	73044.4
3527	0.153774	1.2011	1.038	0.867434	0.875825	1.05839	0.719984	1.08406	0.716243	0.676483	1	1	1	1	1.0829e+06	422322	795150	1.09975e+06	233481	748968	614024	258477	568080	893710	1.59306e+06	1.19585e+06
1493	0.154243	1.13215	1.06427	1.30959	0.963379	1.03058	1.03184	0.984147	0.893072	0.948918	1	1	1	1	298196	229226	174902	239669	89868.1	244451	153100	81148	152571	321306	318564	267645
3330	0.15573	1.59532	0.716029	0.785332	1.22138	0.925579	2.42757	0.864756	1.45526	1.07267	1	1	1	1	97020.3	62807.5	311737	149938	102245	98141.8	350729	63897.2	73782.3	146807	447856	186434
3600	0.156798	1.71703	1.38269	1.19727	2.31078	0.761756	0.805606	0.929843	1.17581	0.380751	1	1	1	1	67489.3	17764.5	36193.6	29017.3	12222.9	19578.2	17390.2	5333.35	26578.6	27236.4	27483.6	43839.8
2311	0.157314	1.63325	1.81365	1.21155	1.26127	0.915642	0.791903	1.42001	0.728873	0.244332	1	1	1	1	240865	48923.3	58746.7	207810	32691.3	81370.9	32057	20391.1	72317.2	74124.9	81729.3	261198
3305	0.157762	1.31716	0.477957	0.581595	0.862211	0.619611	1.11161	0.880235	0.657682	0.697872	1	1	1	1	142491	75420.2	107130	107536	103012	161982	77163	44537.8	162337	238044	218022	199739
3254	0.157841	1.453	0.684864	0.300946	0.702943	1.32456	1.2788	1.00016	1.01898	1.08043	1	1	1	1	63143	16330.6	51524.2	123063	36649	77016.4	70526.4	36912	50204.4	99609.7	128615	106926
3187	0.15879	1.6261	0.565708	0.837546	0.770354	1.14257	2.16559	1.4673	1.01356	0.745999	1	1	1	1	1.38719e+06	722998	1.0679e+06	2.19e+06	1.65067e+06	1.79742e+06	1.32672e+06	525796	1.33525e+06	1.58459e+06	2.43242e+06	2.20591e+06
2730	0.159825	1.40675	0.802445	0.782044	0.61541	0.995082	0.751334	0.877068	1.33099	1.53515	1	1	1	1	185926	107696	125313	266830	54112.6	171397	255919	151372	126167	252789	357301	308605
244	0.160883	1.44216	0.880972	0.480479	0.794366	0.955766	0.871439	1.26733	1.56962	0.779009	1	1	1	1	132194	18551.4	47389.4	118286	40646.8	69437.4	88419.5	35452.1	81709.1	70874.7	104679	142432
2710	0.162649	1.39935	0.58461	0.861408	0.856605	0.954841	0.801985	0.910345	1.16459	1.68141	1	1	1	1	51728.3	31485.6	92186.7	77821.3	22058.1	47218.4	118346	50391.8	48181.8	67095.3	188837	93798.3
2759	0.164504	1.25208	1.14491	1.41744	1.42974	0.94435	1.82763	1.18764	1.40356	1.76197	1	1	1	1	1.71063e+06	728068	1.24807e+06	873717	848814	865674	1.15693e+06	599451	813589	942881	1.53174e+06	1.06479e+06
3579	0.165627	1.27032	1.04613	0.740041	0.661719	0.986529	0.639355	0.693015	0.849611	0.521608	1	1	1	1	1.22833e+06	344575	332296	642793	233351	457903	402870	124975	639366	854708	881155	749875
2015	0.166465	1.20987	1.41312	1.0801	1.43011	1.42711	0.969175	0.969272	0.981398	1.50249	1	1	1	1	568701	211636	287968	532432	121240	269509	186601	206127	219142	359679	353325	429371
2324	0.167816	1.20634	1.18152	1.41827	1.15961	0.965258	1.25087	0.875255	0.814937	0.975466	1	1	1	1	1.39395e+06	545390	444984	293680	458732	477623	295290	109134	642431	705891	673335	350154
2240	0.170173	1.95216	1.24205	1.61402	0.554804	0.874519	1.00821	0.0880653	0.514215	0.584713	1	1	1	1	102175	450125	33104.4	74269.6	25780.9	34852.2	28972.4	18260.1	44794.8	511932	104700	97739.3
2721	0.171811	1.52185	1.09461	0.759595	0.911451	0.696471	0.99395	0.747071	1.68637	1.84145	1	1	1	1	112748	53428.9	186682	141519	31824.1	74569	326148	137591	56088.3	129117	359392	233852
124	0.172439	1.15097	0.840506	1.09611	0.974229	1.19122	1.27368	1.30009	1.11301	1.03457	1	1	1	1	252352	136338	106793	188161	118868	229478	115207	60091.9	163488	228325	192346	181788
2862	0.172975	1.57532	0.858744	1.64336	1.09686	0.837959	3.06009	1.46309	1.18379	1.28262	1	1	1	1	2.23531e+06	663827	706906	879231	2.47599e+06	838676	720411	494876	1.41741e+06	741498	1.13087e+06	1.20756e+06
3585	0.174425	1.18931	1.16792	0.922794	0.984524	0.914123	0.889899	0.694016	1.07593	0.694514	1	1	1	1	234699	102971	82126.4	126103	55587.6	109896	84748.7	35230.6	109425	204833	146372	158763
2853	0.174551	1.17125	0.849781	0.861969	0.711507	0.88665	0.984579	1.153	0.76523	0.973902	1	1	1	1	55686.7	18771.7	47734.7	55992	20055.6	35632.4	48477.5	22615.6	35683.3	39976.2	117721	72677.8
2269	0.175226	1.39261	1.94858	1.39188	1.45574	0.927447	1.43024	0.747306	0.791619	1.14086	1	1	1	1	278243	112562	77888.3	84751.2	63482.4	85761.2	39994.2	38336.1	77754.5	148450	93883.2	105168
290	0.176295	1.43653	0.656683	0.319976	0.687346	0.944285	0.917265	0.783777	1.31941	0.726422	1	1	1	1	72823.3	16078.7	35553.7	83742.3	31619	55889.4	64444.3	23689.1	60385.8	92241.1	90763.4	102063
1527	0.176811	1.5142	0.922127	0.704093	0.520487	1.04694	1.74531	1.42241	0.964853	0.703234	1	1	1	1	216406	69224.1	46660.7	134332	127319	198451	81676.3	33180.1	127791	180475	157305	147668
2724	0.179625	1.40529	0.906419	0.868881	0.864285	0.95029	1.74272	0.706935	1.24523	1.34993	1	1	1	1	81994.9	22394.3	64963.5	77135.6	49003.3	25855.8	88380.1	40292.8	49258.2	47311.5	131890	93417
2035	0.179659	1.26859	1.35906	1.04656	1.45675	1.41986	0.735464	0.868476	1.00094	1.55899	1	1	1	1	246478	77410.5	133612	216253	41461.1	91158.4	86688.7	87313.1	98755.3	135777	160939	175285
2754	0.180402	1.45028	1.16575	0.607684	0.957204	0.803651	0.718746	1.25706	1.46219	1.68772	1	1	1	1	340359	65776.3	263699	324802	65230.2	193086	380365	250825	158984	198692	483398	465135
2207	0.18745	1.17185	1.055	1.25212	0.997747	0.747132	1.1948	1.16067	1.07016	1.32272	1	1	1	1	981101	539495	446747	521888	345379	709660	452463	339755	506388	790916	785672	803909
2718	0.193601	1.67264	0.766112	0.798223	0.785804	0.985367	1.37424	0.556453	1.80786	1.84056	1	1	1	1	53690.4	19590.2	63633.3	67947.1	29936.8	19379.6	138238	46670.3	38161.5	45050.9	142092	79359.8
1941	0.196305	1.35596	0.663078	0.656561	1.05452	0.987721	0.733796	1.02395	1.28876	1.51207	1	1	1	1	78811.4	28819.5	52533.8	135275	27110.7	63781.3	60624.8	76150.2	64721	80575	87414.9	157619
878	0.198257	1.23818	0.823697	0.750351	0.60856	0.933151	0.681366	1.12421	1.02062	1.03167	1	1	1	1	156437	139857	121658	318003	40224.7	297350	192662	129282	103417	342145	350782	392199
2090	0.198878	1.24318	1.01471	1.24615	1.01555	0.759081	1.01461	1.26609	1.08444	1.6517	1	1	1	1	3.63762e+06	1.84587e+06	2.29156e+06	1.84755e+06	1.13061e+06	2.66132e+06	2.31061e+06	1.47828e+06	1.95207e+06	2.71908e+06	3.9594e+06	2.80115e+06
3332	0.199743	1.22756	0.951931	0.993117	1.19122	0.947885	0.878514	1.42866	1.48826	1.21811	1	1	1	1	171104	89518.9	296963	346406	49084.5	182745	350336	163695	97876	165464	437434	420589
2474	0.200823	1.38616	0.856224	0.448503	0.577353	1.12075	1.2168	1.25399	1.02268	0.668949	1	1	1	1	72562.1	25333.1	27067.5	54592.1	32053.8	100513	45273	11982.1	46146.9	103684	82263.5	56059.6
3107	0.202886	1.66387	0.538644	1.14242	0.616408	0.453559	1.72393	1.52128	0.743978	0.588163	1	1	1	1	85650.7	42631.5	40638.3	47208.6	85209.4	80559.2	46314.9	22511.5	86586.3	68500.6	115682	119788
2121	0.203955	1.19605	0.877594	0.721505	0.897977	0.987011	0.77881	0.614796	0.956063	0.563327	1	1	1	1	126090	30459.7	46886.6	91026.8	34782.4	36831.5	47137.2	19104	78236.4	77495.3	91618.8	106139
3322	0.204167	1.47704	0.442514	1.40279	1.46367	0.803728	1.41513	1.40804	2.21699	1.03446	1	1	1	1	60068.9	49560.9	92376	72298.1	59711.5	70593.2	132121	34217.5	73916.8	64853.7	110743	103525
2867	0.205298	1.37329	0.870304	0.643148	0.780143	0.82688	1.09727	0.666879	0.926721	1.59446	1	1	1	1	862801	176634	490545	843270	338137	259904	550234	597938	539834	504143	1.10333e+06	1.17368e+06
72	0.208562	1.21815	0.675534	0.923031	1.04314	1.05029	0.834428	1.23682	1.16318	1.26297	1	1	1	1	79135.8	155706	123665	117697	30384.7	296073	130210	52043.1	63789.1	309656	208020	128968
2925	0.211489	1.25357	0.691305	1.46108	1.21923	0.888153	1.34065	1.11627	1.25702	1.626	1	1	1	1	355550	350463	445145	433157	214331	379960	433363	291605	280060	440307	640642	561287
2860	0.211735	1.14551	0.856688	0.91535	0.987468	0.784673	0.795631	1.06751	1.06363	1.13313	1	1	1	1	216609	109603	110205	201839	62532.5	181389	112090	107180	137681	219798	195831	296036
2822	0.213816	1.34623	0.924737	0.815928	0.961618	0.749294	1.41121	0.661387	1.18837	1.38564	1	1	1	1	78192.2	38647.1	60848.9	107750	37091.6	44455.3	71006.2	73271	46043.2	86947.1	111033	165497
856	0.214951	1.13669	0.720686	0.763059	0.719002	1.02282	0.795767	0.99662	0.906966	0.967117	1	1	1	1	143167	133180	120571	342749	49138.6	246838	143615	119172	108173	320383	294249	385659
2059	0.215008	1.22629	1.23805	1.17543	1.39342	1.07835	0.623073	0.964585	1.02274	1.37338	1	1	1	1	772270	293280	321215	361941	120812	341529	222624	169506	339666	458010	404496	386282
2803	0.216867	1.20623	0.8556	1.01014	1.50339	1.09925	1.11461	1.35478	1.26703	1.65346	1	1	1	1	283321	141939	424842	402967	114728	270143	338093	222886	180314	257936	495856	421890
3320	0.222195	1.5582	0.801777	0.61044	0.427337	1.11128	1.10791	0.671612	1.97001	0.848468	1	1	1	1	97680.2	46003.3	35492.4	127104	41956.4	71823.4	154499	35685.2	66339.7	138336	145736	131632
2634	0.2231	1.29321	1.12197	1.00043	0.655123	1.02892	0.986911	0.859084	0.620852	0.476561	1	1	1	1	160297	44088.3	43264.7	111957	43828.7	53724.4	38716.2	19068.1	77796.8	80895.3	115881	125227
2086	0.223305	1.30533	1.03621	0.318528	0.665268	0.617169	0.993659	0.717299	0.850847	0.880584	1	1	1	1	91430	15420.9	49964.2	97344	27253.3	49279.5	60340.3	51073.3	48046.5	88869.6	131784	181523
3010	0.226124	1.46949	1.19967	0.773813	2.25917	1.43807	1.21978	0.775341	0.981108	0.882731	1	1	1	1	133969	50403	212650	161412	42341.4	71666.3	87202.1	36433.5	60808.4	119566	165165	129176
3082	0.227117	1.22802	1.81416	1.23516	1.55478	1.5197	1.81882	1.23783	1.04599	0.884081	1	1	1	1	448034	272072	672388	662023	139626	386921	427144	141620	134480	404343	758842	501351
2051	0.228526	1.20182	0.674097	0.823791	0.835546	1.24185	1.17719	0.954442	1.25198	0.913219	1	1	1	1	306160	158628	118461	310420	166193	260804	167609	83940.7	247313	353470	248775	287678
3298	0.230513	1.31409	0.626242	0.911548	1.37758	1.15211	1.55821	0.877473	1.5306	1.37874	1	1	1	1	165526	87649.1	202400	215535	128023	119730	212348	94848	143927	176505	257807	215305
2017	0.232711	1.18568	1.10625	1.14374	1.07453	1.24078	1.0398	1.42141	1.20689	1.74489	1	1	1	1	1.26285e+06	452778	419410	424030	368969	798508	444820	219274	621615	726685	684893	393304
2750	0.233772	1.35002	1.02439	0.735468	0.904342	1.27983	2.00445	1.3587	0.928046	1.03333	1	1	1	1	73271.1	15119.3	64099	86740.2	44565.8	39636.3	62112.9	25752.9	38948.3	37736.1	124371	78000.2
2751	0.235135	1.25172	0.778986	1.08424	0.872295	1.2412	1.55923	1.45113	0.920462	1.04693	1	1	1	1	257788	123784	323142	457628	160392	235095	321980	141940	180199	209568	650025	424326
2857	0.236138	1.25514	0.695169	1.30619	0.889835	1.34336	1.7651	1.20659	1.19997	1.14331	1	1	1	1	513114	374532	302159	510595	404980	490957	384759	159796	401924	526347	595836	437433
2658	0.238775	1.18532	0.800926	1.24468	1.07329	1.18539	1.52398	1.11667	1.06064	1.40069	1	1	1	1	2.39844e+06	1.71696e+06	2.56522e+06	3.55573e+06	1.41858e+06	2.18589e+06	2.39369e+06	1.545e+06	1.63063e+06	2.53216e+06	4.1938e+06	3.45219e+06
3210	0.241138	1.57213	0.461971	1.02791	0.578307	0.926438	0.561377	1.14383	1.06498	1.93775	1	1	1	1	47041.1	29708.8	39925.4	68947.3	17768.8	46913.4	69426.8	53029.5	55447.7	53054.3	121141	85650.2
2091	0.244985	1.2987	1.00739	0.68912	1.01241	0.517625	0.829832	1.48152	1.02638	0.852578	1	1	1	1	371695	102873	214629	169788	95173.8	313847	205462	102836	200913	274030	371989	377503
2590	0.246879	1.23419	1.28627	1.10764	0.77153	1.12318	0.881999	1.1703	0.618813	0.80373	1	1	1	1	145312	44200.1	65507	126080	30972.6	66270.7	49612.2	33176.2	61516.2	73250.9	148983	129189
365	0.249302	1.14454	1.10836	0.890368	0.871621	0.96565	1.35997	1.09782	0.907419	1.02523	1	1	1	1	3.09609e+06	1.68484e+06	1.14509e+06	2.07531e+06	1.18087e+06	2.94799e+06	1.12568e+06	810221	1.52108e+06	3.4736e+06	2.30523e+06	2.47337e+06
273	0.249395	1.4231	0.690177	0.600526	0.860665	1.37543	0.726538	1.36208	1.8798	1.05058	1	1	1	1	118749	15028.3	31436.1	104319	38856.7	48370.8	64833.6	29300	93688.9	45937.6	64090.6	87286.9
231	0.253412	1.17152	0.908397	0.793299	0.740387	1.0686	1.28124	1.08071	0.860801	0.890087	1	1	1	1	513300	185866	173017	365103	225044	359313	189944	111828	307692	430083	410044	393213
3309	0.253982	1.38691	0.389081	0.963482	1.27231	0.697737	1.32528	0.76844	1.56104	0.953388	1	1	1	1	31909.7	27314.1	107935	52798.9	33785.4	30914	125049	26529	44658.4	52039.4	148857	87088.3
3074	0.257761	1.29251	1.25123	1.14146	1.59006	1.07425	2.40615	1.31667	1.15641	1.65699	1	1	1	1	1.52226e+06	648855	3.20263e+06	2.33808e+06	909948	1.0621e+06	2.19939e+06	1.32614e+06	662482	1.04346e+06	3.53423e+06	2.50484e+06
2029	0.259136	1.1363	1.24368	1.22516	1.41058	1.26422	0.90358	0.972257	1.15035	1.50045	1	1	1	1	703267	395567	365270	453504	158825	445462	281282	197923	307916	592674	454379	412843
2016	0.261278	1.28081	1.49963	1.35016	1.23685	0.763445	0.944318	0.779758	0.758674	1.30398	1	1	1	1	1.87108e+06	509134	562048	364505	366241	417263	325542	228936	679407	692208	797368	549481
2532	0.261787	1.43162	1.05216	0.465774	0.615838	1.2042	0.593729	0.44559	0.665893	0.626394	1	1	1	1	157563	23514.7	36332.6	95884.2	27637.5	31922.9	37096.2	18340.6	81543.9	92673.1	103522	91638.1
1903	0.264516	1.14181	1.06502	1.21567	1.08651	1.27829	1.05436	0.741438	1.00073	1.27201	1	1	1	1	583767	255481	324237	449779	179643	221115	281993	164581	298472	385772	523636	404946
1709	0.273553	1.25314	0.910404	1.0094	1.39183	1.30399	0.517011	1.23986	1.07018	0.856187	1	1	1	1	253852	76509.2	123252	163122	44811	133360	89487	39384.5	151833	139136	155385	143968
3321	0.275457	1.24029	0.661524	1.31099	1.07812	1.27092	1.05657	1.36229	1.75863	1.18249	1	1	1	1	240847	160397	301625	356706	119573	236520	464586	122041	198251	224587	490906	323012
2124	0.280793	1.163	0.956091	1.33487	1.01538	0.762405	0.967884	1.15417	1.22206	1.38783	1	1	1	1	91572.8	72158.4	37267.9	32383.5	28815.8	88536.1	42354	21676.7	52154	99228.5	64403.2	48883.9
3400	0.281007	1.31697	0.861606	0.647146	1.0046	0.744121	0.600951	1.30744	1.29199	1.0896	1	1	1	1	77743	24933.4	62688.2	104060	16855.1	71483.4	76128.1	56030.8	49133	70724.4	109495	160941
1842	0.281524	1.23054	1.04347	1.0171	1.10106	0.673729	0.933761	0.922058	0.764744	0.496252	1	1	1	1	124954	40399.5	54906.6	51723.1	34757.3	51972.7	36010.1	14009.4	65206.6	72912.8	87501.4	88354.2
3225	0.282467	1.32625	0.636765	1.06972	0.774956	1.20312	0.888436	0.860352	1.38337	1.75451	1	1	1	1	65505.1	54932	44486	80851.7	28409.3	62695.2	74985.4	43356.4	56016.5	94263.9	100727	77340.6
3155	0.284003	1.22552	1.6008	1.06785	1.35399	1.44578	0.739877	0.968836	0.870363	1.88306	1	1	1	1	529478	183713	893012	487943	76069.4	236527	542046	233696	180107	315804	1.15729e+06	388414
2968	0.284785	1.33864	0.708256	0.38102	0.646593	0.953342	0.761731	1.28318	0.975155	0.579833	1	1	1	1	103202	21782.7	58811.1	125916	34501.6	104101	83752	28161.3	79344.9	104943	159599	152005
1994	0.288937	1.14297	1.10612	0.789884	1.14143	0.766571	1.10953	0.930179	1.04392	1.26424	1	1	1	1	652656	196193	305738	220013	203499	327861	264035	133427	321295	455943	470003	330311
2111	0.289432	1.24965	0.678034	1.08981	0.629414	0.726941	0.676341	1.04963	0.864596	1.31359	1	1	1	1	104636	48430.9	47445.1	74379.2	32444	66192.5	61540.6	49423.3	84033	81575.6	132268	117755
2767	0.28989	1.2293	0.984334	0.912637	1.05764	0.569898	1.49539	0.93517	1.00271	0.899401	1	1	1	1	110137	57640.8	86271.4	64253.8	52009.8	83815.6	77232	37288.3	60927.2	115937	143129	129756
3331	0.291879	1.22261	1.02084	0.859413	1.17451	1.37565	0.923595	1.43446	1.32783	1.73077	1	1	1	1	83491	53447	167898	162167	23480.3	126593	179237	75025.8	44535.2	114159	250837	135669
2656	0.292019	1.22001	0.848487	0.80044	1.12598	1.35422	1.01305	0.759307	0.989685	0.622446	1	1	1	1	607380	242427	403132	713775	225417	326342	334585	120640	389795	555958	628226	606597
2223	0.294798	1.19789	1.51201	0.943605	1.2375	0.910387	0.862337	0.89796	0.847231	1.23549	1	1	1	1	217696	62810	128752	95461.5	38593.2	84820	83235	47638.9	78399.7	122188	182562	120679
2693	0.29587	1.46402	1.78783	0.938397	0.893575	0.954833	0.10223	1.40479	0.981784	0.635904	1	1	1	1	798587	15824.3	27637.6	29970.3	14194.4	33616.5	28673.4	7339.62	243230	30954.8	54271.2	36123.6
3319	0.295994	1.3363	0.598369	0.463421	0.581822	0.658396	1.14143	0.540842	0.88744	0.50647	1	1	1	1	88695	26570.5	38980.9	90311.2	52592	44004.5	56142.9	25546.2	80714.3	105248	117561	157863
2229	0.296321	1.12515	0.97448	1.06492	1.11658	0.829417	0.700667	0.971185	0.84865	1.0216	1	1	1	1	105130	49647.8	56413.6	74594.4	23496.7	64252.3	40487	33785.7	58745.6	85580.3	88653.1	103505
2294	0.300861	1.31955	1.58576	1.44665	1.12174	0.683588	1.17866	0.936202	0.848149	0.703197	1	1	1	1	505164	172289	157305	123633	116714	158221	112310	46766.4	173466	218616	246067	208145
1960	0.303382	1.08661	1.2982	1.07787	1.07612	1.05128	1.20753	1.1099	1.15521	1.42088	1	1	1	1	890492	341153	435412	358969	257471	498505	441360	178408	373517	580996	709968	392977
3371	0.305702	1.28012	0.702719	0.898793	0.549772	1.2256	0.708452	0.590927	0.788181	0.55038	1	1	1	1	79987.8	62366.8	33727.3	93160.5	25066.4	58187.5	45658.2	15383.8	61981.6	127375	107647	87480.3
2002	0.306056	1.20648	1.25732	1.08675	1.03389	0.956343	0.466038	1.13602	0.937232	1.05324	1	1	1	1	260175	94937.2	86044.5	147128	29976.4	140830	73652.9	59583.6	112678	160360	146033	177055
2662	0.306784	1.14417	0.808899	1.18635	1.055	1.08748	1.36743	1.06595	0.961982	1.3389	1	1	1	1	2.08326e+07	1.22599e+07	1.88352e+07	1.99685e+07	1.0947e+07	1.56319e+07	1.62173e+07	9.04048e+06	1.40239e+07	1.89698e+07	3.13271e+07	2.11326e+07
1992	0.307814	1.3601	0.709005	0.768915	0.682394	0.974264	0.686667	1.3491	0.701403	1.52618	1	1	1	1	175062	51533.1	77072	248079	52702.1	128308	74803.7	142902	134450	123026	198181	293049
358	0.308522	1.2415	1.07974	0.390924	0.414705	0.832488	0.891983	1.04266	0.719538	0.720024	1	1	1	1	157854	23568.7	41839.4	115882	40535.3	89204.8	68547.9	36855.6	79608.2	110671	177030	160201
3315	0.312483	1.36003	0.611625	0.553551	0.383117	0.762237	1.03689	0.943206	0.752094	0.410207	1	1	1	1	169328	69980.6	40617.8	97979.3	89231	169211	75292.3	19389.4	150753	232065	186031	147935
1259	0.314064	1.2178	1.09475	0.735191	0.942396	0.902104	0.689191	1.13618	0.789292	0.402621	1	1	1	1	134347	46094.9	65903.3	86361.1	26290.1	101088	52120	14173.5	66824.1	115091	122708	110176
1934	0.314691	1.1234	1.3419	1.05162	1.08889	1.38039	1.15778	0.982054	1.29655	0.892259	1	1	1	1	533791	157394	152526	296208	143159	208578	171491	70405.1	216607	274739	245788	246958
2910	0.316262	1.10315	1.06608	0.901952	0.711192	0.871039	0.944343	1.03395	1.07275	0.865427	1	1	1	1	73497.8	35454.2	33501.1	55804.5	20237.4	57674.8	47716	20388.3	37541	72156.2	82655.7	73732.5
3307	0.318677	1.37246	0.945709	0.797282	1.09146	1.00288	2.1077	0.762935	0.99444	1.40152	1	1	1	1	208127	63712.8	297644	150814	144185	86517.6	256071	77501.4	119837	146691	478507	173070
2309	0.319607	1.114	1.27149	1.54281	1.31361	1.1777	1.38108	1.23744	0.913278	1.23086	1	1	1	1	1.04657e+06	493877	460169	503261	353361	562126	302099	193413	448207	587620	614685	491797
1549	0.322801	1.27173	0.692281	1.28249	1.32075	1.02576	0.68967	1.26475	0.940351	0.503199	1	1	1	1	57818.6	43769.2	44335.5	72239.4	17904.7	61252	29806.7	13031.3	45478.4	62647.4	58902	81050.6
339	0.327008	1.16113	0.730694	0.853339	0.84571	0.763681	0.865516	1.12549	1.05053	0.666463	1	1	1	1	59020.8	50580.4	33163.8	64642.2	21731.3	94668.1	38899.5	20744.3	43983.6	108805	68808.8	97416.4
3053	0.328374	1.24581	1.34636	0.814426	1.14818	1.44269	1.52026	1.01693	0.553367	0.723571	1	1	1	1	149123	62788	132600	169954	52340.7	111254	60345	31344.2	60311.8	141519	202645	135577
2056	0.329526	1.14286	0.726906	1.119	0.97907	0.883786	0.796533	0.893189	0.634791	0.920654	1	1	1	1	192550	86946.7	80128.2	123454	65585.7	98484.5	49056.4	47290.3	144240	142630	143606	160763
855	0.334477	1.16863	0.51734	0.730799	0.531673	0.663558	0.611512	0.700214	0.959085	0.584581	1	1	1	1	66711.1	59219.3	48076	93525.8	24511.3	80519	81890.6	30298.1	70217.1	148749	158666	162211
3428	0.33448	1.55147	0.275474	0.783739	1.10806	1.64765	2.94121	0.89891	1.0102	1.06842	1	1	1	1	272706	59009.7	306256	443431	905064	96044	263646	105735	539057	138211	484976	309733
2535	0.334505	1.15186	1.0598	0.742755	0.807586	0.708251	0.82069	0.868297	0.63278	0.55913	1	1	1	1	164280	46645.5	94988.7	83762.5	39543.6	77381	70279.7	24316.1	84406.9	115280	206388	136110
1892	0.334517	1.26906	1.23792	1.27195	1.25008	0.621083	0.867506	1.06282	0.870321	0.651554	1	1	1	1	327569	137508	128587	69136.7	71354.7	163050	84534.6	26670.3	144089	198449	180494	128111
2241	0.337082	1.36352	2.06515	1.33534	1.80956	0.754727	1.19036	1.20051	0.79357	1.19012	1	1	1	1	884430	282595	420104	354722	158463	360528	173966	205687	233201	388473	407367	540910
2593	0.338644	1.15389	0.76356	1.15026	0.77322	0.988454	0.650258	0.937997	0.696092	0.900965	1	1	1	1	90064.1	38219	33716.9	68312.4	23841.5	44227	28661.9	22896.5	64228.7	60992.1	76514.7	79537.2
2133	0.344204	1.11495	0.933717	0.945143	0.686419	0.976181	0.80223	1.11688	1.02283	1.00661	1	1	1	1	161789	62283	42611.6	76323.7	43208.8	104443	59956.4	28940.7	94352.6	120965	108928	89982.3
2824	0.344791	1.17041	1.0243	0.905607	0.956219	0.990844	1.25949	0.929301	0.862927	1.48593	1	1	1	1	1.84554e+06	711817	1.65429e+06	2.35838e+06	705391	1.03654e+06	1.40969e+06	1.30055e+06	981107	1.44284e+06	3.03568e+06	2.73928e+06
3438	0.346676	1.4377	0.699267	0.291798	0.654653	0.882068	0.409202	0.842579	1.18042	1.20199	1	1	1	1	59739.5	11434.8	32933	121178	10866.7	46855.2	56072.3	60721.3	46519.9	71934	88271.5	158106
2145	0.349002	1.17978	0.625868	0.880788	0.690011	0.976896	0.846983	1.20429	1.00345	0.689386	1	1	1	1	79739	39149.4	38016.7	46285.8	33543	75960.5	52204.6	12011	69375.9	81591.1	96676	54528.9
2013	0.352557	1.20494	1.26705	1.51969	1.21383	0.82551	1.00025	1.02188	0.668924	1.3142	1	1	1	1	1.27981e+06	333272	417253	360459	314052	318015	217126	211015	550012	402562	603173	502529
2835	0.354833	1.18678	1.30682	1.51709	1.28397	1.04164	1.95643	1.17835	1.19333	1.78321	1	1	1	1	1.65409e+06	913917	1.66928e+06	1.55497e+06	769748	1.00734e+06	1.46498e+06	978868	689231	1.10582e+06	2.28126e+06	1.71803e+06
229	0.35525	1.14679	1.42822	0.978693	0.952702	0.912022	1.59057	1.15564	1.10612	1.04633	1	1	1	1	209245	336135	195232	334550	72436.2	563237	214036	141137	79777.9	630459	359578	422166
2105	0.358004	1.26287	0.902461	1.09013	1.05449	0.887544	1.04817	0.744321	1.56396	1.61247	1	1	1	1	166753	94909.9	104240	163255	60202.9	91959.1	145986	109065	100616	159816	173457	211692
2415	0.367252	1.14168	0.996339	0.922656	0.799209	0.927014	1.41759	0.936183	0.895557	0.912343	1	1	1	1	77632.5	35812.5	37387	53347.5	34334.1	51565.3	39559.2	19306.5	42428.4	71249.8	82084.5	66230.1
2242	0.367721	1.41943	0.87934	0.563802	0.736303	1.78713	0.416184	0.845159	0.639223	0.893916	1	1	1	1	184930	20215.4	50697.6	177328	27206.6	43002.9	41560.1	32616.4	114517	65818.2	120818	114195
2874	0.369584	1.16992	1.30226	1.7837	1.11664	1.26484	1.624	0.999546	0.800315	1.24947	1	1	1	1	1.67059e+06	699514	482968	661839	647586	556261	326859	240415	698542	719885	758937	602205
2044	0.370316	1.16087	0.968184	0.741578	0.757004	0.95595	0.676607	1.10333	1.08815	1.10523	1	1	1	1	164728	49242.1	68106.1	170389	35783.6	103965	92442.3	72439.9	92646.5	121890	157866	205133
3355	0.372036	1.11783	1.00123	0.886738	0.8761	1.024	0.968867	1.20915	1.23197	0.824422	1	1	1	1	170594	70518.5	83501.5	172461	51313.9	136456	110875	51057.4	92779.4	145981	167241	193829
2106	0.372225	1.15979	1.02361	0.743816	0.601026	0.556133	1.0396	0.781156	0.914066	0.657083	1	1	1	1	134558	49877.8	39935.1	50585.5	42480.1	74333	57349.9	21977.9	71581.2	123092	116590	104683
3424	0.37289	1.27039	1.19933	0.647321	1.10973	1.44361	0.478109	0.791493	1.04488	1.14901	1	1	1	1	73709.3	24659.5	159141	187487	9133.78	42787.2	141491	54873.9	33466	69928.5	251632	149469
1205	0.376185	1.12651	1.13485	0.817784	0.72759	1.05764	0.787523	0.826949	0.897104	0.806515	1	1	1	1	368431	128790	79175.2	188682	79473.3	184810	92180.6	52908.5	176782	289090	190943	205316
1964	0.376813	1.33592	0.756683	1.08473	0.695049	0.588999	0.545551	1.60456	1.05928	0.96599	1	1	1	1	82822.6	26290	38852.6	64489.7	18561.4	55185.6	55912.2	38892.6	59601.2	44489.4	98085.5	126010
2313	0.377947	1.07821	0.786247	0.980927	1.09562	0.970507	1.14119	0.969715	1.08367	0.93853	1	1	1	1	259600	106339	90767.4	155153	117123	149177	84773.9	55173.1	179790	198996	145369	183988
1240	0.378564	1.22204	0.936454	0.864674	0.614521	0.916748	1.05954	1.47643	0.792748	0.743607	1	1	1	1	245196	97365	99470	239160	86235.6	235921	121167	71334.4	142577	206700	284025	300238
1597	0.379715	5.87507	0.960981	0.432466	0.22967	1.61926	0.379909	1.97223	16.2083	0.488732	1	1	1	1	44480.4	9796.48	7746.69	35424.6	5466.04	63398.4	516230	3931.66	25204.3	41582.3	59185.1	25177.6
1817	0.379968	1.21926	1.60967	1.14779	1.63572	0.966442	0.862784	1.30328	1.63975	0.590003	1	1	1	1	112010	40954.2	34603.2	63657.4	18662.2	65989.6	32754.9	14290.4	37891.4	65497.7	37119.9	75805.4
2562	0.387285	1.08538	0.96227	1.16095	0.912124	0.731932	1.06404	1.04496	0.924619	1.0553	1	1	1	1	135156	63979	55461.2	104498	46455.3	81719.5	53087.5	55402.7	76481.9	101161	106693	164310
3379	0.387803	1.16374	0.935724	0.582909	0.604611	0.769782	0.651423	0.942465	1.06676	0.706083	1	1	1	1	84890.8	31619.2	32134.5	53207.4	18370.3	72546.7	53537.4	17946.5	49400.7	99572.6	93260.1	79548.6
153	0.388838	1.29566	1.15509	0.426978	0.529046	0.856227	0.652877	1.26903	1.28344	0.639308	1	1	1	1	152827	26150.4	60756.7	119363	26850.7	110293	139178	32772.5	72045.3	112425	201512	160438
1531	0.392294	1.06997	1.0867	1.41113	1.17211	1.12758	1.01003	1.21874	1.15262	1.10237	1	1	1	1	141067	108133	75797.9	109248	40756	132528	70383.2	39274.8	70686.7	140663	113472	111505
2764	0.396942	1.23419	0.940529	1.01506	1.0179	0.744393	1.75829	0.767356	1.0434	1.01954	1	1	1	1	305538	125435	270124	227324	177551	134563	261458	114489	176894	226839	465647	351456
1420	0.402608	1.08782	0.942426	1.02812	0.866179	0.897402	0.641921	1.0362	0.907064	0.847497	1	1	1	1	148878	51810.2	63335.3	111036	31521.3	74099.6	62628.2	38559.8	86020.7	92503.8	128304	142399
2491	0.407867	1.2022	0.719021	1.15198	0.879027	0.805485	1.49277	1.13988	0.722472	0.919319	1	1	1	1	65648.8	43739.7	42373.2	56505.9	42365.9	61417.8	32885.4	23714.9	49717.1	69698.2	84584.2	80735.4
2447	0.409465	1.45305	0.576886	0.922737	0.533333	0.878223	1.45682	1.40749	0.959152	0.406614	1	1	1	1	108692	50278.2	45360.5	129390	85320.7	108830	77030.2	22029	102596	100021	149238	169560
2839	0.409582	1.16413	0.819141	1.33892	1.38424	1.36171	1.08971	0.9183	0.839524	1.36508	1	1	1	1	73287.2	49573.2	113241	111593	30305.4	48248.2	64851.4	41136.4	48718.1	67964.7	143547	94314.5
2469	0.413357	1.26098	0.497535	1.17385	1.42165	1.16657	2.05451	0.975194	1.33256	1.00901	1	1	1	1	158989	226900	142344	183470	204075	267495	125988	58354	174006	354823	175691	181002
2739	0.414125	1.41021	2.2068	0.665058	1.57604	0.904588	1.16179	0.887165	0.801307	0.945256	1	1	1	1	134948	25345.9	44593	55901.9	22083.7	47979.4	21408.8	21480.5	33298.6	69958.1	49647.8	71121.9
2983	0.414765	1.24664	0.489599	0.434015	0.593353	1.31912	0.507441	1.26563	0.86764	0.894883	1	1	1	1	89727.9	19989.1	71999.8	145258	28907.6	82717.3	99414.9	36236	99794.8	84542.9	212921	126731
2715	0.414953	1.24713	0.875035	1.43665	1.08892	1.06371	2.19407	1.09437	0.950162	1.32897	1	1	1	1	319721	213358	293288	354740	249193	230634	241651	162975	198960	272613	472605	383808
3179	0.418853	1.27594	0.569266	1.12307	0.81309	1.28897	1.93257	1.0368	0.756979	1.11509	1	1	1	1	36604.1	29216.7	40824.3	55311.7	38626.9	38275.5	35888.7	17595.5	35013.5	47754.3	88101.1	49385.8
3092	0.419266	1.19628	1.05982	1.31153	1.53413	1.21619	2.1794	1.01443	1.4236	1.5095	1	1	1	1	2.27769e+06	1.36217e+06	3.51051e+06	3.03205e+06	1.45593e+06	1.49513e+06	3.07604e+06	1.38383e+06	1.17026e+06	1.90652e+06	4.01522e+06	2.8692e+06
3165	0.421193	1.1383	0.781389	0.529135	0.636843	1.37818	1.05524	0.929732	1.0378	0.762693	1	1	1	1	57264.6	24972.7	37426.4	96562.3	24038.6	62267.2	57590.7	19650.4	39906.1	86634.1	103121	80636.3
3119	0.423469	1.13317	0.924451	1.02069	0.781802	1.23704	0.733116	0.97825	0.663302	1.12347	1	1	1	1	358079	170013	200811	405056	88269	231227	160877	135274	210919	305757	450704	376843
2821	0.424848	1.13532	1.10895	1.06776	1.04488	0.761697	1.45565	0.942173	1.20615	0.918337	1	1	1	1	276239	103284	125887	131679	112712	129328	137218	58379	135642	177562	211406	198959
2973	0.426477	1.11308	0.659168	1.25194	0.813146	0.946136	1.11675	1.06958	1.066	0.83312	1	1	1	1	183524	148566	135332	252715	96648.2	180115	167526	81828.2	151607	217833	292033	307401
3461	0.426665	1.39469	1.27412	0.488252	0.364801	0.631024	0.263642	0.814056	0.344459	0.555481	1	1	1	1	204131	28128.5	24267.5	127243	13129.6	66551.7	21637.2	41188.5	87240.7	105753	116727	232068
7	0.428767	1.20567	0.898655	0.302562	1.02778	1.0967	1.00611	1.1963	1.11644	0.690857	1	1	1	1	340115	28184	585954	138208	118364	158136	601023	32014.9	206088	170993	1.00038e+06	145035
2943	0.431172	1.12617	0.957298	0.59391	0.72791	0.740722	0.574801	0.895834	0.647858	0.563031	1	1	1	1	330890	82893.2	148283	262518	61758.1	177430	124620	73376	188216	256205	357449	407879
3294	0.431887	1.1323	0.588108	0.817498	0.893466	1.22403	0.83813	1.25665	0.971625	0.922804	1	1	1	1	219290	89854.3	201813	396290	97143.1	196006	207235	109862	203040	201763	396343	372604
2449	0.432964	1.14898	1.15036	1.58934	1.26696	0.870377	0.946639	1.36129	0.988144	0.948613	1	1	1	1	113234	48896.7	73918.9	96884.9	28964.5	59431.2	54438.4	38829	53599.7	56474.4	102375	128108
62	0.432973	1.10044	0.91324	0.756658	0.943737	0.72061	0.814661	1.10466	0.987641	0.76216	1	1	1	1	133595	179679	291008	139233	37044.4	372245	287572	54151.1	79657.5	435901	541071	222367
2680	0.433486	1.10864	0.986761	1.26397	1.21464	1.11164	1.595	1.06154	1.07967	1.33807	1	1	1	1	1.88792e+06	942103	1.3971e+06	1.43577e+06	948577	1.12279e+06	1.17264e+06	635503	1.04182e+06	1.3682e+06	2.01826e+06	1.48644e+06
3072	0.433563	1.25502	1.04177	0.44854	0.659833	0.983567	0.595113	0.433011	0.795084	0.673726	1	1	1	1	145349	41234.6	65120.9	134280	25809.6	56488.7	74095.7	33822.7	75973.4	168752	173176	157121
2768	0.434129	1.18253	1.3249	1.63509	1.7211	0.827205	2.21829	1.1842	1.42483	1.68641	1	1	1	1	858904	497745	798179	539463	447012	511557	623951	404418	353006	558798	813756	750543
822	0.434371	1.24876	0.828463	0.790643	0.505855	0.648688	0.599229	1.40802	0.752475	0.703888	1	1	1	1	116214	50821.9	58844.4	123157	26128.7	128435	82654.1	49140.9	76384.6	117994	204117	218499
3449	0.436427	1.46578	1.11638	0.379181	0.285779	0.596852	0.283402	0.542334	0.384038	0.412698	1	1	1	1	151358	18756.8	28598.6	126717	11943.6	38069.9	36289.7	32219.5	73826.7	90803.4	175596	244341
2265	0.439037	1.37699	1.47826	0.986078	0.453883	1.39295	1.04428	0.787353	0.53107	0.768154	1	1	1	1	124183	60801.1	38466.5	67184.6	27269	68892.6	42499.6	13623.9	45743.7	113185	148710	55508.8
2442	0.443698	1.15678	0.95398	0.927931	1.02701	0.833944	1.46893	0.815868	0.859547	1.18532	1	1	1	1	97730	36093.5	68881.8	74443.4	46776.8	45033.5	54436.8	38908.5	55783.9	71400.8	117687	102735
2877	0.443748	1.56635	0.725982	0.465715	1.81574	2.03964	0.317253	0.771046	1.05687	1.07701	1	1	1	1	49079.6	12443.8	224397	105271	6666.84	29235.9	123333	20440.6	36812.5	49048.2	216852	59399.4
382	0.444828	1.19351	1.15832	0.944995	0.52617	0.777938	1.32501	1.21757	0.730504	0.793711	1	1	1	1	69625.7	51701.1	21921.6	54054.6	24757.2	94528.9	28738.4	20280	32731.3	100429	73104.9	79967.9
1775	0.445804	1.25466	1.0174	1.00225	0.848638	0.940258	0.868862	0.814712	1.14246	1.95238	1	1	1	1	103859	50545.4	65717.3	70727.1	27570.5	58306	83539.5	54003.5	55587.1	92575.5	135881	86569.8
3472	0.449251	1.36001	0.911647	0.204726	0.461609	0.472714	0.641825	0.612287	1.21395	0.320909	1	1	1	1	72541.8	10492.2	22340.4	138579	15875.2	44530	55476.7	34593.9	43329.4	94077.2	84921.5	337386
1453	0.453577	1.15014	1.2636	0.980872	0.718945	0.967534	0.886504	1.17996	0.800971	0.550356	1	1	1	1	135552	43153.1	38028.5	67005.5	29560.8	73666.6	40005.9	14015.4	58414	80758.6	92814.1	79702.4
83	0.45381	1.14345	1.18108	0.444989	0.836172	1.20305	1.219	1.10111	0.835739	1.03524	1	1	1	1	109202	14462.1	37317	96668.1	35034.4	50782.6	35218.8	30588.6	50347	59658.3	78309	92475.7
3335	0.456503	1.23404	0.736089	1.41192	1.08093	0.971685	0.690357	1.47284	1.45505	1.56549	1	1	1	1	23471.5	32737.2	48466	59689.5	6842.65	48460.5	61604.5	35362.4	17363.3	42561.8	78675.9	70696.8
2152	0.457973	1.07804	1.00588	1.19056	0.845812	0.794746	0.879846	1.11246	1.06682	1.0773	1	1	1	1	303995	174973	82313.5	85854.8	82654.2	232010	98034.9	42794.9	164566	269780	170765	124327
3259	0.458146	1.22819	1.1736	0.522111	0.631233	0.645989	0.625055	0.738907	1.45674	0.830627	1	1	1	1	150402	86475.3	54549.6	153744	24899.6	173669	118871	72693.8	69784	304032	151636	273905
2666	0.458833	1.13569	1.2503	2.10896	1.65436	1.46601	1.98609	1.09563	1.19597	1.42777	1	1	1	1	2.14047e+06	1.424e+06	1.57841e+06	1.60866e+06	1.05689e+06	1.0498e+06	1.07747e+06	576104	932209	1.23946e+06	1.67414e+06	1.26285e+06
2405	0.459877	1.18772	0.784703	1.226	0.962316	0.664166	0.727444	1.16849	0.906269	0.260133	1	1	1	1	90760.6	36898.3	34103.9	55019.7	26153.6	49904.7	30327.5	7924.2	62981.5	55246.5	62185.1	95338.8
2975	0.461931	1.10698	1.21542	1.67273	1.13465	0.93913	1.49275	1.25094	1.13183	1.61723	1	1	1	1	829297	378035	536591	573733	316598	401185	505427	363307	371537	414853	829820	703091
1840	0.463216	3.42774	1.11772	0.342907	25.6821	0.976536	0.207547	0.788867	7.05431	0.152724	1	1	1	1	13665.8	2038.51	702748	15419.8	788.782	6654.93	182271	886.781	6657.66	10912.6	48014.2	18172.6
3154	0.464616	1.24554	0.732422	1.00894	0.880474	1.01544	1.54563	1.13345	1.25535	0.595927	1	1	1	1	247651	147097	182602	304201	162452	234500	245837	65647.6	184119	267624	363906	344775
3159	0.46723	1.27235	0.401045	1.06732	1.59509	0.927004	0.673369	1.2175	1.21046	1.97594	1	1	1	1	14308.5	15988.3	73413.9	43018	7467.81	25880.8	52606.2	33717.8	19427.7	27497.7	80759.8	53406.7
3460	0.468007	1.68454	2.3355	0.330981	0.865604	1.35374	0.448856	0.523546	0.911559	1.01643	1	1	1	1	234878	16297.5	127628	147252	14031.7	36582.6	126913	40655.4	54762.4	90387.3	258719	125185
2424	0.470283	1.12751	0.712087	0.630194	0.947192	0.913882	0.537523	0.755111	1.03426	0.51419	1	1	1	1	110834	25277.9	56422.1	96028.2	26006.3	42981.4	58174.5	19867.8	84754.5	73630.3	104523	120931
2515	0.47061	1.10411	1.2334	1.1383	1.03773	0.785309	0.99086	1.36566	0.97831	1.29663	1	1	1	1	301299	149180	166840	195047	75239.5	253978	148521	118422	133019	240570	282109	285843
2120	0.471818	1.17024	0.848372	1.20088	0.906207	0.91969	1.49856	1.23884	1.07458	0.72286	1	1	1	1	100352	50971.1	40552.6	78904.4	55100.1	74618	45407.1	22805.1	64410.8	77913.8	78522.1	98738.6
843	0.474878	1.42499	0.666197	0.447033	0.532516	0.511479	0.279537	0.764438	1.16225	0.867792	1	1	1	1	62535.8	21028.7	31748.9	56859.4	8156.54	51029	65431.7	35473.8	51114.8	86350	104616	127939
2646	0.480013	1.26579	0.973381	0.713143	0.443632	0.55945	1.22943	0.663427	1.0459	0.46572	1	1	1	1	201440	57947.3	72414.2	96843.9	79087.3	76498.3	161207	29645.2	112689	149158	286419	199222
2008	0.48299	1.13523	0.797561	0.93437	1.00284	0.768842	0.779381	1.07015	0.995363	0.241372	1	1	1	1	67420.7	42360.9	54520.2	38396.6	20479.5	68848.6	51097.5	4432.62	46030.9	83221.6	95394.8	57475.6
2012	0.492146	1.07448	1.05443	1.62224	1.30277	1.06665	1.49293	1.19253	1.28513	1.45133	1	1	1	1	1.54194e+06	528779	559262	635902	678622	551610	520943	318165	796288	598340	753268	686112
2546	0.494301	1.19925	0.608535	1.44942	1.05488	0.887798	0.89945	0.774785	0.704264	0.957439	1	1	1	1	120803	76826.7	57227.5	75550.5	55502	58277.4	36077	29960.7	108097	97298.6	95192.4	97937.9
1893	0.495061	1.20714	1.57371	0.655816	1.28541	1.06736	1.1551	0.756721	1.06772	0.816462	1	1	1	1	163029	35886.2	105430	116753	37196.5	58760.2	82693.8	32840.6	56410.7	100446	143921	125888
3126	0.497396	1.11091	1.44068	1.13001	1.51804	1.01687	0.82985	1.13258	1.0489	1.58452	1	1	1	1	381986	132036	558178	228667	68394.3	187796	364180	131025	144378	214488	645193	258801
3348	0.498359	1.12359	0.931501	0.682395	0.86027	0.763594	0.692156	1.17402	1.00951	0.762232	1	1	1	1	182317	98941.1	151399	224969	42110.1	241556	167761	82578.3	106577	266152	308807	339069
2186	0.501394	1.07747	0.844599	0.933366	0.653852	0.685617	1.01594	0.771011	0.748385	0.823601	1	1	1	1	153039	73379.1	42673.2	72590.8	57221.4	86016.7	46120.6	32065.3	98667.3	144314	114519	121851
2057	0.501668	1.35144	0.933644	0.96327	0.34768	0.811135	1.6669	1.06502	0.971201	0.426504	1	1	1	1	146566	81508.8	33679.1	178714	81339.6	127885	88834.9	34554.6	85481.7	155327	169974	253567
3308	0.504254	1.17503	0.406709	0.836435	1.41069	1.02323	1.02347	0.66627	1.30242	1.32853	1	1	1	1	45427.3	29249.6	135781	69586.6	35534.2	33062.9	118372	33223	60821.1	64191.5	168891	78266.9
1425	0.505952	3.25853	1.5277	0.386817	0.275932	1.51962	0.46756	1.08293	0.527621	10.0112	1	1	1	1	43809.3	4831.4	3861	45259.1	4167.79	19194.2	6971.28	109642	15615.3	22927.5	24552.6	34276.8
3657	0.507519	1.15865	1.13409	1.66136	1.4869	1.07891	2.10236	1.15171	1.17421	1.78355	1	1	1	1	7.48552e+06	6.24588e+06	1.28324e+07	1.24438e+07	4.31344e+06	6.14435e+06	9.56899e+06	7.56437e+06	3.59415e+06	6.90112e+06	1.51436e+07	1.32738e+07
2558	0.512483	1.13603	0.504708	1.0303	0.719301	0.689843	0.668302	1.10529	0.918124	0.65293	1	1	1	1	135070	69275.1	55292	87682.3	55594.3	105460	66641.8	30517.3	145726	123425	134882	146281
2737	0.51348	1.51165	0.899134	0.698902	0.597901	0.866414	0.43777	0.721235	1.29075	2.17946	1	1	1	1	129157	34241.3	86414.1	101508	19547	50143.3	176154	93894.5	78219.5	89933.9	253604	134834
2009	0.516278	1.21276	0.882725	0.791068	0.62465	1.07595	0.537184	1.07919	1.17617	1.29979	1	1	1	1	100124	47506.7	31505.7	173489	18939.7	91969.3	56016.4	77067.8	61763.5	110238	88502	185570
475	0.519397	1.20158	0.825621	0.62487	0.421347	1.01092	0.535332	0.798047	0.654299	0.411467	1	1	1	1	97976.6	30706.2	26818.7	92888	19747.1	55650.3	39324.8	13902.7	64619.3	90204	111686	105748
286	0.521211	1.06983	1.3029	0.960853	0.744018	0.932782	1.02544	1.18384	0.947484	1.05894	1	1	1	1	255583	311631	155388	295336	62527.6	544855	186852	123289	106817	595352	366466	364388
3134	0.524625	1.22827	0.519889	0.887048	0.911365	1.02987	0.518295	1.26347	1.29036	1.04033	1	1	1	1	107872	132497	227804	303763	33428.3	267810	304561	112835	112984	274188	438602	339454
60	0.529149	1.09775	0.919036	0.399941	0.934261	1.16093	1.08722	0.862945	0.89822	0.899512	1	1	1	1	180450	20443.2	81937	188547	66356.6	62594.8	74385.5	53720.5	106917	93830.1	153891	186914
3161	0.531954	1.17153	1.5865	0.789407	1.22847	1.66239	1.03464	0.658134	1.59504	1.20783	1	1	1	1	259094	27400.8	53576.2	120862	52522.7	32417.4	65685.9	32291	88927.9	63716.4	76525.6	83672.8
3097	0.535928	1.1431	1.47731	1.09813	1.16384	1.24334	1.93575	0.934831	1.35405	1.47103	1	1	1	1	3.65174e+06	1.53981e+06	3.36768e+06	3.53166e+06	1.48736e+06	1.86015e+06	3.69967e+06	1.53649e+06	1.34601e+06	2.57396e+06	5.07735e+06	3.26901e+06
2883	0.540749	1.60139	0.851902	0.354826	2.08443	1.99906	0.445965	0.850202	1.06978	0.937572	1	1	1	1	92206.8	13549.3	393150	188809	15004.2	46070.8	190528	32562.6	58937.8	70095.5	330957	108698
2438	0.543717	1.16077	1.70439	1.17085	1.19161	0.75711	1.36694	0.938385	0.902639	0.94784	1	1	1	1	257467	74394.6	93627.1	114899	64186.4	84610.5	66969.4	52894.5	82257.2	116635	137870	174657
3346	0.545805	1.16196	1.05933	0.982141	1.1701	1.32779	1.63612	1.14807	1.67189	0.818499	1	1	1	1	44153.3	29617.6	84873.4	128668	21197.6	49129.9	114512	29165.9	22696.2	55356	127276	111524
873	0.546	1.11253	0.775239	1.2283	0.846034	0.973276	0.418004	1.16625	0.976933	0.874989	1	1	1	1	107586	64311.5	60019.7	76101.6	18031.8	86652.2	65443.2	25158.1	75568.5	96111.2	124482	89988.1
2549	0.54782	1.18102	1.50022	0.611162	1.12699	1.03784	0.637677	1.33654	0.854345	0.792222	1	1	1	1	540773	64311.8	193335	330556	71449.6	199580	138393	92785.1	196282	193163	301016	366556
2964	0.548954	1.17252	0.72693	1.04796	1.18028	1.27698	1.49891	0.883122	0.877202	1.70306	1	1	1	1	68322.1	174866	180162	297582	43791	209114	126435	145939	51178.7	306302	267840	268195
2221	0.550654	1.16727	0.892644	1.57403	0.696681	0.907063	0.603131	1.28811	0.604174	0.991714	1	1	1	1	147490	103548	80224.7	74577.1	30976.6	120250	65694.6	29982.9	89971.1	120759	202058	94622.8
2143	0.552578	1.09167	1.19663	0.817063	0.458607	0.751442	0.990405	0.915624	0.685017	0.928206	1	1	1	1	151677	43268.5	35252.4	81196.1	39022.4	68807.5	49721.3	36880.9	69021.2	97208.9	134880	124356
2571	0.555224	1.06723	1.06632	1.29366	1.0402	0.844297	1.16667	1.21846	0.91648	1.22823	1	1	1	1	324678	120262	117315	135268	110421	160739	97600.2	72360	165800	170647	197895	184386
2131	0.557341	1.21737	1.19849	0.667202	0.730425	0.756769	0.874488	0.600619	0.933851	1.67273	1	1	1	1	296491	42655.9	66412.9	228991	67246.7	54490.8	80176.6	186123	134709	117358	159543	348243
3515	0.557707	1.11819	1.14693	1.72598	1.47542	1.07002	1.68784	1.34347	1.08079	1.94666	1	1	1	1	2.27481e+06	1.07835e+06	1.5343e+06	1.45697e+06	1.04059e+06	1.19112e+06	1.06128e+06	974688	1.08002e+06	1.14687e+06	1.82472e+06	1.56706e+06
447	0.558284	1.13673	0.865891	0.893127	0.90387	1.1049	0.662458	1.30457	1.10617	1.20976	1	1	1	1	93253.7	102481	128852	206392	22176.9	212423	148902	83097.3	58644	210630	250142	214980
2542	0.559613	1.07657	0.765947	0.809173	1.14902	1.25243	0.945444	0.979251	1.30615	1.0502	1	1	1	1	61883.9	27781.3	47076.9	72419.1	23744	47709.8	50532.1	22330.2	43994.6	63023.2	71891.9	66546.8
3011	0.568919	1.23204	0.793197	0.717311	1.98928	0.897735	0.465527	0.756077	0.900387	1.4473	1	1	1	1	157170	71831.1	636915	266699	28673	107442	272212	158106	107897	183821	561805	341901
2268	0.569776	1.08748	1.39628	1.24566	0.944821	0.899148	1.09838	1.13546	0.939597	0.951616	1	1	1	1	324003	101409	99839.9	129978	79225.8	131175	93754	50584.6	126356	149440	185419	166367
3194	0.569833	1.07109	1.18187	0.778712	0.615669	0.987141	1.07901	1.02566	0.871666	0.840405	1	1	1	1	117824	38666.5	50316.5	113308	33437	72270.7	67267.7	35472	54285.5	91148	143405	132101
608	0.569883	1.115	1.48851	0.913187	0.52162	0.892954	1.35946	1.21254	0.764111	0.91904	1	1	1	1	107059	74329.9	57932.6	144330	30393.3	140056	80134.4	54623.5	39164.5	149415	194881	186018
2929	0.571713	1.60293	1.44976	0.751038	0.212141	1.56455	0.403744	0.989558	0.737918	0.350173	1	1	1	1	126321	21559.9	51405.7	103470	10935.1	40311.4	168845	8515.76	47445.9	52695.5	425194	76111.5
3394	0.57438	1.08207	1.1704	0.521448	0.891039	0.903803	0.888729	0.962751	1.13235	0.789	1	1	1	1	88162.5	28952.2	76175.1	160604	20809.4	75855.5	91409.6	51556	41017.6	101920	150009	204509
1512	0.575611	1.89678	0.879242	0.903732	0.378505	0.986617	0.809965	1.35364	3.51476	0.292876	1	1	1	1	78934.9	32259.8	22556.9	71477.9	22603	68569.1	197786	7802.34	48885.6	65525.8	104570	83377.8
1452	0.578192	1.05335	0.929046	1.09772	1.11232	1.15426	0.857252	0.872475	1.27544	1.07075	1	1	1	1	70474.9	51574.1	48174.7	63120.5	20213.7	58169.4	52160.6	21531.4	41306.4	86243.9	75995.8	62935.1
2669	0.582552	1.11458	1.19493	2.19708	1.37787	1.56108	1.75095	0.982071	1.11669	1.83042	1	1	1	1	1.60704e+06	1.02168e+06	1.15635e+06	1.46517e+06	731975	648060	884931	631733	732326	853610	1.4726e+06	1.08017e+06
2564	0.586953	1.12446	1.0343	0.580915	0.683517	1.02138	0.558924	0.939451	0.775921	0.678346	1	1	1	1	108147	19458.1	44044.4	67145.8	18166	44654.5	47212	16398.4	56936	61486.2	113069	75658.8
2220	0.58755	1.17685	1.422	0.906069	0.688956	0.845232	1.75321	1.0673	0.673362	1.05141	1	1	1	1	90697.7	29245	36269.6	48987.5	34759.3	48885.6	33472.9	22407.8	34731.1	59248.9	92374.4	66701.6
2678	0.592136	1.14236	0.798268	1.76501	1.25658	1.54702	2.34137	1.14504	1.2536	1.39089	1	1	1	1	776930	693975	686690	906076	708341	638883	646876	299556	529973	721749	958893	674055
635	0.592401	1.11422	1.04305	0.756085	0.483593	0.8233	0.426966	1.08259	0.912869	0.36519	1	1	1	1	134141	64237.4	33749.6	153414	17068.3	130522	60157.6	25023.2	70029	155958	122459	214454
2144	0.59447	1.08446	0.971783	0.948097	0.542034	0.702869	0.734687	1.06801	0.917916	0.711459	1	1	1	1	274178	110267	63925	152600	64432.5	176266	102221	56800	153633	213491	206940	249867
3150	0.595534	1.07982	1.00916	0.991264	1.39174	1.35436	0.850797	0.605475	1.58669	1.35272	1	1	1	1	53134.3	55507.2	100772	98732.2	13924.5	48112.5	108485	36262	28670.5	102790	127053	83898.4
3599	0.595738	1.1184	1.28531	0.979925	0.675661	0.813847	1.06306	0.945266	0.888647	0.460275	1	1	1	1	4592.07	1782.35	1556.7	3621.4	1180.59	2439.82	1933.3	753.13	1945.46	3338.8	4042.75	5121.08
2880	0.596039	1.11765	0.759833	0.921999	0.846097	0.817671	0.717786	1.3128	0.974629	0.734014	1	1	1	1	239561	110530	116141	158082	70345	223332	126327	52182.5	171680	220059	240860	222500
2135	0.598092	1.11441	1.05565	0.974695	0.631539	0.632388	0.999389	0.84548	0.640468	0.470737	1	1	1	1	279203	103916	61411.1	143554	82162.7	127914	58808.1	39294.2	144019	195705	170627	261252
443	0.600192	1.04819	1.02941	1.10948	0.809569	0.943601	0.994162	1.19304	0.91549	0.976924	1	1	1	1	83879.3	60913.2	85904.4	83372.9	25180.3	92949.5	91729.4	31740.6	44369.6	100781	186192	101687
1950	0.604234	1.18585	0.853099	0.860571	0.659809	1.11789	0.544024	1.07026	1.06047	1.4655	1	1	1	1	56970.3	33377.4	27689.2	82226.6	11292.9	58905.8	42022.7	39638.4	36363.9	71195.9	73636.5	84652.5
1808	0.604738	1.06483	0.823581	1.08255	1.11779	0.881969	0.959779	0.814563	1.18222	0.711531	1	1	1	1	581822	293269	279214	365607	210763	313145	278848	108461	384684	497288	438304	477077
1794	0.605235	1.0721	0.769231	1.15922	1.45398	1.3388	1.26819	1.00085	1.43876	1.35385	1	1	1	1	96999.7	61987.7	61069.7	60379.5	49709.3	75946.7	57062.2	22452.4	68664.8	98158.5	73700.2	51904.2
1728	0.608991	1.15675	0.836447	1.10602	0.986662	1.38507	0.769045	1.50258	1.01111	1.70772	1	1	1	1	289141	185857	146795	245559	82634.8	358307	142049	111332	188231	308464	261062	204039
3352	0.609535	1.07018	0.478444	0.787537	1.30368	1.04974	1.17993	0.825472	0.881833	0.986182	1	1	1	1	211199	146111	559892	559744	161904	217329	357614	193368	240371	340566	753589	613672
2845	0.615912	1.06728	1.23776	1.80164	1.65591	1.37294	1.7291	1.30014	1.12294	1.53354	1	1	1	1	1.26368e+06	534303	619320	671365	548734	547156	396577	275754	555932	544389	656265	562775
3514	0.616608	1.08503	1.20106	1.6485	1.49755	1.00745	1.38449	1.05138	1.01567	1.48342	1	1	1	1	2.40171e+06	1.28581e+06	1.21322e+06	1.02254e+06	860567	1.16372e+06	776970	553654	1.08887e+06	1.43178e+06	1.42153e+06	1.16811e+06
479	0.618277	1.17227	1.29075	0.741518	0.578852	1.40073	0.412734	1.25626	0.897742	0.855556	1	1	1	1	87182.2	31119.9	41556.9	75716.4	8665.52	74816.3	60858.4	17006	36779.4	77038.1	125972	62210.3
3169	0.619304	1.04427	0.800479	1.05994	0.994414	1.20334	0.933407	1.16078	1.09747	1.04618	1	1	1	1	113330	129916	147888	182378	41077.5	201898	154119	58305.1	77092.8	224995	260956	174426
3496	0.619499	1.07717	0.883188	1.36051	1.21779	1.39043	1.27061	0.923056	1.09562	1.21503	1	1	1	1	1.16505e+06	886844	1.06107e+06	1.49839e+06	521008	853840	901425	481483	718313	1.19656e+06	1.52889e+06	1.24023e+06
2704	0.620207	1.09058	0.848843	1.09202	0.557233	0.794653	1.10327	0.808332	1.02046	0.658918	1	1	1	1	98498.1	23569.6	29651.5	31248.1	39794.6	24758	51274.2	9527.87	63186	39619.9	93370.6	45255.7
2637	0.628047	1.04153	0.890222	0.902089	1.07164	0.99729	0.914503	1.10782	0.94575	0.739219	1	1	1	1	68218.2	28390.4	42157.2	72738.5	21783.4	49476	35131.1	19825.9	41727.5	57771.1	69027.5	83940.3
2202	0.628304	1.12729	0.580161	0.721617	0.39346	0.994007	0.437078	0.919331	0.916111	0.759026	1	1	1	1	67121.4	41035.1	26020.2	74690.2	15718.5	74186.3	57207.5	20972.4	62998.8	104385	116041	86477.2
450	0.633008	1.08144	0.905156	1.04365	0.788992	0.725333	1.02326	1.11734	0.939003	0.66556	1	1	1	1	200360	166891	184853	246933	70406.2	253550	207738	83319.4	120534	293540	411107	391804
326	0.634704	1.07553	0.797071	0.947416	0.700463	0.842004	0.740399	1.15715	0.895783	0.741875	1	1	1	1	63549.5	50255.8	29817.3	55590	18349.4	87103.9	36006.4	18010.7	43414.6	97372.2	74693.6	75981.9
2856	0.638958	1.12607	0.926435	2.0562	1.49255	1.42338	1.46088	1.16913	1.0127	1.59546	1	1	1	1	5.36382e+06	3.29957e+06	2.7609e+06	3.7623e+06	2.62913e+06	2.66229e+06	1.76888e+06	1.55073e+06	3.15268e+06	2.94565e+06	3.2458e+06	3.042e+06
3272	0.639042	1.15206	0.835678	0.434959	0.636663	1.18915	0.685849	0.900225	0.837407	0.264263	1	1	1	1	63475	13468.4	35268.5	252921	16193.1	39556.7	43803.4	20668.3	41360.3	56840.3	97202.6	244781
3325	0.639174	1.07239	0.933149	0.645753	1.04739	0.922962	1.19218	0.778871	1.01322	0.821912	1	1	1	1	150844	57051.6	127809	142747	59904.6	97649.4	116748	46743.9	88023.3	162178	214117	177996
2308	0.642496	1.05331	1.26091	1.35152	1.24712	0.981854	1.55845	0.919274	1.00729	1.11138	1	1	1	1	1.33468e+06	524926	495097	649391	512773	506667	377598	270296	576386	712959	696599	761179
3229	0.643253	1.14996	0.638806	1.2799	1.10902	1.04541	0.624498	1.22129	1.39922	1.43892	1	1	1	1	53249.6	59561.1	50368.8	73809.9	16181.4	80650.4	60007.1	37358	45390.7	85423.3	79693.8	81256.2
1424	0.643977	1.0872	1.08935	1.43093	0.830301	0.894918	0.868571	1.24628	0.929583	0.860539	1	1	1	1	297375	199954	116980	172508	73702.6	247133	123668	60997.7	148648	256509	247216	221846
1726	0.647288	1.05073	1.45781	1.05568	0.992431	0.609699	1.17495	1.08983	1.1486	0.911017	1	1	1	1	195376	67912.7	72101.7	70090.1	48947.3	99490.5	78796.6	38511.1	72977.7	118089	127481	132303
2011	0.648792	1.05726	1.2713	1.21539	1.08462	0.883272	1.02067	1.04577	1.18701	1.45622	1	1	1	1	1.40915e+06	424000	421729	472831	351670	517711	435814	286653	603575	640383	682269	616082
3136	0.654046	1.10331	0.56417	0.949232	1.22567	1.10867	0.467182	1.41282	0.759634	0.847835	1	1	1	1	90053.7	52883.7	168265	264558	23180.2	111696	98473	74395.6	86918.5	102268	240890	274628
1751	0.658052	1.15842	1.80653	0.78214	0.777834	0.549258	0.741194	1.9296	1.18205	0.683272	1	1	1	1	105521	17454.4	45327.4	53038.7	13457.5	61106.7	65043.2	24262.1	31806.4	40964.7	102253	111133
3135	0.662513	1.31156	0.838555	0.523897	1.04239	1.21095	0.392097	1.5293	1.06859	1.75234	1	1	1	1	76076.8	14044.6	69537.5	107840	11057.4	58177.9	67312.2	57384.1	49401.6	49210	117055	102490
2042	0.662924	1.07	1.04672	0.839719	1.01159	1.45006	0.686312	0.744126	1.13384	1.49935	1	1	1	1	223489	88885.1	179149	264914	45550	111775	189606	100725	116265	194305	310748	210254
1789	0.668689	1.09839	0.780314	0.701694	1.16469	1.20737	0.918338	0.914334	1.56199	0.838608	1	1	1	1	126087	52304.1	65602.4	122053	46125.8	96715.3	83077.4	31173.5	87987.8	136829	98835.1	116342
3402	0.67043	1.24991	0.86645	0.658368	0.618055	1.78769	0.473863	1.20682	1.0181	2.21406	1	1	1	1	135223	36632.2	84352	204535	22987.9	95288.2	131205	93150.1	84981.9	102137	239480	131675
1481	0.670893	1.04918	0.584669	1.30095	0.80302	0.915818	0.764184	0.923769	1.05947	1.03432	1	1	1	1	37516.7	51021.9	41628.8	47338.4	15242.3	51411.7	51861.9	19659.7	34940.9	71992.3	90963.7	59488.4
2736	0.671231	1.04231	1.0136	0.913399	1.23494	1.17431	1.1009	1.11832	0.896652	1.04436	1	1	1	1	1.33203e+06	690009	2.36433e+06	2.58012e+06	449714	1.19885e+06	1.62099e+06	843772	715595	1.3867e+06	3.35942e+06	2.52862e+06
2318	0.677294	1.07531	1.31346	1.3461	0.929252	0.836674	1.24898	1.27157	0.598255	0.996729	1	1	1	1	924798	314262	341107	300688	273354	421267	207366	131721	383399	428554	644107	413606
1672	0.677309	1.04751	0.921953	1.21864	1.07015	1.36047	0.854831	0.93243	0.868021	1.7086	1	1	1	1	114125	84888.2	60605.8	80506.7	32892.1	92170.4	46418.9	37179.3	67405	127868	99373.8	68103.5
2470	0.681528	1.05684	0.754752	0.513974	0.596131	0.738043	0.798967	0.571437	0.597102	0.495399	1	1	1	1	151799	67116.7	63946.5	131313	49949.7	105891	60480.7	32411.5	109518	239706	188224	204764
1618	0.681784	1.17321	0.727084	1.09508	0.924521	0.766634	0.486707	1.16171	1.28011	1.19333	1	1	1	1	99790.4	79178.1	81948.1	65361.5	20764	119195	107143	37412.1	74735.1	132724	155533	98120.9
2841	0.687319	1.10691	0.93116	0.94525	0.495275	0.870465	0.831151	0.999122	0.556834	1.20166	1	1	1	1	176028	85869.2	135641	157199	48840.1	128799	144001	79799.3	102938	166755	480559	207839
2548	0.693043	1.21779	2.25819	0.769946	0.663957	0.955088	1.62365	0.809991	0.747384	0.635062	1	1	1	1	236999	46372.1	48466.2	84661.5	52968.6	69227.5	51515.3	20700.3	57148.8	110557	128085	102016
2249	0.694398	1.14832	1.59178	1.73777	1.07843	0.620925	1.09152	1.11322	0.54612	1.62848	1	1	1	1	363986	138355	125513	94249	77584.4	125772	60018	90894.7	124515	146148	204221	174689
3265	0.70218	1.14366	1.14377	0.391469	0.818278	0.66503	0.413603	0.528432	1.00874	0.688599	1	1	1	1	146359	46699	105492	159823	16451.4	89454.2	122798	60853.2	69678.8	218977	226215	276584
400	0.704679	1.08824	1.03629	0.811819	0.487843	1.09232	1.15663	1.18674	0.742769	0.644654	1	1	1	1	165610	50051.2	18740.2	68914.3	57456.3	103828	26942.7	14955.6	87020.9	113173	67405.4	72608.5
2918	0.706299	1.07532	0.900795	0.946142	1.25456	1.5847	0.797427	0.918321	1.13423	1.508	1	1	1	1	147878	83995.9	167738	215150	40692	115691	143196	75285.8	89392.1	162964	234606	156250
1749	0.707498	1.0492	1.05351	0.839986	0.962961	0.677603	0.864018	1.06827	0.989436	0.446609	1	1	1	1	375258	151959	124383	230352	95665.2	274242	120679	55829.2	193960	332080	226648	391240
1752	0.707747	1.14375	1.22609	1.05979	0.579524	1.51629	0.770452	1.19023	0.960634	0.909691	1	1	1	1	185382	64486.6	39725	125313	36210.2	102774	62179.1	27645.4	82331.4	111696	120280	95112.8
2021	0.710708	1.04756	1.28815	1.33431	1.34158	0.933146	1.56428	0.951963	1.06617	1.09245	1	1	1	1	1.65337e+06	527387	569922	632253	624102	533945	427679	272183	698912	725543	745418	779774
2147	0.711586	1.14377	1.46955	0.802712	0.58356	1.09569	0.97714	0.801038	0.858508	0.818125	1	1	1	1	158670	64103.4	44718.9	109026	32795	90777.3	62121.7	29935	58793.7	146592	134464	114517
2556	0.714043	1.14033	1.07107	1.13166	0.8666	1.16024	1.32844	1.8395	0.837265	0.817887	1	1	1	1	391880	112641	196981	299860	151085	259825	179706	77728.4	199231	182712	398847	297438
3116	0.71725	1.13368	0.241603	0.788249	0.925065	1.17247	0.120764	0.843289	0.899527	0.895049	1	1	1	1	292193	22862.2	43931.1	60707.9	45398.7	34708.3	40337.4	17041.5	658548	53240.7	83329.8	59589.4
2098	0.7185	1.14163	0.79583	0.492867	0.523965	1.15392	0.776756	0.554606	0.585228	0.681963	1	1	1	1	106648	29067.2	37919.1	91937.8	32356.2	46415.2	39992.1	19980.1	72971.5	108259	126986	91695.1
2905	0.719095	1.31928	0.693213	0.386649	1.74313	1.38379	0.566493	0.855985	0.958373	0.807832	1	1	1	1	32675.2	7577.35	133311	58244.2	8300.14	23805.1	69209.3	12503.2	25666.8	35974.1	134195	48440.8
2676	0.723349	1.07193	1.03827	2.03428	1.47323	1.52686	1.79603	1.03578	1.06008	1.77325	1	1	1	1	1.15661e+06	880599	1.67551e+06	1.68703e+06	621913	636266	1.13843e+06	720466	606594	794616	1.99562e+06	1.27161e+06
476	0.724513	1.05657	0.702946	0.6949	0.56959	0.953908	0.552863	0.897886	0.747895	0.566288	1	1	1	1	87493.1	43902.8	47314.2	110396	21389.9	80499.5	58662.9	24099.2	67775.4	115974	145757	133191
3222	0.726687	1.04055	1.05985	1.22053	0.955739	1.03984	1.00978	0.944015	1.14652	1.34905	1	1	1	1	765866	490913	607090	764892	226817	538812	687683	364904	393485	738321	1.11459e+06	846568
1069	0.726755	1.03633	0.869785	0.745743	0.535912	0.780143	0.631976	0.857223	0.796185	0.752713	1	1	1	1	96313.9	36969.5	39888.9	72768.3	21752.9	60304.6	55958.6	25817.6	60297.2	91000.5	130605	107348
2310	0.7286	1.0483	1.04491	0.989016	1.03719	0.683745	1.05235	1.16532	0.774226	0.589982	1	1	1	1	131870	43709.4	57885.5	54910.9	41282.7	73083.1	40801.1	17422.9	68720.8	81126.1	97928.9	92425.5
3240	0.737541	1.04303	0.912816	1.26177	0.921193	0.954936	1.02992	0.840403	1.07888	1.27581	1	1	1	1	167310	88225.1	76645.8	130853	58678.8	83388	84762.8	64285.4	99806.7	128352	145995	157702
3654	0.737852	1.1513	1.10243	0.759753	1.19726	1.05848	1.36144	0.562357	1.53412	1.28308	1	1	1	1	65897.3	38029.6	37651.5	83944.2	25296.1	39945.2	45556.1	37417.8	32549	91883.8	55181.7	91271.5
3349	0.73803	1.01302	0.303918	1.00777	1.08796	0.843753	1.02993	0.683619	0.83051	0.741565	1	1	1	1	37579.7	45561.7	122955	95814	39586.4	43858.5	88627.7	30965.7	67331.4	82990.3	198304	130690
2315	0.740313	1.03448	1.08231	1.53871	1.48681	0.733717	1.47849	1.1344	1.04137	1.3542	1	1	1	1	4.1418e+06	2.3262e+06	1.84093e+06	1.58203e+06	1.75872e+06	2.43366e+06	1.21753e+06	1.07372e+06	2.08381e+06	2.7751e+06	2.17263e+06	2.4815e+06
2434	0.740957	1.05219	1.22598	0.849274	0.785395	0.754811	0.867552	1.17548	0.835942	0.55715	1	1	1	1	188605	46079.2	49383.9	62106.4	41486.3	90505.2	49632.6	16857.3	83770.2	99597	110331	94694.7
1340	0.742248	1.08173	1.25206	1.27797	0.725399	1.44227	1.09522	1.22221	0.746446	1.27889	1	1	1	1	157237	87468.4	65584.2	91454	42753.3	118708	63725.6	29819.9	68383.4	125638	158644	72976.6
2917	0.744001	1.20124	0.606924	1.02516	1.32619	1.26048	0.474312	1.776	1.44734	1.37008	1	1	1	1	70172.4	28417.3	109119	130490	17046.5	69860.8	112450	52156.4	62958.2	50883.7	144376	119143
1762	0.744389	1.04742	1.33171	0.920049	0.540446	0.85201	1.25407	0.995597	0.719865	0.84748	1	1	1	1	246040	64027.7	58087.4	118351	72020.8	98320.2	73059.1	43288.7	100605	127746	188595	159866
2053	0.744623	4.73969	1.67665	0.464228	0.430253	3.73082	0.554149	0.762162	0.475543	28.0775	1	1	1	1	10417.2	2893.65	3849.25	124850	1070.22	6741.63	4017.32	345509	3383.19	11442.1	15698.3	38513.3
1955	0.745062	1.06291	0.895739	0.719132	1.00359	1.27809	0.918041	0.986418	1.05432	0.707161	1	1	1	1	280602	83356.5	117388	224057	89394.6	162253	116447	45586	170581	212775	205242	201754
3662	0.74547	1.0282	1.20125	1.4734	1.52645	1.33208	1.40433	1.21922	1.04457	1.71331	1	1	1	1	2.23533e+06	1.42568e+06	2.72071e+06	3.14758e+06	812303	1.67411e+06	1.75805e+06	1.48867e+06	1.01328e+06	1.77619e+06	3.12753e+06	2.7194e+06
2769	0.749862	1.05878	1.30294	2.04654	1.70353	1.09066	1.63788	1.38883	1.25979	2.2183	1	1	1	1	1.13176e+06	616422	1.00493e+06	690994	442235	593622	701743	516802	472990	552902	1.03511e+06	729143
2936	0.749969	1.10343	0.751109	2.02826	1.01244	0.829375	0.711721	2.08994	1.23978	1.05773	1	1	1	1	47829.3	38001.9	49973.3	54545.8	14087.7	55567.2	57783.9	25580.1	34674.6	34393.1	86610.5	75689.9
3027	0.750352	1.06492	1.51227	1.53576	0.819015	1.07661	1.10027	1.51117	1.39593	0.634928	1	1	1	1	175648	65246.8	33662.6	82082	39723.8	91107	54176.9	17800.5	63246	77987.4	72120.2	87743.9
2177	0.750735	1.09264	1.13856	1.20797	1.05127	1.12434	1.85432	1.03987	0.924004	1.12288	1	1	1	1	164353	70839.3	68480.1	123894	83204.3	86536.4	56835.2	45499.3	78603.6	107649	114301	126818
3343	0.756131	1.04044	0.607835	0.955023	0.859614	1.18397	0.886982	0.727458	1.01044	1.12739	1	1	1	1	1.35828e+06	385438	739974	937039	616109	416630	821328	328104	1.21681e+06	740849	1.51047e+06	910848
1979	0.756904	1.06709	1.14212	1.24293	1.09378	1.14562	1.43434	0.832579	1.2237	1.44407	1	1	1	1	236055	150335	168711	277374	92149.5	142902	178231	128568	112544	222025	270655	278647
2317	0.767237	1.07677	1.69728	0.977209	1.05063	0.801449	1.53068	0.848092	0.993859	0.831216	1	1	1	1	279381	81354.7	95355.2	96411.4	78319	100194	85175.1	36769.2	89632.3	152822	159256	138446
1972	0.768633	1.0431	1.3633	0.599119	0.809849	0.989695	1.01386	0.717179	0.90915	1.28391	1	1	1	1	114547	16537.5	46372	89592.3	26479.6	28092.2	49156.5	42738.8	45752.3	50669.3	100474	104183
3347	0.769392	1.1052	0.528369	0.892572	1.40384	0.891271	1.10992	0.519088	0.933521	0.799804	1	1	1	1	139376	103927	320601	223829	91008.4	85769	201310	73859.7	143638	213735	400727	289024
1912	0.770213	1.08036	1.40655	1.26937	0.869796	0.719547	0.988489	1.24316	0.72349	0.992855	1	1	1	1	127639	41982.8	37486.8	48495.7	27883	58346.4	29443.3	24606.4	49413.8	60711.7	75624.3	77566.1
2299	0.771722	1.05478	1.22885	1.32421	1.18882	0.770524	1.26977	0.916791	1.24642	0.845046	1	1	1	1	290062	103990	95354.1	110276	93166.2	102166	94402.5	44472.8	128533	144153	140742	164711
1701	0.774936	1.01033	0.911862	0.656224	1.09968	0.846676	0.458301	0.820125	1.45103	0.74904	1	1	1	1	96632.2	35336.3	37015.8	63845.3	15096.7	62668.8	46120.2	20769.9	57705	98845.8	59063.8	86783.9
3577	0.777015	1.03731	0.967625	0.83365	0.916894	0.792551	0.901146	0.994389	1.04014	0.70602	1	1	1	1	1.03657e+06	403922	550666	727018	300073	683711	589867	238151	583327	889413	1.05383e+06	1.05571e+06
2089	0.777421	1.07165	0.681366	0.873723	1.3073	1.01516	0.660869	1.04712	1.41656	1.03084	1	1	1	1	82121.3	89290	101699	144697	24758.8	151854	104057	54030	65629	187594	136503	164041
2101	0.786904	1.05295	1.30836	0.962479	0.714826	0.882518	0.807435	1.02478	1.16476	0.676685	1	1	1	1	147417	51638	27004.1	52529.8	28279.3	78021.3	41548.7	14811.1	61353.9	98484.5	66287.1	68503.1
1784	0.789774	1.1446	1.80408	0.783483	0.697559	0.777475	0.761344	1.14812	0.846599	0.793298	1	1	1	1	210250	38124.9	32232	49345.3	27580.5	79280.7	36938.3	18514.6	63460.3	89324.1	81078.7	73044.4
2459	0.792426	1.03566	0.631085	1.36613	1.27993	1.27543	1.58564	1.16276	0.974362	0.992162	1	1	1	1	1.09691e+06	982152	784327	1.0846e+06	856697	1.18626e+06	563802	310250	946464	1.3197e+06	1.07526e+06	978677
1788	0.792739	1.02662	1.0779	0.791577	1.04562	0.707489	0.853446	0.91533	1.2445	0.51539	1	1	1	1	233536	62285.7	93782.2	110032	57476.9	102206	105398	29475	117977	144439	157379	178989
1286	0.794477	1.26064	1.55375	0.0540562	1.53844	1.26354	0.74042	1.35604	0.977548	0.424051	1	1	1	1	119413	27273.9	27896.9	47826.1	17688.4	970906	16738.1	5902.16	41849.6	926171	31818.2	43561.5
3006	0.795541	1.0017	1.59989	0.518942	0.461652	0.84702	0.501121	1.06668	0.893733	0.9718	1	1	1	1	148636	30390.2	46204.8	122391	14471.6	88644.3	84464.4	51635.6	50588.9	107499	175619	166296
3035	0.796856	1.10005	1.36079	0.79237	0.717703	0.895629	1.04097	1.65836	0.711789	0.73222	1	1	1	1	141831	35363.6	38738.8	74272.9	33725.5	105029	36278.3	22328.6	56754.5	81925.3	94711.4	95439.8
2023	0.798528	1.10182	0.831017	0.703473	0.956517	0.950625	0.505481	1.11907	1.13106	1.03644	1	1	1	1	190340	78637.4	262513	386753	35988.5	177518	293115	155055	124721	205197	481568	468222
2169	0.801566	1.00814	0.84775	1.85022	0.895905	1.02266	1.37594	1.13876	0.938198	1.20122	1	1	1	1	102663	81895.1	41076.1	70953.4	51794.5	71526.9	40617.7	30646.6	65942.4	81250.2	80450.4	79849.3
2178	0.802383	1.15469	1.45665	0.659664	0.515849	1.48567	1.03706	0.666096	0.602845	1.26018	1	1	1	1	126520	27892.8	30710.9	82713.7	27999.2	39967.7	33889.9	25799.2	47295.9	77617.5	104465	64074.3
3170	0.805606	1.06232	0.808966	1.65588	1.23476	1.54347	0.815042	1.08388	1.468	1.56859	1	1	1	1	246158	288122	360867	544486	77091.1	267627	405120	203478	165693	319401	512820	405991
2122	0.805656	1.01942	1.08235	1.32969	1.32835	0.796432	1.35203	1.12994	1.01514	1.12782	1	1	1	1	240404	89616.4	89283.1	107171	93347.4	108067	64428.1	55806.7	120947	123716	117939	154866
1443	0.80661	1.12285	0.732527	1.28548	0.573355	1.38749	0.691675	1.00907	0.880877	0.961908	1	1	1	1	132635	85056.6	50018.4	104548	38929.1	94746.8	72563	26652.3	98594.6	121459	153076	86718.4
1800	0.806818	1.03601	0.718381	1.34194	0.717756	0.862444	0.957196	1.30732	0.785071	0.464408	1	1	1	1	85486.8	68804.2	52700	88894.7	35406.6	95118.6	54429.7	17602	64798.5	94117.4	128835	118624
2140	0.810724	1.07023	1.08855	0.693779	0.492326	0.743479	0.887072	0.815387	0.525488	0.592132	1	1	1	1	235396	65578.6	51966.9	76056	59627.5	109372	52375.8	22274.2	117752	173512	185214	117731
3466	0.813494	1.06097	0.64411	0.248159	1.30974	1.80157	0.487566	0.859602	1.32471	1.10163	1	1	1	1	104761	12826.6	205642	465509	24649.7	63049.6	196400	104672	88564.4	94879.5	275504	297376
2534	0.813539	1.1122	0.53794	0.744504	0.75065	0.623471	0.602528	1.15525	0.754983	0.441879	1	1	1	1	64738.2	33572.2	59966	67322.6	22539.4	73925	56950.6	17545.5	65531	82775.6	140174	124272
2673	0.818482	1.04368	1.26494	1.92529	1.41387	1.05025	1.90596	1.11463	1.1985	1.1986	1	1	1	1	347009	165515	218763	182822	162526	135980	175105	76723.4	149379	157809	271498	200337
3597	0.819804	1.13315	0.557743	0.493578	0.423142	0.713485	0.392068	1.04799	0.630326	0.408894	1	1	1	1	86935.2	21037.7	24663.3	65743.2	18996	63387.4	34691.5	13854.6	84875.5	78240.4	102274	106046
2720	0.822014	1.037	0.235744	0.86132	0.465642	0.955311	0.0823355	0.835231	0.724317	0.969304	1	1	1	1	359345	15170.2	11078.7	26624.2	39011.9	20875.4	16272.7	9933.68	830026	32330.7	41748.1	32074.5
3190	0.832792	1.05901	1.23522	0.606341	1.35439	1.15629	0.640584	1.24391	0.870562	1.35466	1	1	1	1	53412.7	9440.83	118085	68005.9	8610.24	27484.2	71671.5	29297.4	23546.2	28581.3	152987	67687.5
2390	0.833838	1.02471	1.20249	1.21074	0.986448	0.872259	1.27452	0.872797	1.05844	0.963174	1	1	1	1	755674	284704	219309	281148	248964	291245	222198	114160	342194	431651	390106	370952
2301	0.835689	1.05825	0.881812	0.9815	1.05579	0.893007	0.949534	0.800886	1.44451	0.839227	1	1	1	1	114725	45025.7	48207.9	61799	38399.9	52136.6	62280.8	21356.2	70843.6	84209.1	80119.8	79644.3
1604	0.846853	1.01859	1.22813	1.20496	0.742768	0.938315	1.10298	1.0893	0.815323	1.18305	1	1	1	1	312424	218298	156872	190680	87218.3	280045	162598	88404.9	138522	332558	370589	233875
2949	0.848557	1.08223	0.619749	1.01042	0.763812	0.91295	0.527196	1.17545	1.13963	0.73658	1	1	1	1	90768.4	50804	46914	125393	24001.1	83869.6	66095.7	37201.9	79751.6	92296.8	107775	158072
1904	0.85142	1.03823	1.11812	0.590404	1.54726	0.936946	0.813886	1.16013	1.60198	0.777011	1	1	1	1	180774	28606.3	76312.6	110745	40902.4	79766.5	74607.6	33771.9	88037.3	88940.9	86543.5	136031
1408	0.859376	1.05255	1.0494	1.89096	1.26912	1.01819	1.19448	1.08986	1.10054	1.58177	1	1	1	1	1.19918e+06	542128	482094	520550	424289	443396	394754	297370	622248	526271	666543	588386
1488	0.864534	1.08499	0.811164	1.44848	1.3384	0.596183	1.11906	1.13882	0.982477	0.625337	1	1	1	1	104404	55797.9	52887.7	46953.6	44771.1	62253.2	36659.4	18110.1	70085.4	70712.3	69337.9	90639.5
2896	0.865145	1.00613	1.49635	1.16884	1.05811	0.856389	0.755535	1.02911	0.978227	1.78891	1	1	1	1	263558	140902	135143	188560	41365.3	176046	117978	144839	95909.8	221283	224113	253400
2148	0.86749	1.02269	1.10584	1.08575	0.66202	0.892581	0.953713	1.15947	1.00712	0.710901	1	1	1	1	183296	93685.2	41595	87428.2	49138.1	141972	59751	25605.4	90257.1	158391	110248	112728
2958	0.873525	1.03781	1.09144	1.68092	1.12528	0.980989	1.30667	1.12695	0.954774	1.31247	1	1	1	1	77224.4	113521	87431.1	128652	28738.3	108004	70048.9	63293.7	38528	123971	136335	150932
1570	0.878268	1.01421	1.10473	1.21766	1.15383	0.927947	1.03547	1.19519	1.0882	1.02359	1	1	1	1	166746	126428	92183.8	108619	48582.1	176098	82094.7	44058.3	82190.4	190593	140188	134713
2134	0.87851	1.01368	0.734516	1.22466	0.92145	0.556747	1.03255	0.946888	0.916054	0.58889	1	1	1	1	64110.5	45287.1	32967.2	38181.9	28014.3	49689.1	30947.5	14850.9	47527.9	67881.3	62778.5	78927.3
357	0.881074	1.00805	0.907733	0.947496	0.902547	1.13895	0.785542	1.20615	1.01836	0.855556	1	1	1	1	85657.9	125892	46833.9	166978	23041.9	227417	49898.2	46123.6	51384.2	243899	91052.3	168727
2446	0.88129	1.02758	0.577669	1.39734	1.19323	1.23891	1.83358	0.820929	0.886729	0.747629	1	1	1	1	997142	875615	678965	1.2208e+06	983822	729996	476439	270899	939936	1.15028e+06	998443	1.13405e+06
3661	0.883505	1.01811	0.755186	1.8578	2.17696	0.781223	1.23956	0.954129	1.01827	2.4601	1	1	1	1	1.80558e+06	3.39211e+06	7.37396e+06	5.98536e+06	921232	2.47219e+06	3.25692e+06	6.93084e+06	1.30192e+06	3.35167e+06	5.94362e+06	8.81744e+06
2292	0.898882	1.02337	0.860435	0.78534	0.201533	0.722859	0.859365	0.949203	0.282826	0.538851	1	1	1	1	110306	30062.9	40393.5	58590.6	34245.2	51562.6	53527.8	16060.6	69807.7	70268.8	351696	93282.9
2204	0.899163	1.07754	0.839946	0.683414	0.322703	1.81346	0.444705	1.04155	0.847705	1.06221	1	1	1	1	89081	61905.7	24482.2	111631	14660.4	133884	60727.6	24044	57750.3	166278	133121	70844.3
2464	0.90022	1.05389	0.575749	1.99555	1.55673	1.77563	2.53059	0.970804	0.849719	1.25068	1	1	1	1	1.73859e+07	2.05058e+07	1.51545e+07	2.56194e+07	2.37535e+07	1.41563e+07	7.81082e+06	6.6356e+06	1.64432e+07	1.88627e+07	1.70816e+07	1.66052e+07
2555	0.900712	1.02827	0.521033	1.8148	1.31887	1.409	1.62558	1.20879	0.835794	1.25433	1	1	1	1	352484	443731	320997	597856	341838	419416	192084	195711	368378	448829	427070	488330
3168	0.904322	1.05347	0.75921	1.63451	1.07704	1.39769	0.863396	1.23876	1.24819	1.27099	1	1	1	1	485260	359918	416007	735340	171539	387082	455242	245888	348043	404207	677748	605488
3274	0.907915	1.0082	0.692795	0.608674	0.968685	0.913027	0.618084	0.568979	1.0024	0.967815	1	1	1	1	136062	77184.8	242776	276760	37732.9	102387	237224	107877	106943	232775	439769	348857
2922	0.909607	1.12129	0.604728	0.350879	1.22766	0.91247	0.569388	0.669209	0.954973	0.56729	1	1	1	1	83291.5	16743.6	163022	113699	24377.5	45316.5	119744	25993.3	75000	87595.4	233007	143405
2948	0.912948	1.00649	1.08988	0.98457	0.651712	0.926674	1.1015	0.763169	0.93418	0.877681	1	1	1	1	180426	80961.5	50559	104521	56682.1	89054.2	68433.1	36402.5	90145.3	150946	136127	129809
2770	0.913241	1.03967	1.05692	2.20835	1.59933	1.28676	1.77608	1.11487	1.24301	1.78271	1	1	1	1	861869	673682	1.33661e+06	952748	450198	482629	980928	485378	444039	559985	1.46645e+06	852137
3580	0.915601	1.29986	0.710948	0.270714	0.260893	1.79145	0.670528	0.584199	0.87403	0.205341	1	1	1	1	4549.92	515.575	784.818	8196.81	1333.9	1578.86	2482.71	345.488	3484.87	3495.99	5278.45	5265.83
2651	0.919512	1.02534	0.603558	1.15484	1.33362	0.968126	0.992173	0.842658	1.4564	0.66856	1	1	1	1	58320.5	49676.2	61641.9	65844.7	29800.9	51437.4	63565	16720.4	52616.6	78961.4	81104.6	78273.8
2075	0.920927	1.02849	0.895079	0.671469	0.823502	0.997056	0.478373	0.724414	1.08115	1.19966	1	1	1	1	63129.6	37900.5	61157.8	80268.4	10487.6	58024	75817.2	35514.1	38405.4	103612	130313	92651.5
2291	0.92135	1.01055	1.01369	1.2041	0.839106	0.793821	0.992453	1.22868	0.853091	0.736304	1	1	1	1	225464	92514	114360	110486	68615.7	133964	109786	37684.2	121114	141038	239143	160181
2006	0.922994	1.0503	1.45429	0.89231	0.756026	0.645638	1.19146	0.848589	0.669084	0.85963	1	1	1	1	590133	171098	169631	206355	150286	230903	141756	101031	220963	351981	393703	367835
3388	0.925133	1.05755	1.85353	0.723577	1.15076	0.746813	0.377049	1.40855	0.894999	2.0516	1	1	1	1	313062	54610.2	769484	409324	19795.5	150856	565108	413491	91970.8	138541	1.17332e+06	630788
3463	0.943762	1.09395	0.374006	0.364785	0.869063	0.331718	0.236831	0.661271	1.00383	0.219867	1	1	1	1	58385.7	22676.7	87260.6	143619	11492.3	58334.4	95174.4	35004.3	85005.8	114112	176184	498277
2616	0.945469	1.01634	1.1352	1.89882	1.10051	1.18393	1.69961	1.14743	0.958738	1.42718	1	1	1	1	319159	196641	212029	176089	148533	168624	174420	78055.4	153093	190099	338067	171172
2458	0.94689	1.04128	0.570044	1.74222	1.43144	1.62345	2.19116	1.01652	0.933379	1.01334	1	1	1	1	5.06701e+06	5.34041e+06	4.1282e+06	7.36606e+06	6.05419e+06	4.4217e+06	2.54178e+06	1.69071e+06	4.8402e+06	5.62678e+06	5.06042e+06	5.22186e+06
455	0.948466	1.04837	0.778196	0.914368	0.650017	0.774703	0.466717	0.978746	0.981389	0.841225	1	1	1	1	60118.4	38487.5	56186.1	79277.9	11207.6	58461.6	80101.3	31655.4	42066.8	77265.9	151672	117773
2746	0.95053	1.00455	0.981459	1.119	1.25664	1.24943	1.30497	1.04294	1.06293	1.21667	1	1	1	1	119775	63012	146520	89963.6	49503.3	83339.9	117026	32214.1	66453.1	103367	204591	82867.2
2082	0.951697	1.00645	0.967488	0.988127	0.78544	0.817431	0.840541	0.995661	0.898452	0.80102	1	1	1	1	73964.8	60831.5	63567.4	70131.5	19974.6	86982	68661	25271.1	41629.4	113007	142011	98739.2
3139	0.968991	1.06899	1.11392	0.659549	0.691082	1.03502	0.621176	0.654969	1.64624	0.81863	1	1	1	1	75190.6	23740.3	43439.7	85488.9	13033.6	33455.2	97711.2	24863.7	36756.2	66073.8	110296	95057.7
3243	0.970442	1.03457	0.835642	0.881257	2.35332	1.22165	0.705413	0.873763	1.20348	2.69217	1	1	1	1	155489	64345.8	894627	360067	40800.1	90534.4	432012	291780	101321	134032	667056	339206
2022	0.975193	1.00634	0.816462	1.13138	0.505401	1.22825	0.888318	1.45682	0.869661	0.490041	1	1	1	1	105409	55208.8	36514.9	104926	35649.2	100881	59330.4	15393.8	70301.2	89575.6	126775	98316
3344	0.97828	1.03391	0.50969	0.957449	0.886245	1.07187	0.915275	0.657354	0.820123	0.920165	1	1	1	1	2.24375e+06	891647	1.49475e+06	2.0205e+06	1.25245e+06	868718	1.30613e+06	637823	2.39712e+06	1.70949e+06	2.95947e+06	2.16942e+06
2112	0.979377	1.04968	1.03153	1.09132	0.99349	1.09997	0.981018	0.8815	0.841083	1.72217	1	1	1	1	427231	421639	242492	263543	126298	483297	193850	151727	225528	709217	428286	275738
2980	0.982103	1.0235	0.374671	0.7358	0.790514	1.45038	0.38477	0.763774	0.93425	1.19161	1	1	1	1	70332.8	21682.5	35556	77305	22451.7	31938.7	39678.9	23354.8	102218	54092.8	78923	61341.4
3083	0.982593	1.01426	1.26901	1.11497	1.23577	0.820113	1.12353	1.11886	0.967163	1.16787	1	1	1	1	561873	247349	456161	319483	154632	352229	337113	167297	241098	407227	647713	448334
2609	0.987263	1.05788	1.11549	1.10022	0.634722	0.577331	1.57789	0.982104	0.536902	0.529273	1	1	1	1	136195	45135.4	57455.2	70490.8	59884.1	57173.8	45891.7	23763.2	66483.8	75305.5	158835	140519
2573	0.990437	1.04751	1.30694	1.18424	1.34285	0.864217	0.966077	0.905234	0.982488	2.06765	1	1	1	1	555571	285982	268402	304782	127654	310214	185429	268140	231475	443290	350718	405876
2198	0.991871	1.02781	1.26396	1.0724	0.552584	0.805966	1.00471	1.13385	0.800588	0.655806	1	1	1	1	122750	44736.3	24060	38369.5	30329.6	67121.6	32915.4	11480.6	52882	76575.9	76400.7	54789.5
3384	0.995294	1.02117	0.794084	0.573149	0.819502	1.25057	1.0171	0.607769	1.31505	0.570159	1	1	1	1	43746.6	19243.4	41231.4	114096	17417.3	28957	62476.1	19128.3	29998.4	61631.4	88283.3	105000
445	0.995718	1.03187	0.691596	0.415084	0.758261	0.946059	0.483205	0.805745	1.1576	0.454041	1	1	1	1	126267	28043.2	67637.2	167260	27422.5	77248.6	97503.5	29518	99416.1	124017	156519	203471
3016	0.997747	1.01906	1.50649	1.60608	1.35295	2.13778	2.38999	1.36326	1.22219	1.7537	1	1	1	1	1.45661e+06	517077	597845	2.11902e+06	718306	622827	509964	639215	526496	590985	775365	1.14078e+06
3397	0.998824	1.03465	0.907344	0.258564	0.959319	1.21707	0.363906	0.42614	1.24512	1.42295	1	1	1	1	84696.9	29697.3	96651.9	237017	10559	69455.1	118455	101900	50829.5	210833	176786	224126

## Sheet: SameSpots spot measurments_EGTA
All spots and corresponsing volumes (relative and normalized) are given as detected by SameSpots software, including statitic parameters automatically calculated by the software.
POI: spots which were selected for identification according to statitical parameters
# spot: as detected on the gel by SameSpots software, used as reference in the text or tables
			Normalized Volume												Volume
			Cd				Ctrl				Internal Standards				Cd				Ctrl				Internal Standards
# spot	Anova (p)	Fold	42301 EGTA [Cy3]	42302 EGTA [Cy5]	42303 EGTA [Cy5]	42556 EGTA [Cy3]	42301 EGTA [Cy5]	42302 EGTA [Cy3]	42303 EGTA [Cy3]	42556 EGTA [Cy5]	42301 EGTA STANDARD [Cy2]	42302 EGTA STANDARD [Cy2]	42303 EGTA STANDARD [Cy2]	42556 EGTA STANDARD [Cy2]	42301 EGTA [Cy3]	42302 EGTA [Cy5]	42303 EGTA [Cy5]	42556 EGTA [Cy3]	42301 EGTA [Cy5]	42302 EGTA [Cy3]	42303 EGTA [Cy3]	42556 EGTA [Cy5]	42301 EGTA STANDARD [Cy2]	42302 EGTA STANDARD [Cy2]	42303 EGTA STANDARD [Cy2]	42556 EGTA STANDARD [Cy2]	POI
1530	2.30958e-05	3.08637	0.960919	0.959586	0.834037	0.863738	3.49918	2.82671	2.35679	2.48468	1	1	1	1	1.96142e+06	1.38263e+06	873718	1.32062e+06	3.21067e+06	3.80101e+06	2.20881e+06	1.56328e+06	4.35137e+06	2.17006e+06	2.11346e+06	1.91399e+06	x
1996	5.26237e-05	2.27247	1.91069	2.06136	1.97961	1.93927	0.93365	0.766569	0.738912	1.03327	1	1	1	1	1.28859e+06	1.6243e+06	1.14836e+06	1.83166e+06	283043	563714	383481	401597	1.43769e+06	1.18675e+06	1.17033e+06	1.18236e+06	x
1464	8.3601e-05	2.81106	0.595991	0.780087	0.829354	0.773457	2.4106	1.70652	1.92088	2.33584	1	1	1	1	4.45533e+06	4.64836e+06	4.71682e+06	6.9237e+06	8.10047e+06	9.48998e+06	9.77377e+06	8.60432e+06	1.59361e+07	8.97441e+06	1.14741e+07	1.12059e+07	x
1534	0.000146311	5.31624	0.587816	0.723027	0.668451	0.569918	5.36459	2.30128	2.72961	3.15675	1	1	1	1	2.59008e+06	2.45121e+06	1.74971e+06	2.95605e+06	1.06256e+07	7.281e+06	6.39221e+06	6.7377e+06	9.39317e+06	5.10593e+06	5.28087e+06	6.49298e+06	x
2000	0.000233753	3.25702	2.2709	2.26093	2.09796	1.96232	0.731536	0.426583	0.614579	0.865327	1	1	1	1	2.64906e+06	2.4715e+06	1.80696e+06	2.93176e+06	383595	435185	473567	532000	2.48676e+06	1.64635e+06	1.73764e+06	1.87027e+06	x
1699	0.000288287	1.94582	1.22601	1.43666	1.51189	1.07865	0.68233	0.598239	0.687585	0.731585	1	1	1	1	210953	253195	248669	339141	52775.4	98394.8	101176	94653.5	366804	265430	331825	393591	x
1419	0.000320092	3.55484	2.54347	2.57899	2.1817	1.97963	0.669469	0.552187	0.436498	0.95344	1	1	1	1	442009	521205	418793	534511	52297.3	104146	74961.9	105934	370463	304374	387270	338000	x
892	0.000388911	1.63404	1.14775	1.06351	0.90568	0.967007	1.68746	1.79535	1.73165	1.45885	1	1	1	1	470722	1.09148e+06	505735	650831	311099	1.71956e+06	865087	404037	874301	1.54569e+06	1.12657e+06	842527	x
912	0.000408651	2.00079	1.27012	1.46287	1.23331	1.3873	0.579085	0.55909	0.709909	0.827671	1	1	1	1	337158	336445	238107	513387	69099.4	120002	122618	126038	565886	346384	389500	463253	x
1399	0.000424918	2.99242	1.64977	2.39336	2.16485	1.82099	0.751311	0.459287	0.617867	0.854644	1	1	1	1	1.80926e+06	2.44107e+06	2.02674e+06	2.47987e+06	370374	437172	517510	478936	2.33786e+06	1.53611e+06	1.88877e+06	1.70477e+06	x
1532	0.000527111	3.97791	0.990962	0.941485	0.71483	0.518734	4.60769	2.90788	2.5769	2.50163	1	1	1	1	7.22318e+06	5.32808e+06	3.24269e+06	4.89252e+06	1.50973e+07	1.53579e+07	1.04581e+07	9.70917e+06	1.55386e+07	8.52328e+06	9.1519e+06	1.18068e+07	x
1229	0.000591352	3.90856	2.30738	3.03602	2.56677	2.61098	0.76572	0.425034	0.468841	1.03223	1	1	1	1	1.73186e+07	1.78586e+07	1.53691e+07	2.2965e+07	2.5835e+06	2.33327e+06	2.51154e+06	3.73603e+06	1.60005e+07	8.8592e+06	1.20801e+07	1.10105e+07	x
2237	0.000625536	2.53675	1.86665	1.75892	1.84958	1.48763	0.708883	0.477082	0.634786	0.924014	1	1	1	1	2.11117e+06	2.20939e+06	2.5037e+06	2.29371e+06	360396	559261	768757	586268	2.41103e+06	1.8918e+06	2.73098e+06	1.93015e+06	x
2253	0.000627388	1.96407	1.83902	1.23706	1.30722	1.64906	0.84246	0.707875	0.791079	0.729949	1	1	1	1	1.88008e+06	1.10104e+06	1.02701e+06	2.29058e+06	387155	587983	556031	417227	2.17938e+06	1.34048e+06	1.58502e+06	1.73881e+06	x
1415	0.000666754	3.08708	2.55444	2.86241	2.14738	2.28113	1.05597	0.650883	0.51408	0.968285	1	1	1	1	5.91163e+06	5.89492e+06	4.67129e+06	5.42407e+06	1.09852e+06	1.25097e+06	1.00049e+06	947437	4.93346e+06	3.10167e+06	4.38871e+06	2.9766e+06	x
1660	0.000718147	2.491	0.821712	1.0245	1.09174	0.901692	3.31766	2.35228	1.93578	1.95882	1	1	1	1	1.80047e+06	1.95685e+06	1.54383e+06	2.4723e+06	3.26771e+06	4.19305e+06	2.44901e+06	2.21008e+06	4.67097e+06	2.87669e+06	2.85292e+06	3.43232e+06	x
1531	0.000760621	1.73465	1.32976	1.70558	1.73719	1.58937	0.910794	0.767656	0.952472	1.03661	1	1	1	1	1.05612e+06	1.81494e+06	1.54985e+06	1.82177e+06	325167	762349	760235	488940	1.6931e+06	1.60265e+06	1.79992e+06	1.43487e+06	x
1360	0.000763	1.88309	1.60364	1.58527	1.56899	1.18744	0.857414	0.736069	0.663361	0.900383	1	1	1	1	2.92252e+06	3.19716e+06	2.78978e+06	2.9405e+06	702403	1.38541e+06	1.05524e+06	917506	3.88502e+06	3.03747e+06	3.58723e+06	3.09995e+06	x
964	0.000763311	2.03679	0.897468	0.759568	0.659602	0.581014	1.76136	1.29109	1.45356	1.39589	1	1	1	1	893126	589636	463427	811407	787929	935345	913662	802185	2.12146e+06	1.16914e+06	1.41745e+06	1.74822e+06	x
1125	0.000812265	2.29441	1.53399	1.69421	1.24118	1.0572	0.478431	0.587184	0.667199	0.675897	1	1	1	1	1.05668e+06	942587	610620	867219	148144	304878	293659	228152	1.46846e+06	837924	992533	1.02687e+06	x
2048	0.00101054	2.43421	0.923325	1.37564	1.01502	1.27212	3.48917	2.34145	2.16576	3.16715	1	1	1	1	2.57547e+06	6.75005e+06	5.81157e+06	5.49228e+06	4.37491e+06	1.07222e+07	1.10938e+07	5.62687e+06	5.94625e+06	7.39015e+06	1.15512e+07	5.40469e+06	x
2224	0.00102142	2.32201	1.85542	2.07674	2.21735	2.02467	1.14421	0.633956	0.712966	1.02917	1	1	1	1	2.62608e+06	4.43187e+06	3.19481e+06	4.97086e+06	727978	1.26259e+06	919036	1.03977e+06	3.01723e+06	3.21407e+06	2.90683e+06	3.07343e+06	x
1165	0.00104566	3.63509	2.13153	2.74978	2.57014	2.67193	0.802264	0.421033	0.474159	1.08745	1	1	1	1	1.06658e+07	1.06134e+07	1.02076e+07	1.54822e+07	1.80454e+06	1.5166e+06	1.68479e+06	2.59291e+06	1.06671e+07	5.81307e+06	8.01267e+06	7.25358e+06	x
2296	0.00110688	2.47903	1.06164	0.957425	0.773332	0.830712	2.33166	3.03856	2.01091	1.60065	1	1	1	1	2.7482e+06	2.41272e+06	1.84492e+06	3.82158e+06	2.71321e+06	7.14606e+06	4.29197e+06	3.03012e+06	5.51841e+06	3.79535e+06	4.81305e+06	5.75886e+06	x
1522	0.00115099	2.47634	0.950041	0.763304	0.798913	0.943061	3.12359	1.81303	1.95673	1.66319	1	1	1	1	642168	491574	336271	868331	949085	1.08967e+06	736841	630171	1.44095e+06	969933	849179	1.15263e+06	x
2248	0.00118333	2.06735	0.866814	0.604205	0.819167	1.04328	1.47556	1.64266	1.86456	1.90867	1	1	1	1	356469	236456	320799	768055	272770	599946	653263	578220	876672	589408	790077	921587	x
1962	0.00125609	1.83236	1.46376	1.44055	1.23529	1.13389	0.79411	0.590283	0.638742	0.854846	1	1	1	1	891823	710005	672194	943998	217488	271513	310960	292861	1.29882e+06	742305	1.09783e+06	1.04219e+06	x
1177	0.00129847	2.06162	1.63174	1.7679	1.78359	1.13537	0.88275	0.667701	0.692123	0.822307	1	1	1	1	272940	230282	258724	267175	66374	81167.3	89820.9	79627.4	356580	196179	292651	294579	x
1455	0.00130796	2.45618	0.526408	0.601619	0.844028	0.70014	1.23805	1.38099	1.9788	1.96556	1	1	1	1	520756	1.09367e+06	1.56907e+06	1.49253e+06	550547	2.3429e+06	3.2911e+06	1.72423e+06	2.10889e+06	2.73789e+06	3.75055e+06	2.6686e+06	x
1004	0.00131146	2.65933	0.942248	0.748811	0.609876	1.02336	2.80452	2.15092	1.5341	2.35087	1	1	1	1	532733	509011	445822	1.11847e+06	712767	1.36451e+06	1.00329e+06	1.05729e+06	1.20527e+06	1.02378e+06	1.47479e+06	1.36817e+06	x
959	0.0013279	1.50309	0.837702	0.774867	0.877794	0.980082	1.27729	1.4225	1.1263	1.39029	1	1	1	1	123920	81875.7	82064.2	161720	84934.7	140274	94203.5	94401.1	315351	159139	188612	206559	x
1279	0.00133072	2.15018	1.35909	1.72357	1.54276	1.24952	0.815346	0.483468	0.654237	0.779256	1	1	1	1	1.32576e+06	1.90719e+06	1.31698e+06	1.56893e+06	357525	499264	499653	402635	2.07951e+06	1.66654e+06	1.72223e+06	1.57183e+06	x
2096	0.00134271	1.89364	0.957839	0.936483	1.06025	1.09175	2.17326	1.52169	1.63796	2.32936	1	1	1	1	644435	571776	443254	824430	657268	867061	612637	723830	1.43426e+06	919551	843443	945309	x
2261	0.00136061	1.5156	0.794054	0.793186	0.753333	0.873211	1.16484	1.46289	1.16821	1.07489	1	1	1	1	188591	191543	119332	289542	124360	329685	165555	146666	506306	363697	319579	415085	x
2238	0.00143862	2.38821	1.85967	2.37706	1.43499	1.34772	0.909986	0.620168	0.734175	0.67487	1	1	1	1	1.01797e+06	1.36823e+06	596708	1.5415e+06	223913	333139	273128	317641	1.16692e+06	866900	838925	1.43182e+06	x
2295	0.00146856	2.26241	0.95259	0.853745	0.605781	0.789941	2.16546	2.13884	1.50422	1.43584	1	1	1	1	1.47019e+06	1.09067e+06	725693	1.75717e+06	1.50232e+06	2.55001e+06	1.61213e+06	1.31431e+06	3.2901e+06	1.92405e+06	2.41683e+06	2.78461e+06	x
961	0.00150547	1.92406	0.89033	0.750342	0.615639	0.559651	1.56771	1.27993	1.39759	1.17286	1	1	1	1	284999	182737	139026	230973	225581	290905	282358	199187	682391	366790	455594	516642	x
1372	0.0015426	2.38152	1.91486	1.74435	1.41668	1.21144	0.87754	0.489734	0.598767	0.67401	1	1	1	1	5.98472e+06	5.87097e+06	3.69718e+06	6.14419e+06	1.23288e+06	1.53827e+06	1.398e+06	1.40669e+06	6.66269e+06	5.06904e+06	5.2651e+06	6.34902e+06	x
1283	0.00157424	2.97483	2.05962	2.68399	2.375	2.09678	0.847119	0.508927	0.54422	1.19752	1	1	1	1	3.48189e+06	3.91038e+06	3.33607e+06	3.36128e+06	643748	691977	683908	789967	3.60386e+06	2.19426e+06	2.83387e+06	2.00677e+06	x
2246	0.00164467	4.91824	4.22576	3.02066	1.72087	1.71	0.640955	0.390788	0.363214	0.775997	1	1	1	1	1.21147e+07	1.12179e+07	6.87615e+06	2.65292e+06	826000	1.35441e+06	1.29841e+06	495405	6.11152e+06	5.59322e+06	8.06132e+06	1.94211e+06	x
1540	0.00176805	2.42452	2.67905	2.39458	2.04131	1.64286	1.22127	0.670561	0.775248	0.945091	1	1	1	1	8.8209e+06	7.41352e+06	6.04123e+06	6.35058e+06	1.80755e+06	1.93745e+06	2.05263e+06	1.50334e+06	7.01898e+06	4.66278e+06	5.97071e+06	4.83903e+06	x
1332	0.00176863	2.26085	1.67484	1.96102	1.53046	1.16023	0.775238	0.632185	0.533601	0.857287	1	1	1	1	611400	1.06215e+06	835615	597112	127213	319555	260646	181556	778202	815744	1.10152e+06	644256	x
1007	0.00180185	3.54921	0.727206	0.489064	0.44514	0.863732	3.33541	2.22446	1.97998	1.42241	1	1	1	1	433841	196405	151820	569218	894473	833697	604149	385741	1.27179e+06	604834	688082	824983	x
1454	0.00185392	2.02263	0.713314	0.704499	1.05684	1.05682	1.74953	1.47272	1.84505	2.07558	1	1	1	1	463545	345040	623151	1.09222e+06	511066	673142	973292	882716	1.38533e+06	737630	1.18957e+06	1.29376e+06	x
1174	0.00199299	2.50536	1.91395	2.69301	1.5829	1.85861	0.857949	0.872541	0.520823	0.961184	1	1	1	1	456689	447885	398381	579455	92023.1	135429	117270	123314	508665	250483	507753	390281	x
862	0.00199442	2.00065	1.94388	2.43689	2.60733	1.8803	1.31043	1.02149	0.828353	1.27249	1	1	1	1	3.74843e+06	5.88315e+06	5.56288e+06	4.04825e+06	1.1359e+06	2.30148e+06	1.58115e+06	1.12737e+06	4.11076e+06	3.63599e+06	4.3044e+06	2.69516e+06	x
989	0.00211137	3.15247	0.869139	0.682099	0.516857	0.724478	3.30338	2.37246	1.72047	1.40719	1	1	1	1	878017	443864	348870	1.34374e+06	1.50009e+06	1.44078e+06	1.03895e+06	1.07403e+06	2.15355e+06	980060	1.36177e+06	2.32185e+06	x
2242	0.0021294	2.02371	0.93553	0.988156	0.676514	0.886516	2.02954	2.13783	1.41725	1.47148	1	1	1	1	2.44906e+06	1.85075e+06	1.21562e+06	2.53302e+06	2.38827e+06	3.73674e+06	2.27836e+06	1.73013e+06	5.58064e+06	2.82079e+06	3.62519e+06	3.57682e+06	x
1641	0.0021908	2.32241	0.774474	1.04895	1.14893	0.684342	2.81636	1.88631	1.678	2.11169	1	1	1	1	1.21984e+06	1.30833e+06	1.21242e+06	1.59203e+06	1.99402e+06	2.1957e+06	1.58417e+06	2.02154e+06	3.35768e+06	1.8785e+06	2.12895e+06	2.91222e+06	x
1416	0.00238201	3.08618	2.65924	2.87371	2.0198	2.14946	1.13639	0.450873	0.5675	0.989002	1	1	1	1	1.11975e+07	9.68685e+06	7.16802e+06	9.72428e+06	2.15098e+06	1.41837e+06	1.80181e+06	1.84118e+06	8.97646e+06	5.07679e+06	7.15976e+06	5.66335e+06	x
1225	0.00261592	1.912	1.53137	1.52813	1.92027	1.07441	0.859659	0.712913	0.756022	0.83783	1	1	1	1	130365	120030	145168	114580	32896.6	52259.1	51132.5	36767.7	181477	118298	152517	133501	x
2254	0.00305097	1.44642	0.74046	0.734412	0.916991	0.735609	1.0588	1.31984	1.10375	1.04126	1	1	1	1	482210	622913	697200	819488	309950	1.04473e+06	750783	477338	1.38828e+06	1.27743e+06	1.53392e+06	1.39457e+06	x
1439	0.00316104	1.86211	0.713524	0.914384	1.1169	1.12297	2.10553	1.56256	1.56109	1.97305	1	1	1	1	1.97824e+06	2.59352e+06	2.95623e+06	2.97207e+06	2.62407e+06	4.13614e+06	3.69661e+06	2.14882e+06	5.91033e+06	4.27179e+06	5.33988e+06	3.31312e+06	x
1184	0.00323963	2.03677	1.56232	1.24799	1.41152	1.77359	0.784194	0.509575	0.679171	0.970649	1	1	1	1	769029	657541	727307	1.20831e+06	173517	250562	313086	272118	1.04934e+06	793524	1.03954e+06	852843	x
2259	0.00332289	1.91649	0.953021	1.56904	1.36683	1.09499	0.52069	0.71978	0.628911	0.731145	1	1	1	1	340002	517406	359551	878235	83503.3	221511	148009	241310	760538	496646	530709	1.00403e+06	x
1456	0.00384982	2.29925	0.867756	0.503387	0.696256	1.17677	1.71504	1.62951	1.8999	2.2147	1	1	1	1	332558	266558	288352	641614	295453	805274	703942	496898	816979	797515	835532	682537	x
1550	0.00418855	2.01854	1.7815	2.13181	1.52652	1.12092	0.872627	0.721851	0.716663	0.9391	1	1	1	1	2.41189e+06	1.86894e+06	1.37651e+06	1.27869e+06	531063	590598	578156	440832	2.88612e+06	1.32037e+06	1.81923e+06	1.42802e+06	x
1549	0.00422681	1.82816	1.27001	1.23019	1.15875	0.859233	0.741819	0.474689	0.560228	0.694694	1	1	1	1	396748	435462	261456	440539	104172	156814	113091	146568	665959	533125	455217	641828	x
978	0.00426248	1.54405	1.20712	1.02414	1.30569	1.14143	1.81522	1.45944	1.77759	2.17141	1	1	1	1	1.32658e+06	1.12715e+06	1.3544e+06	3.54842e+06	896720	1.49903e+06	1.64966e+06	2.7778e+06	2.34274e+06	1.65758e+06	2.09275e+06	3.89164e+06	x
1223	0.00428309	2.02669	2.08628	2.42531	2.34643	2.3208	1.23557	0.697476	1.08954	1.50638	1	1	1	1	1.84406e+06	2.07921e+06	1.69205e+06	3.0698e+06	490924	558031	702910	819933	1.88427e+06	1.29116e+06	1.45484e+06	1.65584e+06	x
840	0.00429766	1.9138	1.03252	0.899834	0.890821	0.866637	2.38331	1.24774	1.60942	1.82108	1	1	1	1	885445	717892	570626	1.14079e+06	918736	929008	922321	986435	1.82813e+06	1.20156e+06	1.29232e+06	1.64783e+06	x
945	0.00441737	1.8935	1.03472	0.816602	0.744339	0.76924	1.96317	1.82576	1.42031	1.16221	1	1	1	1	1.0569e+06	726512	637068	1.23059e+06	901396	1.51591e+06	1.08755e+06	765079	2.17748e+06	1.33993e+06	1.72673e+06	2.00261e+06	x
1445	0.00441746	1.71873	1.65315	1.51261	1.5807	1.43344	1.15281	0.677829	0.756464	1.00852	1	1	1	1	775253	750975	462852	1.12081e+06	243015	314063	198168	324494	999704	747738	590747	978808	x
1154	0.0044926	2.08887	2.4995	2.16986	1.88624	1.49167	1.34061	0.942081	0.749038	0.820708	1	1	1	1	6.72547e+06	5.13578e+06	5.42862e+06	3.6594e+06	1.6215e+06	2.08095e+06	1.92863e+06	828511	5.73603e+06	3.56472e+06	5.80633e+06	3.07102e+06	x
1726	0.00452456	2.03106	0.828881	0.744839	1.0015	0.825347	2.15666	1.1198	1.91686	1.71345	1	1	1	1	342155	367760	342827	409841	400181	515986	587036	350125	879978	743620	690607	621618	x
2039	0.00462894	1.891	1.05292	1.45481	1.05771	1.14169	2.95403	1.76964	1.82444	2.35306	1	1	1	1	1.81478e+06	6.07009e+06	7.72244e+06	3.01159e+06	2.2887e+06	6.8908e+06	1.19171e+07	2.55419e+06	3.67427e+06	6.28402e+06	1.47298e+07	3.30212e+06	x
962	0.00466731	1.76765	1.09444	0.802129	0.84073	0.768864	1.88213	1.20041	1.39693	1.71821	1	1	1	1	1.36696e+06	870029	737669	1.23094e+06	1.05671e+06	1.21511e+06	1.09656e+06	1.13197e+06	2.66259e+06	1.63358e+06	1.77017e+06	2.00417e+06	x
2293	0.00469622	1.9329	0.633393	0.489166	0.584852	0.99916	1.28068	1.42899	1.35887	1.16299	1	1	1	1	153659	103595	101662	315347	139659	282428	211320	151043	517161	318957	350687	395093	x
957	0.00475718	1.57092	1.2541	1.02131	1.02077	0.83123	1.77705	1.80031	1.51164	1.39485	1	1	1	1	3.12318e+06	1.8445e+06	1.89466e+06	2.66987e+06	1.98933e+06	3.03436e+06	2.51017e+06	1.8436e+06	5.3089e+06	2.72002e+06	3.74467e+06	4.02082e+06	x
955	0.0047895	2.46243	1.58597	2.1371	2.30329	1.12172	0.722663	0.582899	0.607019	0.990278	1	1	1	1	1.68537e+06	2.03906e+06	1.82525e+06	1.78325e+06	345208	519036	430355	647819	2.26538e+06	1.437e+06	1.59875e+06	1.99008e+06	x
953	0.00560749	1.90657	1.09418	0.879305	0.659631	0.89593	2.13832	1.84603	1.34296	1.40107	1	1	1	1	963716	683388	469522	867377	846601	1.33895e+06	855206	558166	1.8776e+06	1.17052e+06	1.43603e+06	1.21193e+06	x
1258	0.00588545	2.2684	1.16559	0.908494	0.611516	0.583894	2.08691	2.26076	1.72583	1.34302	1	1	1	1	827290	586525	266806	645768	665824	1.36213e+06	673655	611220	1.51305e+06	972331	880232	1.38448e+06	x
2249	0.00616068	1.83921	1.50914	1.32478	1.32532	1.28538	0.654929	0.490167	0.836241	0.978967	1	1	1	1	727017	660200	473961	742202	141826	227967	267550	232612	1.02697e+06	750551	721488	722831	x
904	0.00662244	2.19825	1.63629	1.82722	2.01423	1.18409	0.917986	0.510558	0.604577	0.997397	1	1	1	1	726738	581972	578750	650341	183273	151758	155413	225422	946802	479690	579683	687546	x
983	0.00677628	1.65137	1.23617	1.30884	1.1958	0.826202	2.16858	1.97478	1.55215	1.8463	1	1	1	1	1.71461e+06	1.47603e+06	1.36553e+06	1.37875e+06	1.3521e+06	2.07838e+06	1.58573e+06	1.26787e+06	2.95685e+06	1.69847e+06	2.30383e+06	2.08903e+06	x
1971	0.00709665	1.88655	1.58655	1.51806	1.43515	0.942107	0.860505	0.604038	0.845935	0.595274	1	1	1	1	720133	671195	451399	745682	175573	249243	238042	193884	967611	665902	634561	990829	x
2067	0.00713551	1.76818	0.73166	0.464929	0.67086	0.89131	1.0762	1.15474	1.41117	1.23589	1	1	1	1	100751	72501.1	106759	163307	66616.4	168050	200911	93180.7	293551	234859	321057	229361	x
1496	0.007589	1.73308	0.749171	0.951119	1.02353	0.776652	1.06347	1.76009	1.61763	1.62542	1	1	1	1	1.19149e+06	574499	535703	740753	760294	992173	757451	637946	3.3904e+06	909712	1.05592e+06	1.19397e+06	x
1307	0.00810655	1.82348	1.33125	1.23083	0.890557	1.01893	1.84874	2.84494	1.80429	1.65582	1	1	1	1	985728	764216	381940	885353	615347	1.6485e+06	692299	592047	1.57849e+06	935123	865252	1.08772e+06	x
2264	0.00831486	1.80101	1.84444	2.1451	1.66182	1.38451	1.24035	0.683039	0.956982	1.02625	1	1	1	1	608516	867326	568978	634160	183948	257738	293135	193432	703312	608955	690749	573385	x
2294	0.00901505	1.66474	1.58454	1.77813	1.12002	1.39218	0.788656	0.78561	0.814939	1.1398	1	1	1	1	552574	358588	260459	471120	123629	147856	169547	158722	743410	303726	469161	423624	x
2247	0.00905471	2.10316	1.99827	1.83289	1.65573	1.10902	1.03187	0.533508	0.662093	0.908723	1	1	1	1	1.26425e+06	1.70113e+06	1.41792e+06	1.33611e+06	293459	462102	507264	450512	1.34872e+06	1.39781e+06	1.72771e+06	1.50816e+06	x
1900	0.0108121	1.64735	0.974935	1.02536	1.02871	0.97323	0.39709	0.618066	0.619929	0.794417	1	1	1	1	280947	255379	189775	321161	51437.9	143661	102315	107877	614314	375109	372181	413097	x
2266	0.0109488	1.76242	1.17733	1.35388	1.90597	1.09779	0.876692	0.592351	0.818259	0.853253	1	1	1	1	378854	471485	479882	600751	126814	192514	184315	192142	685987	524489	507957	685045	x
1150	0.0114088	1.9958	3.13045	2.23022	1.93349	1.72506	1.65984	0.944129	0.864867	1.05027	1	1	1	1	4.89727e+06	2.70643e+06	2.57462e+06	2.94026e+06	1.16723e+06	1.06925e+06	1.03032e+06	736642	3.33495e+06	1.82767e+06	2.68645e+06	2.13367e+06	x
2256	0.0117139	1.81785	1.74907	2.29595	1.98889	1.26645	1.06362	1.28843	0.844408	0.819473	1	1	1	1	3.38423e+06	7.9524e+06	1.00145e+07	1.77472e+06	925089	4.16482e+06	3.80384e+06	472549	4.12473e+06	5.21659e+06	1.01584e+07	1.75423e+06	x
1109	0.0123671	1.59927	2.34474	2.26977	1.5721	1.50401	1.27758	1.31678	1.04942	1.16506	1	1	1	1	1.13944e+07	9.52839e+06	5.12238e+06	1.01671e+07	2.7908e+06	5.15882e+06	3.05909e+06	3.24092e+06	1.03595e+07	6.32249e+06	6.57355e+06	8.46235e+06	x
956	0.0126612	1.49484	0.876052	0.82917	0.635012	0.787647	1.46992	1.09629	0.962787	1.14668	1	1	1	1	190418	131173	104117	205344	143621	161854	141229	123016	463360	238260	330789	326358	x
1720	0.0130443	1.48113	1.11612	1.36106	1.40734	1.42562	0.782058	0.713557	0.989346	1.10022	1	1	1	1	166322	184230	148917	297928	52387	90138.3	93658.3	94614.8	317673	203861	213479	261610	x
2284	0.0131189	1.84481	0.678031	0.902926	0.999475	1.03903	1.74681	1.20665	1.40927	2.31449	1	1	1	1	378626	631752	594288	1.0974e+06	438481	787906	749674	1.00593e+06	1.19043e+06	1.05377e+06	1.19959e+06	1.32216e+06	x
1324	0.0131361	1.67629	2.05534	1.88108	1.70015	1.33395	1.21983	0.748985	0.956004	1.23347	1	1	1	1	2.48025e+06	1.8869e+06	1.15381e+06	1.71692e+06	661697	701154	580443	653295	2.5725e+06	1.51075e+06	1.36917e+06	1.61121e+06	x
1342	0.0134168	2.87203	0.924617	0.88784	0.674774	0.707364	1.62964	2.2396	1.19309	4.11265	1	1	1	1	319321	267640	179248	472958	252989	630064	283545	1.13155e+06	736219	454011	535927	836998	x
1802	0.0135625	1.46743	0.956682	1.15132	1.17152	1.25604	0.624967	0.840198	0.67224	0.953401	1	1	1	1	49415.2	79339.4	63556.1	91879.8	14510.9	54034.8	32627.6	28698.9	110112	103787	109450	91572	x
911	0.0150302	2.18343	2.25924	2.25539	1.78975	1.39352	1.2875	0.531098	0.604917	1.10208	1	1	1	1	3.22434e+06	2.70169e+06	2.06705e+06	2.81776e+06	825979	593726	625037	917014	3.04242e+06	1.80411e+06	2.33006e+06	2.53125e+06	x
2240	0.0157419	2.16111	2.11274	2.30178	2.21274	1.66446	1.27401	0.48335	0.734139	1.34529	1	1	1	1	3.60607e+06	3.02813e+06	2.84421e+06	3.4419e+06	977476	593431	844234	1.14476e+06	3.63857e+06	1.98135e+06	2.59323e+06	2.58863e+06	x
2298	0.0158539	2.41892	2.14428	2.38171	1.49016	1.1372	0.485663	0.727818	0.505842	1.23792	1	1	1	1	309519	343815	336785	252879	31512.7	98052	102279	113277	307714	217413	455963	278369	x
2229	0.0163024	1.95188	1.70294	3.17393	2.77734	2.05989	1.53477	0.933722	0.939366	1.56893	1	1	1	1	1.08481e+06	2.11862e+06	2.51906e+06	3.53667e+06	439481	581662	762248	1.10847e+06	1.35798e+06	1.00532e+06	1.82986e+06	2.14929e+06	x
1383	0.0163255	2.13413	0.779167	1.06391	0.819251	1.21671	2.74557	1.37294	1.44876	2.7111	1	1	1	1	262717	321258	247854	641320	416136	386897	392128	588038	718784	454776	610363	659833	x
2265	0.0163592	2.23386	2.16182	2.37086	1.8849	0.998292	1.16777	0.792769	0.738646	0.620563	1	1	1	1	1.94574e+06	1.42296e+06	1.51616e+06	807348	472463	444050	531551	206519	1.9187e+06	903936	1.6228e+06	1.01239e+06	x
863	0.0167189	1.91649	2.17109	1.51304	2.77608	1.87151	1.65371	0.810242	0.920409	0.963021	1	1	1	1	623638	623942	1.47255e+06	763420	213529	311821	436788	161651	612345	621074	1.07015e+06	510642	x
1635	0.016979	2.05866	1.03054	0.502625	0.940562	1.11702	2.42645	1.3883	2.08887	1.48851	1	1	1	1	52302.7	38669.2	26599.8	121603	55357.4	99678.3	52851.3	66681.7	108193	115870	57055.8	136279	x
759	0.0171023	1.77272	0.597639	1.09958	0.786968	0.962154	1.87969	1.77362	1.285	1.17107	1	1	1	1	317455	481396	381333	687525	448822	724659	557062	344349	1.13236e+06	659364	977589	894518	x
948	0.0176786	1.54695	1.40201	0.89911	1.30215	1.38418	0.854342	0.626907	0.85558	0.887226	1	1	1	1	174617	156646	125695	385523	47831.1	101931	73887.4	101686	265507	262395	194745	348660	x
2216	0.0178322	1.52375	1.41309	2.24584	2.04444	1.56259	1.32788	1.01914	1.11504	1.30642	1	1	1	1	1.51069e+06	4.1779e+06	2.42083e+06	2.14354e+06	638130	1.76933e+06	1.18122e+06	737462	2.27901e+06	2.80174e+06	2.3889e+06	1.71724e+06	x
1563	0.018235	1.82219	0.867815	0.506267	0.753274	0.944172	1.56014	1.2591	1.78032	0.997353	1	1	1	1	147442	102321	119040	391778	119153	237487	251705	170298	362190	304392	318824	519438	x
2286	0.0185155	1.74506	0.842626	0.940188	1.00991	1.00289	2.46978	1.21206	1.34598	1.59572	1	1	1	1	309100	233156	242120	508059	407256	280515	288695	332653	781997	373493	483678	634172	x
1003	0.0189316	2.06063	0.778044	0.967149	0.818805	0.572289	2.25659	1.03508	1.2146	1.95646	1	1	1	1	81266.9	107910	71873.8	129249	105951	107781	95384.3	181825	222665	168043	177092	282720	x
1149	0.0197657	2.04112	1.44961	1.45916	0.869096	1.82105	0.567575	0.476436	0.656028	1.04302	1	1	1	1	472005	508620	229145	700003	83073.7	154986	154745	164984	694123	524977	531927	481197	x
2267	0.021297	2.89107	0.47193	1.47707	1.60044	0.647403	2.36496	3.55538	1.7786	4.43443	1	1	1	1	1.12438e+06	4.02717e+06	2.42231e+06	4.01905e+06	2.5328e+06	9.04653e+06	2.40836e+06	1.13281e+07	5.07896e+06	4.10627e+06	3.0535e+06	7.7713e+06	x
2263	0.0225748	1.80909	2.48116	1.82289	1.47617	1.56688	1.26523	0.643288	0.886427	1.26627	1	1	1	1	1.53543e+06	1.30033e+06	918026	1.09146e+06	351956	428249	493189	362972	1.31922e+06	1.07434e+06	1.25466e+06	872004	x
1386	0.0225982	1.83635	0.570294	0.949637	0.890213	1.08072	2.24294	1.13854	1.42359	1.60538	1	1	1	1	347572	419669	376817	1.36091e+06	614481	469563	539107	831892	1.29923e+06	665578	853976	1.57638e+06	x
2239	0.0237283	2.2397	2.10012	2.32182	2.02271	1.44181	1.22586	0.377325	0.707052	1.21097	1	1	1	1	3.94677e+06	3.56234e+06	2.55116e+06	4.2447e+06	1.03558e+06	540281	797825	1.46705e+06	4.00626e+06	2.31077e+06	2.54456e+06	3.6854e+06	x
762	0.0239995	1.71129	0.779343	0.532368	0.593233	0.776674	1.34482	1.41786	1.0759	0.750436	1	1	1	1	240865	167569	156686	502467	186833	416499	254232	199781	658851	474059	532861	809867	x
1186	0.0245035	1.80938	2.23937	1.80654	1.22815	1.20448	0.703472	1.10357	1.05701	0.716483	1	1	1	1	624684	1.34293e+06	569426	359616	88211.6	765604	438447	88027	594670	1.11958e+06	935391	373752	x
1338	0.0246349	1.44473	1.0766	1.57529	1.51038	1.81274	1.11461	1.10673	0.95228	0.962106	1	1	1	1	251375	231734	155535	411631	116986	151938	87732.7	89901.8	497747	221554	207756	284262	x
1603	0.0257375	5.92643	0.585158	0.547058	0.462798	0.546206	2.67463	6.69343	2.71663	0.605103	1	1	1	1	877447	580960	608486	816758	1.80284e+06	6.63375e+06	3.19552e+06	372338	3.19661e+06	1.59942e+06	2.65257e+06	1.8719e+06	x
1724	0.0262372	1.35232	1.10731	1.5468	1.30183	1.11005	0.854101	1.07168	0.820283	1.0001	1	1	1	1	561038	562703	435095	702936	194525	363837	245270	260609	1.0801e+06	547894	674275	792717	x
2079	0.0271694	1.46892	0.498832	0.580652	0.65083	0.550233	0.814652	0.668107	0.736828	1.13035	1	1	1	1	26406.6	49523.8	46624.9	56152.1	19385.4	53179.2	47224.8	47468.5	112850	128454	144531	127751	x
926	0.0288997	1.77389	1.26169	1.40428	2.45475	2.39413	1.24102	0.949958	0.931482	1.1139	1	1	1	1	942990	1.16513e+06	2.99878e+06	1.54618e+06	416946	735568	1.01804e+06	296025	1.5933e+06	1.2496e+06	2.4646e+06	808457	x
917	0.029141	2.08135	2.13852	2.17868	2.04789	1.62053	1.33259	0.399967	0.786346	1.31785	1	1	1	1	7.80322e+06	6.97283e+06	5.64387e+06	8.01403e+06	2.18575e+06	1.19464e+06	1.93882e+06	2.68183e+06	7.77861e+06	4.8202e+06	5.56006e+06	6.19071e+06	x
1731	0.0294239	2.53773	1.03673	2.27867	2.08014	1.11609	0.264941	0.696131	0.833178	0.771673	1	1	1	1	220692	322926	255336	286949	25352.2	92068.2	91497.5	81641.3	453798	213438	247644	321847	x
1214	0.0307288	1.88654	2.75363	3.15449	2.34822	2.2709	1.93125	0.792218	0.905336	1.95138	1	1	1	1	3.08717e+06	3.51334e+06	3.29339e+06	3.3784e+06	973277	823444	1.13597e+06	1.19461e+06	2.38999e+06	1.67742e+06	2.82953e+06	1.86233e+06	x
2297	0.0308592	2.39207	2.61242	1.39878	1.5194	0.741896	0.621757	0.865419	0.483543	0.651487	1	1	1	1	201674	89773.4	169429	91955.5	21576.1	51834.7	48239.5	33228.6	164569	96660	224970	155160	x
2268	0.031484	2.73911	0.565451	1.60831	1.96362	0.816508	2.54753	3.3242	1.92305	5.77448	1	1	1	1	1.15701e+06	4.0982e+06	2.87685e+06	4.28788e+06	2.34319e+06	7.9051e+06	2.52059e+06	1.24786e+07	4.36199e+06	3.83771e+06	2.95575e+06	6.57396e+06	x
2009	0.031914	1.53279	1.39662	1.10648	1.56772	1.12401	0.679477	0.6915	1.21755	0.800599	1	1	1	1	377236	300205	335331	390336	82500.4	175091	232995	114408	575808	408624	431533	434725	x
2273	0.0323795	1.37727	1.32174	1.54637	1.2511	0.93271	0.896993	0.981561	0.8486	0.940924	1	1	1	1	527879	437867	333439	542940	161036	259385	202338	225388	851391	426461	537689	728703	x
2134	0.0325998	1.45764	1.29403	1.3791	1.67915	0.980419	1.08225	0.792644	0.822305	0.961239	1	1	1	1	1.06687e+06	1.56965e+06	1.63403e+06	944749	401087	841947	715906	381160	1.75755e+06	1.71419e+06	1.96327e+06	1.20628e+06	x
2130	0.033019	1.76525	1.48848	2.41804	2.41437	1.232	0.832665	1.2735	1.16823	1.00424	1	1	1	1	480388	609752	923164	459298	120799	299700	399629	154062	688004	379787	771407	466691	x
1877	0.0340016	2.02581	0.768423	1.49479	1.95832	0.752956	2.29293	2.25594	1.88788	3.64058	1	1	1	1	5.44361e+06	1.2122e+07	1.4255e+07	1.00672e+07	7.30168e+06	1.70734e+07	1.22945e+07	2.00301e+07	1.51018e+07	1.22136e+07	1.46856e+07	1.67373e+07	x
1662	0.0346562	1.88023	1.04612	0.583377	0.455651	0.768645	1.46062	1.46133	1.62699	0.816832	1	1	1	1	124559	70886.6	36729.9	98604.3	78176.6	165715	117335	43119.6	253826	183006	162628	160589	x
1676	0.0352367	1.46753	1.44626	1.47639	1.25845	1.41621	1.0441	0.715231	0.728522	1.32624	1	1	1	1	1.10624e+06	1.02414e+06	701155	1.38503e+06	358997	463026	363138	533735	1.63059e+06	1.04475e+06	1.12405e+06	1.22426e+06	x
1610	0.0352653	3.70782	0.497899	0.391082	0.394146	0.65632	1.36798	3.2898	2.02998	0.503352	1	1	1	1	406858	198553	155855	600541	502490	1.55875e+06	718139	189527	1.74198e+06	764641	797761	1.14544e+06	x
2232	0.0360326	1.44211	1.21902	1.59228	1.70406	1.52994	1.30943	0.804813	0.86332	1.21442	1	1	1	1	502591	745519	554942	1.01042e+06	242679	351668	251528	330042	878914	705164	657008	826751	x
846	0.0376822	1.34773	1.28694	1.25962	1.49583	1.00559	2.08875	1.59617	1.66763	1.45074	1	1	1	1	2.41185e+06	3.99858e+06	3.88424e+06	3.98506e+06	1.75964e+06	4.72871e+06	3.87416e+06	2.36577e+06	3.99517e+06	4.78098e+06	5.23882e+06	4.96087e+06	x
835	0.0404675	1.4879	1.1494	1.24502	1.23106	0.904924	2.1908	1.28027	1.38975	1.87995	1	1	1	1	1.09398e+06	790432	652285	924567	937316	758550	658790	790396	2.02899e+06	956173	1.06898e+06	1.279e+06	x
1928	0.0469372	1.36436	1.482	1.88311	2.13678	1.45228	1.32766	1.37774	0.998472	1.39314	1	1	1	1	7.87685e+06	9.7178e+06	1.03538e+07	1.64194e+07	3.17202e+06	6.63527e+06	4.32839e+06	6.48144e+06	1.13304e+07	7.77218e+06	9.77569e+06	1.41531e+07	x
1014	0.000273755	4.02129	0.547072	0.504368	0.373365	0.673241	2.62498	2.46631	1.89774	1.44782	1	1	1	1	313585	183745	143260	550252	676366	838520	651451	486944	1.22195e+06	548678	774106	1.02314e+06
1178	0.000420696	1.65848	1.44544	1.57739	1.52301	1.33101	0.93412	0.760439	0.836453	1.0125	1	1	1	1	159613	186801	137048	266100	46367.7	84043.4	67338.5	83297.2	235402	178357	181543	250271
994	0.000572707	1.95715	0.911897	0.872436	1.22213	1.12143	2.13209	1.94209	2.28825	1.71647	1	1	1	1	379440	505182	388677	1.28872e+06	398793	1.0495e+06	651070	811697	887031	872095	641625	1.43857e+06
1423	0.000737737	2.26077	0.577552	0.772715	1.04409	0.946735	2.00162	1.87314	1.78038	1.89829	1	1	1	1	110449	186691	157738	514238	172067	422347	240639	424297	407672	363875	304795	679956
1514	0.00223283	2.19789	1.00285	0.706324	0.600044	0.69891	2.21864	1.60656	1.40255	1.38377	1	1	1	1	173075	127363	58176.6	145203	172119	270356	121657	118301	367908	271575	195602	260075
1138	0.00261484	1.90234	1.16251	1.09325	1.30258	0.958406	0.571459	0.505942	0.812336	0.484572	1	1	1	1	323805	316642	221944	377527	71551.3	136757	123830	78546.7	593785	436214	343754	493109
1368	0.00285467	2.68428	1.86315	1.10239	1.12825	1.43923	0.736834	0.333028	0.446617	0.544791	1	1	1	1	305143	130898	156465	322506	54246.3	36904	55411.5	50235.3	349138	178832	279783	280513
986	0.00470319	2.46678	0.868228	0.791022	0.588179	0.876254	2.67368	2.22096	1.60204	1.20876	1	1	1	1	850915	532233	388168	1.14755e+06	1.17789e+06	1.39461e+06	945880	651407	2.08927e+06	1.01336e+06	1.33143e+06	1.6394e+06
1945	0.00585456	1.6338	0.927147	1.38238	1.06081	0.827312	0.648757	0.654116	0.669691	0.596687	1	1	1	1	171960	169348	158810	223455	54088.6	74782.9	89694.8	66319	395385	184501	302030	338116
663	0.00594321	1.85026	0.410703	0.506905	0.484674	0.58783	0.900784	1.23951	0.863879	0.678061	1	1	1	1	26996.1	24105.1	18221.4	52702.5	26615.7	55008.3	29056.2	25016.1	140125	71619.5	75847.7	112234
856	0.00702334	1.52337	1.3527	1.63917	1.48417	1.74502	0.935196	1.11402	0.812322	1.2222	1	1	1	1	624146	333667	438002	1.94741e+06	193969	211632	214473	561268	983618	306576	595389	1.39702e+06
1135	0.0093541	2.23928	2.24029	1.87067	1.55586	0.992773	0.91597	0.715922	0.540425	0.801681	1	1	1	1	109076	135902	83969.6	122369	20047.1	48539.2	26093.9	40662.5	103793	109416	108883	154300
1124	0.0103715	2.06562	0.969157	1.67237	1.68542	1.54113	0.494785	0.632714	0.689909	1.02343	1	1	1	1	57242.9	98932.8	86228.7	196252	13136.8	34931.3	31578.2	53629.5	125912	89096.1	103217	159412
2044	0.0103905	1.34823	0.923089	0.726481	0.798281	0.88378	0.963506	1.29166	1.14573	1.09093	1	1	1	1	127362	92287.5	67264	194656	59757.7	153131	86369.6	98875.9	294128	191323	169995	275720
923	0.0117373	1.77922	0.885038	1.25486	0.836596	1.21306	1.64519	2.58314	1.72522	1.50059	1	1	1	1	66523.2	124099	82554.7	70428.4	55587	238407	152308	35851	160233	148944	199084	72679.5
996	0.0126642	2.07844	0.871078	0.98859	0.547476	0.867003	2.4438	1.79991	1.35322	1.20818	1	1	1	1	686365	505121	251109	632725	865583	858275	555287	362826	1.67973e+06	769536	925348	913565
303	0.0138917	1.54405	0.782339	0.57821	0.719588	0.965926	1.41178	1.033	1.0464	1.21209	1	1	1	1	60889.6	48234.1	45603.8	173212	49392.4	80420.8	59328.8	89441.9	165917	125637	127858	224481
1727	0.0147747	1.60251	0.848252	0.448974	0.635808	0.575421	1.19956	0.929878	0.963736	0.926648	1	1	1	1	52289.4	33259.5	42667.3	93296.8	33239.6	64286.1	57860.1	61825.5	131411	111569	135387	202967
1664	0.0150911	1.63165	0.96654	0.588183	0.961559	0.95065	1.71171	1.14876	1.46705	1.3293	1	1	1	1	41773.7	33693.6	32326	74335.5	33255.1	61413.3	44123.9	42772.9	92134.9	86274.9	67824.3	97886
1616	0.0156318	1.50818	1.1216	1.03387	1.01722	0.933757	0.611208	0.507488	0.68767	0.916426	1	1	1	1	55994.5	53508	80613.7	128594	13716.4	24511.9	48756	51934.7	106426	77947.7	159884	172398
1085	0.0158537	1.64494	0.999202	0.69875	1.09831	0.798226	0.611188	0.438445	0.68152	0.454031	1	1	1	1	73979	51984.8	40998.3	96440	20341.1	30441.6	22760	22572.9	157832	112048	75309.5	151243
754	0.017471	1.49028	0.830509	0.561586	0.50449	0.745699	0.888377	1.08728	1.05443	0.907667	1	1	1	1	55951.2	44562.9	32481.2	97317.1	26903.4	80518.7	60736.4	48744.3	143617	119511	129894	163369
1316	0.0184201	1.55443	0.738718	0.717319	0.719624	1.13684	1.41206	1.14212	1.07061	1.52427	1	1	1	1	112282	112073	70506.5	167077	96478.5	166532	93843.8	92183	324022	235309	197666	183976
1880	0.0197079	2.15589	0.637715	1.23086	1.49949	0.875211	1.87187	2.41136	1.57537	3.28942	1	1	1	1	774795	1.33942e+06	1.20595e+06	1.94503e+06	1.0223e+06	2.44889e+06	1.1335e+06	3.00819e+06	2.59001e+06	1.63893e+06	1.62254e+06	2.78201e+06
1164	0.0199208	1.73431	2.30305	2.12322	1.37	1.65548	0.773619	1.3752	1.2221	0.925745	1	1	1	1	690233	784797	695511	515273	104223	474378	555065	118571	638900	556688	1.02422e+06	389636
874	0.0226236	1.50282	1.40774	1.24561	0.843221	1.2709	2.10247	1.73641	1.45362	1.87214	1	1	1	1	71967.8	234973	105588	207312	48315.8	305694	162846	125667	108983	284110	252628	204201
1182	0.025432	2.01001	1.89304	1.1959	0.927625	1.64709	0.820421	0.469827	0.996914	0.530555	1	1	1	1	102488	82243.7	72535	135735	19966.1	30154	69740.5	17991.9	115413	103576	157755	103162
1339	0.0261131	1.57368	1.37578	1.04903	0.842045	1.35166	0.88967	0.554581	0.725857	0.76474	1	1	1	1	303304	178564	103871	319969	88165.9	88098.6	80105.8	74494.6	469968	256364	248868	296336
864	0.0264463	1.27283	1.09094	1.13586	1.04379	1.10212	0.857528	0.806698	0.709298	1.06191	1	1	1	1	139691	133326	135196	187388	49358.2	88368.2	82192.2	74296.6	272965	176782	261311	212841
1170	0.0267957	1.72639	1.07392	1.53875	1.2819	0.900371	0.590243	1.03645	0.649084	0.501666	1	1	1	1	157151	177226	155306	200747	38825.9	111405	70353.8	46027	311951	173464	244424	279107
1205	0.0273803	1.87813	1.73895	1.31398	1.72191	1.14875	1.09468	1.03207	0.531794	0.495435	1	1	1	1	113887	85494.6	115828	161150	32226.7	62669.2	32003.6	28599.9	139614	97993.8	135710	175611
1181	0.0304843	1.60899	1.59233	1.33101	0.788988	1.12481	0.685508	0.781473	0.684773	0.854575	1	1	1	1	79997.8	69673.6	49842	140082	15481.1	38176.6	38701.1	43795.2	107099	78837.9	127448	155901
499	0.0308488	1.49767	0.910753	0.702642	1.2817	0.944896	0.537695	0.721505	0.66008	0.644693	1	1	1	1	91215.6	62757.6	98488.4	233341	24207.5	60140.8	45378.3	65513.5	213506	134518	155027	309137
1479	0.0317232	1.26646	0.647239	0.95583	0.759917	0.795283	0.905526	1.01091	1.01155	1.07181	1	1	1	1	27914.1	31269.2	24280.8	67743	17555.2	30863.7	28916	37569.3	91939.2	49270.4	64462.4	106632
1335	0.0344274	1.68019	1.24902	1.21977	1.73881	0.781656	0.812082	0.615437	0.838503	0.703437	1	1	1	1	156520	145373	169248	125847	45745.1	68451.9	73017.5	46604.1	267142	179496	196372	201545
1459	0.0390755	1.33769	0.999619	0.81885	0.769896	0.81335	1.23574	1.12607	1.3192	0.869428	1	1	1	1	162603	120050	78856.7	219673	90357.6	154070	120884	96628.6	346765	220804	206641	338100
888	0.0422053	1.96901	0.686486	0.544785	0.561368	0.999835	1.97216	1.39568	1.4063	0.72427	1	1	1	1	305373	203007	124487	484184	394353	485365	279002	144329	948287	561223	447389	606216
865	0.0437215	1.32163	0.877204	1.30305	1.2348	0.894493	1.27519	1.60443	1.42672	1.38927	1	1	1	1	554764	540206	623551	1.0762e+06	362517	620750	644568	687823	1.34818e+06	624378	1.01879e+06	1.50613e+06
2218	0.0464811	1.42434	1.19595	1.19511	1.712	1.15863	1.23264	0.738181	0.88973	0.833569	1	1	1	1	164434	304983	245067	313463	76183.2	175803	113944	92801.1	293102	384341	288795	338676
830	0.0469973	1.41045	0.823578	0.998436	0.985277	0.764607	1.57648	0.914361	1.19553	1.3516	1	1	1	1	183845	189800	147497	217925	158191	162215	160117	158521	475871	286303	302018	356791
1171	0.0473596	2.09649	1.48526	1.05567	0.489293	1.04249	0.526886	0.308681	0.649769	0.457302	1	1	1	1	71314.4	92326	26001.9	107880	11372	25194.3	30892.1	19473.5	102357	131718	107212	129543
1139	0.0496863	1.90624	1.70329	1.79986	1.72176	0.707064	0.765028	0.727132	0.972542	0.647169	1	1	1	1	357286	402551	304590	217481	72135.5	151772	153923	81912.8	447165	336846	356904	385042
140	0.0502319	1.32816	0.927123	1.05125	0.734366	1.17853	0.739536	0.760654	0.640064	0.789552	1	1	1	1	194697	257751	166726	408565	69811.3	174053	130007	112635	447676	369272	458035	433977
1963	0.0504864	1.47581	1.21065	0.663833	0.941134	1.13388	0.733085	0.765538	0.580689	0.596837	1	1	1	1	48942.2	33219.5	25840.2	125630	13321.9	35751.8	14264	27211.5	86180.1	75367.4	55392.9	138698
1506	0.0509277	1.36397	0.995394	0.66758	0.706231	0.69171	0.916903	1.03899	1.31994	0.899168	1	1	1	1	142934	91734.1	74300.4	161281	59184.7	133241	124237	86272.3	306114	206956	212253	291880
1009	0.0511316	2.08382	0.945273	1.08136	0.813348	0.851579	3.26389	1.76844	1.73312	0.927093	1	1	1	1	695642	719347	482295	790000	1.07972e+06	1.09788e+06	919429	353914	1.56881e+06	1.00189e+06	1.19631e+06	1.16131e+06
838	0.052555	1.52252	1.34785	0.957245	1.68227	1.02416	2.01979	2.33633	1.94178	1.33223	1	1	1	1	318132	353773	341821	447066	214297	805811	352985	239306	503160	556610	409932	546448
980	0.0531523	1.78978	1.09953	0.617637	0.903483	0.863627	2.15138	0.886926	1.36146	1.83632	1	1	1	1	258768	158089	159949	431975	227596	211862	215635	377966	501700	385494	357167	626148
882	0.0537903	1.35548	1.24193	1.72069	2.02421	1.36952	1.11791	1.18718	1.32882	1.05546	1	1	1	1	543356	752344	650590	655560	219856	484425	382094	207903	932672	658511	648427	599225
813	0.0561776	1.47144	1.00906	0.736862	0.893408	1.07581	1.40566	1.8498	0.979866	1.23129	1	1	1	1	75352.5	114620	102061	278573	47185.2	268533	100145	131201	159193	234275	230472	324151
1351	0.0562683	2.54831	1.22254	1.00494	0.733981	0.732916	2.61096	3.87212	2.09466	0.836689	1	1	1	1	1.6205e+06	1.18152e+06	646056	1.38998e+06	1.55572e+06	4.24862e+06	1.6495e+06	652965	2.82572e+06	1.77073e+06	1.7758e+06	2.3741e+06
1444	0.0565052	1.4195	1.12423	1.28202	1.49553	0.807949	0.953394	0.796343	0.800162	0.767976	1	1	1	1	339409	282679	197460	462024	129386	163869	94517.9	180718	643592	332085	266374	715857
1347	0.0566349	1.9789	1.56627	1.27945	1.44356	0.680989	0.902289	0.389942	0.845288	0.374115	1	1	1	1	83148.1	82229.6	96202.9	85383.5	21531.5	23388.5	50397.8	19302.4	113169	96795.5	134451	156956
1448	0.0577579	1.60788	2.14083	1.80145	1.10872	1.51574	1.19983	0.947445	0.66335	1.27348	1	1	1	1	731920	635956	342254	903639	184394	312145	183199	312417	728823	531686	622782	746301
1598	0.0578306	1.97521	1.27012	0.889843	1.17174	2.58738	0.495464	0.853876	0.719016	0.928328	1	1	1	1	51616.6	33651.1	66547.2	265531	9051.09	30135.5	36533.2	39203.7	86633.4	56955.6	114579	128469
1072	0.0580395	1.58057	1.00711	0.752859	1.11176	1.35656	0.412211	0.856045	0.76076	0.646159	1	1	1	1	38057.5	36570	38862	137187	7002.08	38806.6	23791.1	26889.8	80557.1	73157.8	70521.8	126596
553	0.0596604	1.30011	0.84743	0.771189	0.890644	1.06037	1.03278	0.946338	1.28101	1.38079	1	1	1	1	64671	50325.3	40378.3	101520	35429	57632.8	51957.4	54399.4	162685	98282.3	91464.5	119850
484	0.0596686	1.57242	1.14343	1.07772	1.02852	1.47213	0.418003	0.707378	0.775821	1.10169	1	1	1	1	78873.1	42207.2	38298.8	87593	12961.1	25854.2	25845.6	26974.6	147048	58983.7	75124.6	74485
1590	0.0616028	1.34506	0.671282	1.00975	1.12735	1.02788	1.1314	1.54748	1.29017	1.19094	1	1	1	1	1.29206e+06	2.15589e+06	2.49744e+06	3.18531e+06	978899	3.08344e+06	2.55703e+06	1.5187e+06	4.10316e+06	3.2156e+06	4.46935e+06	3.87931e+06
1462	0.0619939	1.42438	0.593272	0.842725	0.62559	0.761617	0.851722	1.40008	0.957294	0.812225	1	1	1	1	101017	113573	65187	157567	65190.3	176091	89241.8	69147.7	362979	202973	210223	258985
1792	0.0625067	1.39858	1.74524	1.29135	1.21921	0.927659	1.02126	0.970859	0.843936	0.870173	1	1	1	1	805358	552882	448074	921501	211842	387919	277482	355701	983727	644818	741449	1.24352e+06
1091	0.0625247	1.62146	0.980684	1.95422	1.61065	1.06046	0.625812	0.954967	1.0698	0.806808	1	1	1	1	70457.8	109438	98891.9	97499.9	20211	49909.1	58764.2	30524.6	153159	84341.9	123871	115094
2062	0.0636069	1.31602	0.767839	0.695891	0.902837	0.615939	0.446577	0.69347	0.586853	0.539405	1	1	1	1	47411.5	59454.7	67536.7	94100.2	12395.2	55292.9	39274.7	33910.9	131630	128675	150918	191248
2094	0.0638514	1.34625	1.09126	1.56779	1.73193	1.18473	0.87765	1.03635	1.0571	1.17055	1	1	1	1	136927	210620	263957	129991	49502.4	129932	144135	52851.2	267487	202330	307476	137353
2117	0.0650796	1.63175	0.818173	1.59776	1.77639	1.12905	2.39467	1.65499	1.70065	2.93283	1	1	1	1	1.39615e+06	4.49123e+06	4.10054e+06	2.94634e+06	1.83686e+06	4.34158e+06	3.51213e+06	3.1494e+06	3.63771e+06	4.23355e+06	4.65706e+06	3.26674e+06
974	0.0652486	1.57451	0.847107	0.873256	0.686192	0.958224	1.38218	1.10436	0.868924	1.94242	1	1	1	1	211833	259395	176563	546561	155369	306145	200027	455917	533085	447374	519115	714030
2133	0.0653948	1.35809	1.04947	1.14699	1.30383	0.810004	0.884758	0.75134	0.91747	0.620226	1	1	1	1	297792	278271	327438	359926	112853	170115	206135	113409	604902	365391	506659	556252
1065	0.0653966	1.84988	0.993616	2.12051	1.36906	0.802497	0.511323	0.75072	1.00206	0.593207	1	1	1	1	69342.7	83340.8	82323.2	76399.7	16040.7	27535.5	53907	23239.5	148773	59192.6	121314	119177
1594	0.0655015	1.27813	1.12994	1.36849	1.04745	1.2063	1.06111	0.853219	0.717641	1.08609	1	1	1	1	747558	877658	598949	898720	315570	510670	367126	332973	1.41037e+06	965900	1.15362e+06	932642
2125	0.0655237	1.53908	1.13876	1.54651	1.49377	1.01128	1.10423	0.970927	0.800616	0.496578	1	1	1	1	345470	708254	391386	382545	150586	414975	187671	77298.7	646725	689743	528604	473542
1467	0.0656416	1.44085	0.761228	0.588006	0.819646	1.07165	1.4826	0.874105	1.11054	1.20188	1	1	1	1	169457	201351	196932	391735	148359	279340	238713	180789	474555	515730	484728	457599
1608	0.0659063	2.25019	0.971251	0.28219	0.887573	1.1042	2.63195	1.01624	2.25697	1.39719	1	1	1	1	274152	174609	142309	542687	333950	586840	323749	282570	601729	931914	323474	615240
1152	0.067541	1.66943	1.33626	0.804924	0.622617	1.1955	0.606875	0.40516	0.588362	0.771248	1	1	1	1	100897	79664.7	36829.5	153386	20598.4	37422.7	31136.7	40719.6	160965	149060	119340	160614
861	0.0680523	1.47136	1.02298	0.708257	1.3446	0.739524	1.10751	1.35955	1.82014	1.32656	1	1	1	1	236019	144585	272750	593009	114861	259014	330317	437732	491837	307455	409244	1.00381e+06
1268	0.0690368	1.95395	1.51556	1.04809	0.496316	0.589066	1.95855	2.64597	1.45297	1.07251	1	1	1	1	1.73167e+06	1.0265e+06	405460	1.13714e+06	1.00594e+06	2.4185e+06	1.06194e+06	851964	2.43576e+06	1.47507e+06	1.64816e+06	2.41654e+06
1348	0.0721014	1.93923	1.81025	1.0502	0.466828	0.680314	2.04114	2.88731	1.56896	1.27422	1	1	1	1	548100	241214	102513	336174	277804	618902	308237	259101	645450	345924	443026	618584
1772	0.0739657	1.36841	0.783772	0.880375	0.810884	0.977251	1.51775	0.980852	0.887684	1.33784	1	1	1	1	83897.9	131275	115988	387484	73030.9	136495	113597	218285	228193	224576	288578	496356
1511	0.0742867	1.48067	0.928378	0.804059	0.513493	1.09034	1.63901	1.13692	1.03917	1.1248	1	1	1	1	134165	108981	65122.2	253659	106473	143810	117905	107680	308074	204133	255860	291227
1589	0.0757891	2.39922	0.64426	0.597524	0.303859	1.05361	1.31077	3.00352	1.18525	0.736641	1	1	1	1	46951.1	26780	20509.5	114018	42939.6	125627	71572	32803.3	155355	67500.3	136173	135467
1107	0.0758516	1.21973	0.93605	0.988585	0.788126	0.799165	0.869796	1.22256	1.10524	1.08601	1	1	1	1	275223	224790	171588	298022	114961	259436	215279	166654	626798	342463	439239	466828
1822	0.0764778	2.109	2.82417	1.26293	0.790599	1.42707	0.645786	0.517924	0.573296	1.25245	1	1	1	1	349619	235681	87096.2	201264	35936.6	90200.1	56503.3	72686.7	263904	281056	222255	176550
2221	0.0766284	1.31572	1.17274	1.478	1.77409	1.10253	1.01211	0.916101	1.17994	1.09287	1	1	1	1	2.08739e+06	2.37172e+06	1.77695e+06	1.80001e+06	809796	1.37192e+06	1.05734e+06	734216	3.7944e+06	2.41679e+06	2.02073e+06	2.04376e+06
1155	0.0802416	2.13334	2.11316	1.82959	2.23804	0.636532	1.055	0.780001	0.784323	0.576291	1	1	1	1	417853	621462	566286	298577	93775.2	247259	177548	111237	421533	511575	510479	587193
890	0.0805596	1.81568	1.95332	1.55911	1.83628	1.20675	1.08117	0.313177	1.15356	1.06257	1	1	1	1	303863	277437	227024	372120	75604	52008.3	127592	134832	331624	268000	249425	386021
1207	0.0828608	1.78211	2.90462	1.96912	2.19509	1.58062	1.89614	0.498889	0.906874	1.55159	1	1	1	1	1.57132e+06	1.37191e+06	1.48292e+06	1.46105e+06	461095	324382	548105	590182	1.15323e+06	1.04931e+06	1.36293e+06	1.15713e+06
2001	0.0844446	1.49433	0.819896	1.29332	1.44613	1.42536	2.45067	1.40567	1.45706	2.13539	1	1	1	1	3.13311e+06	4.9866e+06	6.73556e+06	4.8685e+06	4.20966e+06	5.058e+06	6.07152e+06	3.00136e+06	8.14627e+06	5.80696e+06	9.39671e+06	4.27577e+06
569	0.0862285	1.35038	1.02632	1.17939	0.759602	0.754903	1.13214	1.65746	1.12987	1.10425	1	1	1	1	281365	213540	166075	342430	139519	280065	221004	206119	584426	272690	441090	567840
2223	0.0869935	1.41089	1.05741	1.87369	1.3866	1.18683	1.10578	1.09692	0.697168	1.0016	1	1	1	1	1.07995e+06	1.99804e+06	1.24879e+06	2.28011e+06	507660	1.09164e+06	561728	791832	2.17721e+06	1.60604e+06	1.81696e+06	2.40498e+06
1820	0.0889577	1.29617	1.26416	1.33558	1.22839	1.5623	1.03181	0.764173	0.95136	1.4114	1	1	1	1	2.14401e+06	1.89436e+06	1.51329e+06	3.05173e+06	786629	1.01154e+06	1.04854e+06	1.13449e+06	3.61549e+06	2.13621e+06	2.4854e+06	2.44527e+06
2176	0.089348	1.77932	0.843608	1.59535	1.97437	1.76317	2.44414	1.94618	2.00428	4.59535	1	1	1	1	391436	4.66046e+06	3.8579e+06	518954	509790	5.30584e+06	3.50375e+06	556576	989149	4.3997e+06	3.94214e+06	368451
2115	0.0893592	1.69916	0.662405	1.36882	1.74968	1.40364	0.5723	0.791666	1.01164	0.675621	1	1	1	1	90753.9	315622	377553	294200	35246	170357	195298	58272.5	292068	347273	435340	262382
934	0.0973853	1.54347	0.854632	0.957699	0.590597	0.597972	1.57532	1.40137	0.815818	0.839298	1	1	1	1	55591	52875.1	44864.6	81788.8	46061.6	72206	55444.5	47239.1	138665	83151.8	153257	171221
608	0.10082	1.26752	0.956834	0.788095	0.815705	0.815987	1.24388	0.849638	0.903323	1.28311	1	1	1	1	213205	177684	156738	313617	124590	178773	155288	202932	475010	339563	387659	481129
536	0.105079	1.22333	0.70906	0.680095	0.933133	0.599244	0.748754	0.911716	0.945856	0.967678	1	1	1	1	40343.6	38050.6	42667.5	52804.8	19150.3	47604.5	38692.9	35089.1	121292	84263.8	92249.2	110310
1076	0.105467	1.61881	1.06927	0.732347	1.08246	1.58768	0.383031	0.55934	0.727684	1.09233	1	1	1	1	122368	48299.5	64009.9	331699	19704.2	34427	38497.4	93908.6	243961	99328.9	119301	261532
2010	0.10614	1.54753	0.633269	1.06502	1.12106	0.912484	0.922422	2.07608	1.58619	1.19042	1	1	1	1	66726.3	85958.8	89906.2	122592	43690.1	156377	113806	65812.5	224621	121557	161796	168182
929	0.110487	1.50706	1.45929	2.61173	2.72748	1.55554	1.91098	1.25971	1.01353	1.35903	1	1	1	1	2.61773e+06	5.7018e+06	4.40992e+06	4.20104e+06	1.54093e+06	2.56657e+06	1.46608e+06	1.51035e+06	3.82405e+06	3.28802e+06	3.26196e+06	3.38081e+06
1443	0.114709	1.35206	0.88907	1.51621	1.56518	1.26131	2.24914	1.5804	1.3796	1.8645	1	1	1	1	5.61533e+06	5.91172e+06	5.90809e+06	6.45431e+06	6.38558e+06	5.75068e+06	4.65896e+06	3.92612e+06	1.34642e+07	5.87226e+06	7.61541e+06	6.40581e+06
1290	0.117611	1.2303	1.28105	1.35244	1.11124	0.845102	1.66327	1.34854	1.32548	1.30958	1	1	1	1	1.3397e+06	1.02381e+06	685762	1.23298e+06	781897	952713	731796	786229	2.22938e+06	1.14012e+06	1.24501e+06	1.82638e+06
794	0.118003	1.63867	0.805332	1.50933	1.67595	1.1253	0.360255	0.830607	0.881886	1.04924	1	1	1	1	240669	252749	293260	344804	48395	129808	138056	132297	637069	252207	353020	383574
2085	0.120467	1.17489	1.10277	1.14428	1.38567	1.20653	1.18458	1.59511	1.57403	1.33184	1	1	1	1	308501	540801	778131	422758	148964	703549	790786	192033	596369	711797	1.13292e+06	438630
517	0.124037	1.34875	0.758926	0.554322	0.488579	0.924841	0.750436	0.775681	1.03788	1.11359	1	1	1	1	53865.9	39733.1	33114.8	112238	23942.7	51888.5	62933.9	55612.2	151306	107954	136740	151921
161	0.131423	1.6248	0.990642	0.979968	0.405349	0.945623	0.342495	0.650086	0.560808	0.490917	1	1	1	1	92274.6	36363	17326.2	96231.3	14340.5	22512.1	21445.8	20557.9	198567	55885.3	86235.1	127392
1485	0.131495	1.44709	0.668377	0.562955	1.01243	1.14777	0.841968	1.08037	1.41165	1.57388	1	1	1	1	55225.2	37836.2	44208.6	83460.8	31272	67764.7	55146.8	47094.4	176140	101224	88094.6	91027.4
1366	0.131974	1.1643	0.880984	0.862446	0.971959	0.829448	0.652588	0.846046	0.900086	0.645898	1	1	1	1	344387	392380	391476	775394	114674	359225	324335	248467	833337	685211	812581	1.17025e+06
1271	0.132514	1.45825	0.936805	1.50214	1.51276	1.07247	1.34221	2.76553	1.41471	1.80407	1	1	1	1	460645	570623	468814	719125	296675	980426	392238	497786	1.04824e+06	572122	625229	839389
2151	0.132916	1.54212	0.788485	1.68414	1.90705	1.45215	2.58907	2.00636	1.40618	2.99174	1	1	1	1	623000	1.94946e+06	1.63636e+06	1.7036e+06	919567	2.16741e+06	1.07947e+06	1.44428e+06	1.68436e+06	1.74335e+06	1.73111e+06	1.46859e+06
1306	0.133029	1.42485	0.903756	0.458713	0.378649	0.447212	1.01698	0.636429	0.847024	0.617603	1	1	1	1	42156.5	27713.4	14294.1	55955.2	21324	35883.7	28606.6	31798.6	99438.6	90991.2	76160.1	156629
1011	0.13396	2.8296	0.86618	1.01203	1.0943	1.06827	1.93221	1.03076	1.39946	7.07139	1	1	1	1	453977	427932	380911	790945	455223	406756	435813	2.15447e+06	1.11729e+06	636839	702255	926850
1941	0.134063	1.55621	1.39043	0.902145	1.47677	0.643459	0.693508	0.622542	1.01028	0.509281	1	1	1	1	171066	144166	100682	180291	38354.1	92843.7	61621.4	58719.6	262275	240678	137546	350751
1657	0.13434	2.07706	0.888501	0.804514	0.292725	0.456352	1.08588	1.59293	1.92052	0.473047	1	1	1	1	55115.7	29516.4	10636.1	47593.3	30279.2	54541.1	62430.3	20301.2	132239	55256	73305	130554
839	0.137116	1.39371	0.876146	1.16411	1.10006	1.38964	1.74225	1.15075	1.21847	2.20195	1	1	1	1	104915	132882	85451.3	201975	93781.7	122590	84677.4	131697	255272	171919	156715	181946
592	0.138037	1.55773	0.476259	0.409863	0.375001	1.05379	0.677945	1.32223	0.956708	0.649144	1	1	1	1	45248.7	28677.3	21311.3	141852	28953.5	86338	48641.9	35957.7	202537	105378	114654	168510
1201	0.138623	2.18741	0.376984	0.0586437	0.377424	0.647573	0.541137	0.427669	1.06365	1.16253	1	1	1	1	42608.5	66453.2	23714.6	74537.6	27493.2	452272	59791	55063.2	240943	1.70665e+06	126764	144089
2214	0.139646	1.31752	1.67104	2.0161	1.91378	1.27974	1.86117	1.16939	0.972684	1.21919	1	1	1	1	1.8627e+06	2.26881e+06	2.03496e+06	1.10168e+06	932579	1.22813e+06	925312	431892	2.37628e+06	1.69487e+06	2.14522e+06	1.07765e+06
356	0.139719	1.50171	0.707763	0.281451	0.455095	0.822822	0.658712	1.07334	0.993013	0.679506	1	1	1	1	37237	16594.5	17345.3	81622.2	15578.6	59060	33860.1	27737.5	112158	88799.3	76893.4	124179
1093	0.142181	1.32968	0.575249	0.452664	0.425431	0.530378	0.507551	0.625275	0.949434	0.555451	1	1	1	1	37172.4	35588.8	19027	116913	14743.1	45878.2	37989	50384.2	137755	118410	90229.7	275944
1504	0.142623	1.42975	0.624056	0.681168	0.499245	0.934361	0.748462	1.33806	1.13294	0.696387	1	1	1	1	83313.8	83935.3	57732.5	283266	44916.7	153873	117211	86876.4	284600	185584	233301	379511
1376	0.147301	1.32562	1.68415	1.42618	1.21924	0.957125	1.12018	0.709873	0.945056	1.213	1	1	1	1	2.01355e+06	1.54613e+06	1.07513e+06	1.68704e+06	602023	718204	745560	879810	2.54872e+06	1.63275e+06	1.77902e+06	2.20649e+06
760	0.149071	1.45179	0.943859	0.876117	0.679782	0.59856	1.434	1.00889	1.39072	0.664483	1	1	1	1	64500.6	66085.8	29640.6	74939.4	44050.5	71021.3	54251.2	34234.1	145679	113605	87968.4	156728
354	0.149236	1.59524	0.668227	0.479954	0.633033	1.08091	0.629915	1.45139	1.5624	0.92206	1	1	1	1	82069.2	38993.4	44167.9	186267	34776.3	110046	97527.1	65384.9	261817	122361	140763	215720
2129	0.150894	1.51436	1.30025	1.98386	1.17737	0.888502	1.10853	1.19872	0.720849	0.50475	1	1	1	1	175225	180709	150932	178684	67152.2	101902	82673	41771	287283	137189	258628	251751
985	0.15407	1.39179	1.24527	1.40962	1.22785	0.670068	1.98614	1.78909	1.45485	1.10646	1	1	1	1	1.65665e+06	2.10576e+06	1.89301e+06	1.05898e+06	1.18774e+06	2.49423e+06	2.00668e+06	719579	2.83601e+06	2.24986e+06	3.1104e+06	1.9784e+06
346	0.156584	1.69775	0.388923	0.69563	0.460345	0.688184	0.406944	1.04897	1.10027	1.23503	1	1	1	1	59093	56370.4	19612	90383.1	27794.1	79329	41936.1	66746.8	323902	122046	85950.3	164410
1779	0.158661	1.37476	0.424758	0.623062	0.822028	1.47817	1.19077	1.16623	1.08916	1.15657	1	1	1	1	19930	33420.6	25601.2	103809	25115.2	58380	30347.2	33423.5	100025	80785.3	62832.3	87913.3
515	0.159052	1.25762	0.557017	0.814797	0.860109	0.928476	0.799134	1.10384	1.1833	0.888286	1	1	1	1	34245.5	48622.6	44247.4	87308	22085.1	61474.1	54460.7	34372.3	131062	89874.9	103787	117714
118	0.160835	1.42035	0.867598	0.563833	0.519572	0.997106	0.539709	0.437444	0.371397	0.72708	1	1	1	1	43485.3	39270.2	25156.4	106898	12159.8	28433.7	16087.7	32076.1	106848	104897	97681.3	134206
870	0.161537	1.36367	1.81359	2.45881	1.89101	1.31641	1.65862	1.77702	0.9317	1.1177	1	1	1	1	350176	355962	331123	434936	143959	240088	145957	151960	411613	218037	353269	413598
2102	0.161615	1.51396	0.909017	1.85366	0.926318	0.758209	0.705488	0.856121	0.505331	0.870521	1	1	1	1	220551	673159	241724	263192	76943.6	290149	117974	124347	517225	546939	526464	434539
900	0.162725	1.57803	0.999513	0.868964	0.537051	1.22323	2.10262	1.28452	1.56761	0.771548	1	1	1	1	458348	462246	173084	952691	433424	637689	451995	247273	977570	801164	650206	974961
1392	0.163069	1.53911	0.445891	1.00179	1.23642	0.682353	1.13216	0.781416	1.48593	1.78185	1	1	1	1	227994	431192	367354	523204	260223	313888	394975	562216	1.09003e+06	648252	599416	959856
1377	0.166064	1.48822	0.97751	0.851871	0.694857	0.816423	1.81999	0.691595	1.06362	1.39644	1	1	1	1	132835	113543	66992.8	197522	111174	86026.9	91743.1	139026	289689	200740	194510	302862
749	0.169615	1.21626	0.754616	1.16423	1.32159	0.883892	1.07034	1.35071	1.26425	1.33095	1	1	1	1	120485	314246	316568	340062	76820.5	340244	270929	210713	340369	406520	483257	481619
131	0.170104	1.32242	0.923806	1.32454	0.924905	1.25651	0.505238	0.786425	0.928696	1.12938	1	1	1	1	277028	228486	149301	335105	68105.9	126605	134119	123944	639271	259804	325668	333857
1008	0.170176	2.96407	0.737421	1.35214	0.89934	1.14098	1.52668	1.52187	1.05546	8.13725	1	1	1	1	409071	450238	383830	831022	380694	472931	403003	2.43884e+06	1.18256e+06	501500	861041	911756
951	0.173087	1.42411	0.388238	0.430107	0.463963	1.0003	0.541756	1.09164	0.826214	0.791083	1	1	1	1	58280.8	47018.2	42745.4	222646	36557.5	111370	68100.7	72456.6	320014	164642	185872	278631
2095	0.174081	1.43834	0.79814	1.49846	1.5224	1.77261	0.76948	0.780703	0.877541	1.45983	1	1	1	1	42744.9	156250	167938	153589	18524.6	75972.9	86604.3	52049.8	114169	157045	222550	108465
1414	0.176575	1.29662	0.796182	0.883995	0.789923	0.961813	1.60085	1.07576	0.820037	0.953222	1	1	1	1	218835	195063	168422	378814	197789	221532	156423	154490	585931	332334	430154	493038
1000	0.17941	1.32036	1.34551	1.68322	1.83413	1.35102	2.67552	1.63771	1.45731	2.43402	1	1	1	1	5.17774e+06	7.61007e+06	5.65709e+06	6.94752e+06	4.62812e+06	6.91007e+06	4.02131e+06	5.15067e+06	8.20339e+06	6.80924e+06	6.22261e+06	6.43743e+06
1499	0.182502	1.30049	1.28991	0.675897	0.880699	1.31239	1.12171	1.35013	1.75277	1.18399	1	1	1	1	258932	177692	294119	293432	101217	331253	523687	108934	427925	395947	673759	279891
2287	0.188048	1.59649	1.04261	1.26111	1.10232	0.818618	1.07449	2.94537	1.68356	1.04122	1	1	1	1	1.08577e+06	817159	653658	1.35887e+06	502993	1.78111e+06	893153	711226	2.22003e+06	975896	1.19634e+06	2.07797e+06
1092	0.193741	1.37676	1.26342	0.931077	1.18629	1.90586	0.81649	0.734575	0.753567	1.53528	1	1	1	1	120232	51533.7	67820.3	331722	34927.6	37943.7	38542.9	109962	202868	83359.6	115340	217886
1463	0.195496	1.35169	0.415437	1.09365	0.570134	1.17766	0.95545	1.03454	1.06571	1.34657	1	1	1	1	42508.7	64745.2	38728.1	159131	43946.6	57157.6	64765.2	74875.2	218129	89161.8	137043	169154
2228	0.195747	1.35622	1.5979	2.45216	2.6414	1.64402	1.99135	1.09463	1.03412	2.02602	1	1	1	1	4.33379e+06	7.51542e+06	8.48026e+06	1.09103e+07	2.42779e+06	3.13092e+06	2.97028e+06	5.53282e+06	5.78175e+06	4.61589e+06	6.47714e+06	8.30762e+06
384	0.196134	1.48559	0.606092	0.595918	0.759962	1.18862	0.678457	1.36328	1.70268	0.936051	1	1	1	1	54071.4	37087.2	49516.5	191357	27208	79180.9	99253.3	62011.8	190183	93731.9	131452	201534
896	0.198812	1.50133	1.37455	0.740388	1.50386	1.5508	1.09403	0.379689	0.70185	1.26778	1	1	1	1	70574.3	40562.1	117390	419408	25249.9	19412.7	49013.9	141090	109453	82510.8	157482	338553
1345	0.1993	1.34936	1.72998	1.60221	1.18365	1.03836	2.20721	2.39337	1.70326	1.19074	1	1	1	1	465352	353798	179279	262192	266889	493225	230802	123725	573433	332573	305574	316092
1994	0.199352	1.38943	1.13852	1.74717	1.94345	1.30811	2.74942	1.46463	1.56067	2.75257	1	1	1	1	8.70041e+06	1.60101e+07	1.07838e+07	2.1662e+07	9.44461e+06	1.25252e+07	7.74752e+06	1.87571e+07	1.62907e+07	1.3801e+07	1.11946e+07	2.07301e+07
2233	0.200737	1.31312	1.20645	1.95637	2.20611	1.71933	1.50839	0.991063	1.06902	1.82956	1	1	1	1	1.10924e+06	2.28721e+06	1.93874e+06	3.32846e+06	623412	1.08132e+06	840492	1.45748e+06	1.96001e+06	1.76078e+06	1.77297e+06	2.42342e+06
1537	0.204126	1.35692	0.648487	0.551839	0.789893	1.27099	0.736272	1.20306	1.44231	1.04357	1	1	1	1	66253.6	42335	49874.5	247907	33813.6	86133.1	81474.4	83760.2	217796	115541	127385	244169
730	0.204895	1.24366	0.798083	1.18117	1.46361	0.859221	1.07131	1.4907	1.56584	1.22248	1	1	1	1	117967	413508	311333	410386	71182.9	487032	297988	240270	315105	527253	429149	597905
897	0.206634	1.86377	0.765165	0.505562	0.776217	1.11599	0.858545	0.839411	1.08207	3.11495	1	1	1	1	214906	159951	260700	500408	108393	247847	325135	574759	598734	476499	677589	561316
850	0.209647	1.23405	1.04825	0.928795	1.01817	1.50848	1.77048	1.29573	1.06257	1.42901	1	1	1	1	613086	500770	384829	928826	465471	651972	359303	362078	1.2468e+06	812023	762532	770795
1738	0.212908	1.15328	0.911067	0.978101	0.902979	0.714321	1.16495	0.87547	0.88849	1.11503	1	1	1	1	232233	215650	175913	304795	133483	180137	154855	195782	543395	332059	393034	534146
1218	0.214874	1.17513	0.893388	1.11491	1.27973	1.05512	1.21431	1.62034	1.0947	1.17439	1	1	1	1	92141.9	69418.5	59868.9	159156	56298	94154.5	45817.5	72896.5	219866	93774.8	94382.6	188829
2005	0.218486	1.79874	1.84022	2.64453	1.66168	0.611424	1.12222	1.31374	0.853548	0.467477	1	1	1	1	415415	465989	541717	271606	113877	216040	248946	85453.3	481230	265385	657709	556086
979	0.218639	1.15323	1.02227	1.13448	1.31905	1.04099	1.52377	1.26226	1.38473	1.03815	1	1	1	1	807566	1.14249e+06	1.32843e+06	1.55831e+06	541099	1.18632e+06	1.24766e+06	639497	1.68404e+06	1.51671e+06	2.03183e+06	1.87393e+06
1970	0.225225	1.48302	0.572978	0.682632	1.49493	0.661474	0.470017	0.514587	0.835338	0.480775	1	1	1	1	33860.6	33253.9	74035.6	58071.4	12485.8	23394.4	37011.3	17368.5	125979	73367.8	99914.5	109899
1624	0.225682	1.7085	0.969821	0.98961	1.06857	0.713175	2.04475	2.05449	1.72178	0.570766	1	1	1	1	355347	416267	396455	681650	336780	806511	571507	224489	781092	633516	748515	1.19649e+06
1435	0.226986	1.2572	0.761087	0.727844	0.543171	0.604053	0.658983	1.19396	0.744434	0.716794	1	1	1	1	97997.4	83792.8	62579.8	154066	38141.6	128279	76732	75231.2	274487	173388	232438	319284
2231	0.227498	1.3135	0.683907	1.07807	1.33961	0.851199	0.867231	1.40246	1.71163	1.21068	1	1	1	1	246940	326208	466941	385752	140758	396036	533759	225776	769726	455720	703220	567312
1576	0.228604	1.25508	0.836816	0.791548	0.910604	1.18524	1.00034	1.23806	1.57577	0.859998	1	1	1	1	40129.5	36652.2	36197	88179.9	21563.9	53501.1	56038.7	26328.9	102229	69738.6	80195.9	93134
642	0.230307	1.22232	0.759216	0.872802	1.23279	0.856254	0.840889	1.31206	1.33543	1.05996	1	1	1	1	458987	722587	1.04663e+06	1.23959e+06	228517	1.01373e+06	1.01433e+06	631445	1.28877e+06	1.24688e+06	1.71283e+06	1.81226e+06
2132	0.231391	1.3258	0.674224	1.00199	1.183	0.862484	0.369581	0.977967	0.661499	0.798092	1	1	1	1	83112	63055.1	100655	88111.9	20479.2	57435	50354.1	33551.2	262785	94777.4	171657	127888
2184	0.231976	1.19732	1.21063	1.57191	1.08336	1.3297	1.49071	1.07792	0.866667	0.904069	1	1	1	1	808019	1.14783e+06	542382	833856	447246	734571	388185	233297	1.42282e+06	1.09976e+06	1.01005e+06	785020
1804	0.242166	3.05276	5.17314	2.07318	0.393338	0.989621	0.967911	0.604308	0.614551	0.639944	1	1	1	1	4.8334e+06	1.81439e+06	292388	707070	406516	493569	408699	188151	1.99177e+06	1.31808e+06	1.49969e+06	894414
943	0.244756	1.28084	0.993977	0.925669	0.772621	0.756847	1.29303	1.36379	1.07776	0.683167	1	1	1	1	171696	115649	80039.1	195795	100401	159013	99887.6	72726.6	368236	188164	208999	323847
1194	0.252454	1.25269	1.14783	1.43707	0.940419	1.10513	1.01298	0.515413	1.21761	0.950411	1	1	1	1	104027	118485	80154.4	166429	41268.1	39658.8	92846.3	58897.5	193202	124176	171955	188521
1999	0.255053	1.37361	0.941387	1.56038	1.42962	1.15989	2.60629	1.33711	1.10228	1.94777	1	1	1	1	2.1956e+06	2.94244e+06	1.46623e+06	3.24412e+06	2.73245e+06	2.35312e+06	1.01141e+06	2.24176e+06	4.97194e+06	2.84007e+06	2.06914e+06	3.50126e+06
601	0.25836	1.20901	0.768038	0.796931	0.658806	0.900099	0.579256	0.402908	0.881363	0.720309	1	1	1	1	45514.1	30152.3	24209.6	93448.6	15430.4	14226.7	28975.9	30773.2	126329	56983.6	74137.7	129965
2056	0.259563	1.42378	0.543392	0.514711	0.858221	0.621667	0.456149	1.0178	1.26797	0.871632	1	1	1	1	38788.1	28875.6	43112.6	62008.3	14636.5	53287.7	56986	35776.4	152169	84492.4	101348	124864
1364	0.259722	1.11739	0.884236	0.722487	0.827568	0.997634	0.745521	0.691238	0.736953	0.897671	1	1	1	1	289038	200030	225767	364698	109545	178604	179866	135036	696832	416980	550383	457622
2063	0.263056	1.68025	0.473508	1.29603	1.96533	0.896329	0.381858	0.930748	0.893927	0.549717	1	1	1	1	127341	260152	658403	387439	46162.4	174358	267924	97779.4	573301	302317	675875	541105
598	0.266623	1.52124	0.998494	0.723407	0.290483	0.893525	0.825948	1.95727	0.885534	0.751828	1	1	1	1	128728	58185.8	34845.5	185135	47865.6	146921	95035.1	64102	274832	121139	242011	259374
2036	0.271544	1.16171	0.707771	0.825518	0.858093	1.29373	1.21591	0.936276	1.12404	1.0048	1	1	1	1	64085.2	98948.1	74325	145519	49489.3	104733	87103.5	46507.7	193022	180522	174747	140806
2177	0.273628	1.26331	0.866612	0.791231	1.15511	0.984628	0.365832	0.860075	1.05534	0.724805	1	1	1	1	78210.2	92878.9	114527	136245	14841.1	94221	93610.8	41270.5	192389	176792	200029	173218
712	0.277413	1.19305	0.824496	1.13245	0.914795	0.965082	0.905517	1.56607	1.07695	1.02897	1	1	1	1	56952.2	175392	121300	268670	28116.6	226361	127757	117877	147253	233261	267513	348498
1153	0.281358	1.34747	1.34543	0.575911	0.775517	0.659874	0.634008	0.429184	0.707883	0.720057	1	1	1	1	79006	32429.9	31577.2	82116.4	16735.5	22554.3	25786.7	36872.9	125182	84808.5	82146.9	155781
1219	0.284202	1.3414	1.28112	0.792651	1.14539	1.50064	1.76885	1.01311	1.2344	2.31481	1	1	1	1	177073	150251	133911	262994	109900	179221	129112	166939	294648	285486	235868	219390
1950	0.287787	1.20916	0.92658	0.380786	0.438754	0.836612	0.775489	0.73739	0.797457	0.812601	1	1	1	1	40297.3	30015.9	20047.1	93532	15160.5	54245.6	32597.9	37384	92711.8	118719	92180.4	139953
1600	0.288475	1.26179	0.851046	0.640542	1.02406	1.23866	0.676197	0.538492	0.66513	1.09555	1	1	1	1	224026	182058	174442	372130	80013.5	142837	101364	135440	561160	428068	343665	376087
869	0.293184	1.4411	1.15281	0.607908	1.49438	1.782	0.720096	0.572444	0.740154	1.46261	1	1	1	1	143189	46420.5	130937	634640	40205.7	40794.6	58019.6	214349	264785	115006	176770	445826
981	0.301876	1.19054	1.21338	0.729697	1.23122	1.12383	1.69292	1.10524	1.19476	1.12415	1	1	1	1	197715	116501	119184	213701	124001	164679	103470	87963.4	347365	240456	195296	238040
1421	0.302652	1.47687	0.482077	0.433526	0.171085	0.544994	0.365712	0.935224	0.723216	0.385634	1	1	1	1	31178.1	23843.6	12036.9	147531	10632	48003.2	45522	42957.4	137871	82833.7	141942	338873
370	0.306219	1.34392	0.635634	0.608756	0.513464	1.39472	0.735245	1.19097	0.739781	1.5708	1	1	1	1	48547.8	38431.5	38664.2	154956	25242.9	70168.7	49837.2	71814.9	162818	95081	151917	139081
1296	0.30862	1.25197	1.03865	0.518563	0.834176	1.38824	1.02007	0.886557	1.39346	1.4319	1	1	1	1	53470.8	31921.6	33946	111886	23606	50931.6	50731.6	47489.4	109746	92711.4	82099.4	100892
2017	0.317654	1.25763	0.653835	0.683421	1.26467	0.639647	0.544208	0.687337	0.721586	0.62439	1	1	1	1	42640.4	33040.2	56990.5	63258.5	15953.8	31011.4	29091.4	25410.1	139026	72812.1	90914.6	123801
1041	0.31857	1.38359	0.553534	0.866427	0.600267	0.827427	0.540799	1.5282	1.08694	0.784042	1	1	1	1	36023.8	40065.4	30188.2	71480.8	15820.7	65950.2	48904.6	27872.2	138735	69644.5	101462	108145
879	0.320692	1.46156	0.792198	1.40838	2.46042	1.05123	0.505423	1.08949	1.03065	1.28275	1	1	1	1	56687.1	61052.7	171693	105539	16257.4	44076.4	64343.4	52994.3	152543	65288.4	140783	125679
2188	0.324884	1.25295	1.13619	2.10853	2.08534	1.64052	2.47807	1.58921	1.71234	2.95417	1	1	1	1	2.23069e+06	7.81452e+06	7.22419e+06	2.29728e+06	2.18698e+06	5.49669e+06	5.30706e+06	1.70231e+06	4.18531e+06	5.58178e+06	6.98911e+06	1.75298e+06
2055	0.328199	1.28205	0.980956	1.52154	1.67849	0.814045	1.3784	0.772991	0.793923	0.950804	1	1	1	1	357075	366730	466179	545476	225544	173873	197272	262174	775981	363004	560329	838827
2029	0.344477	1.1699	0.883634	1.00623	0.522349	1.07862	1.09979	1.09252	0.807271	1.08436	1	1	1	1	348229	574868	216270	587347	194827	582501	299025	242980	840107	860437	835304	681663
1943	0.34593	1.16907	0.866325	0.609218	0.737569	0.884126	0.728796	1.23324	0.838734	0.82013	1	1	1	1	102234	96631.2	90663.1	210087	38660.2	182553	92236.9	80193.7	251568	238888	247992	297461
2025	0.346136	1.24055	0.684196	0.832479	0.527956	0.70454	1.25612	0.702243	0.851224	0.600897	1	1	1	1	69241	82924	34661.7	137599	57142.5	65281.8	49997.5	48292.6	215737	150023	132453	244486
1782	0.347181	1.16356	1.06034	1.44879	1.36371	1.10059	1.18473	1.9296	1.2034	1.46914	1	1	1	1	114303	136932	161919	223620	57408.5	170203	127832	122835	229801	142348	239544	254351
2175	0.351801	1.14852	1.11177	1.14111	0.991944	1.38285	1.49607	0.870789	0.740855	0.921534	1	1	1	1	406946	517646	605180	564849	246162	368651	404374	154896	780304	683211	1.23085e+06	511331
1787	0.352461	1.15175	1.13239	1.32748	0.89903	1.29594	0.743335	1.13718	1.2699	0.891143	1	1	1	1	258676	298070	136007	368413	76329.1	238295	171873	104249	486970	338173	305209	355874
2012	0.360813	1.19529	1.22919	1.50275	1.4791	0.895172	1.51935	2.09636	1.33886	1.14883	1	1	1	1	284515	250012	199579	214821	158085	325490	161624	113448	493432	250567	272225	300410
261	0.361455	1.14718	0.794841	0.63271	0.95227	0.70976	0.699799	0.930248	1.12329	0.790981	1	1	1	1	43738.3	29799.9	28707.4	71012.8	17310.1	40888.9	30295.4	32565.9	117307	70934.8	60819.5	125248
2002	0.363661	1.25953	1.01856	1.65815	1.92135	1.24212	2.3988	1.21892	1.42919	2.30897	1	1	1	1	4.1847e+06	8.67848e+06	8.2749e+06	7.7941e+06	4.43014e+06	5.95378e+06	5.50677e+06	5.96199e+06	8.75828e+06	7.88262e+06	8.68889e+06	7.85501e+06
2087	0.365757	1.22424	0.809035	1.20563	0.599778	0.819473	1.01105	0.722364	0.59832	0.473204	1	1	1	1	137175	213271	123139	369143	77059.5	119253	109898	87716.5	361452	266419	414202	563905
1551	0.367328	1.20507	0.848691	0.956291	0.547852	0.672415	0.969815	1.12644	0.957316	0.592063	1	1	1	1	57457.5	57999.5	25577.3	87470.7	29514.2	63758.8	39985.2	31693.1	144324	91344.9	94189	162843
2074	0.368304	1.13298	0.744527	0.779555	0.879898	0.964364	0.921105	0.600011	0.534197	0.91767	1	1	1	1	192406	178387	270150	264667	107002	128137	146733	103637	550910	344641	619415	343561
1106	0.369289	1.25474	0.514792	0.840015	1.16628	0.77003	0.425713	0.717708	0.656719	0.822805	1	1	1	1	31486	59288.5	43658.1	84505.9	11704.3	47274.7	21993.4	37157.6	130385	106300	75521.2	137380
2057	0.370901	1.20643	0.755144	1.04727	0.657923	1.20523	0.897427	0.764128	0.527456	0.849349	1	1	1	1	55502.7	65046.4	36809.4	87041	29650.2	44292.1	26401.1	25241.2	156684	93543.3	112874	90406
1322	0.372389	1.38376	1.44887	0.956931	1.2504	0.473606	0.493779	1.29046	0.833019	0.367228	1	1	1	1	57224	36520.7	74181.2	63511.4	8766.47	45962.1	44213.4	20264.8	84195.5	57478.8	119689	167872
807	0.378479	1.15917	1.12813	0.763439	1.3676	0.945559	0.981144	0.803314	1.0008	0.842112	1	1	1	1	230724	187584	183820	325553	90200.6	184206	120346	119309	435987	370058	271170	431000
649	0.379985	1.22758	1.2422	0.623244	0.347333	0.7939	0.963034	0.850556	0.653597	1.22374	1	1	1	1	81397.9	59703.6	27589	151269	28366.6	76040.1	46446.3	95949.8	139689	144275	160250	238522
2045	0.380464	1.40072	1.12691	2.46232	2.03117	0.831898	1.16944	1.60646	0.74913	1.08138	1	1	1	1	112526	187834	214847	119053	52491.5	114365	70891.2	63682.6	212866	114889	213399	179149
510	0.383965	1.23283	0.905321	1.21198	1.58787	0.958501	0.419351	1.20172	1.22079	0.941037	1	1	1	1	221522	511555	407714	539819	46125.1	473368	280437	218089	521622	635693	518023	705019
968	0.389895	1.27082	1.12022	0.657939	0.527603	0.912351	1.65579	0.793936	0.782295	0.857596	1	1	1	1	131031	30713.2	25714.1	78384.8	87061.1	34587.8	34110.5	30319.7	249353	70305.5	98327.1	107551
696	0.391369	1.26764	0.651128	0.964526	1.36807	1.02296	0.740943	1.68105	1.54604	1.11101	1	1	1	1	86678.1	209099	195970	360492	44337.7	340108	198132	161111	283782	326504	288995	441145
831	0.400399	1.1309	1.30204	0.993293	0.916049	1.19114	1.23161	0.770907	0.747863	1.14257	1	1	1	1	601402	508662	450571	910774	255716	368427	329093	359503	984650	771261	992323	957180
2206	0.400924	1.27851	0.612017	0.38834	0.518186	0.55529	0.354345	0.854029	0.82212	0.62093	1	1	1	1	36322.1	25372.7	22834	86215.2	9453.19	52074.4	32410.3	39671.4	126517	98402.1	88900.6	194361
1670	0.402682	1.22257	0.803799	0.75674	0.647842	0.991626	0.150819	0.714095	0.756974	0.99556	1	1	1	1	48354.4	40870.8	21965.4	84423.1	4078.39	35993.2	22961.7	34878	128242	81342.3	68403.6	106576
1493	0.406038	1.2596	0.671138	0.845601	0.918977	1.02566	0.679714	1.63513	1.17897	0.866147	1	1	1	1	64669	52712.9	74446.4	214996	29441.1	95126.4	85446.7	74712.1	205412	93886.1	163436	262406
1666	0.408954	1.40786	1.48912	1.4176	0.554642	0.61458	1.78239	1.90267	1.49	0.563291	1	1	1	1	218286	188915	68270.8	154339	117447	236631	164082	58210.6	312490	200706	248331	314371
135	0.412882	1.16416	0.842006	0.386498	0.796833	0.753049	0.921104	0.646344	0.960339	0.706694	1	1	1	1	51031.9	27663.8	28649.1	99524.4	25094.6	43174.2	30890.2	38433.5	129202	107799	72535.9	165444
240	0.415847	1.15393	0.807285	0.593287	0.546846	0.67214	0.438919	1.05646	0.280413	0.494329	1	1	1	1	27873.7	12741.9	112726	77553.6	6812.35	21174.8	51714.1	23470.9	73605.4	32345.9	415880	144440
2024	0.416013	1.29529	0.551992	0.369091	0.970232	1.05991	0.992184	0.602372	1.51814	0.709994	1	1	1	1	39011.7	35154	61428.1	115798	31520.9	53543.2	85991.4	31919.7	150662	143447	127732	136766
1579	0.41637	1.18316	0.702339	0.778401	1.2679	0.789306	0.585737	0.542736	0.974493	0.887282	1	1	1	1	311533	695128	570660	805160	116790	452322	392397	372451	945581	1.34496e+06	908035	1.27697e+06
1301	0.417146	1.3124	0.782723	0.346951	0.199323	1.3317	0.767463	0.435485	0.802234	1.48671	1	1	1	1	78525.9	35533.5	20554.6	192295	34610.4	41623.6	74012.7	88340.5	213868	154248	208047	180762
404	0.419586	1.13247	0.739783	0.539422	1.16915	0.966527	0.860027	0.878656	0.95878	1.16979	1	1	1	1	121355	98305.8	113936	266069	63417.4	149440	83591.1	132513	349698	274473	196606	344608
1108	0.424575	1.15206	0.845629	1.16141	1.05317	1.1587	0.463844	1.17334	0.968548	1.05633	1	1	1	1	529878	616979	420595	795997	130651	581708	346050	298617	1.33579e+06	800081	805701	859976
963	0.424701	1.25291	1.12554	0.668518	0.650702	1.91232	1.91108	1.44572	1.34696	0.755243	1	1	1	1	205095	94150.3	81472.7	563349	156538	190016	150882	91553.8	388452	212109	252603	368776
2196	0.435401	1.22791	0.801784	0.462465	0.875402	1.05321	0.402133	0.621363	0.967237	0.609501	1	1	1	1	45694.9	30303.2	43637.3	87257	10302.1	37997.2	43135.6	20779.3	121493	98686.7	100568	103712
2061	0.435824	1.19117	0.578837	0.370948	0.633679	0.709904	1.01614	0.589968	0.567538	0.558146	1	1	1	1	62737.6	50829.2	67559.5	159135	49507.7	75444.2	54133.3	51485.8	231054	206371	215093	280616
1480	0.4391	1.23291	0.863629	0.68851	1.48496	0.891811	1.22427	0.819996	1.85747	0.942261	1	1	1	1	98409.9	115627	122824	120038	62709.5	128517	137449	52190.4	242914	252930	166870	168497
758	0.439643	1.14643	0.541542	0.390714	0.480219	0.909639	0.559376	0.876289	0.573845	0.652639	1	1	1	1	84415.4	63352.5	36817.9	159191	39195.7	132602	39361.1	46999.7	332301	244205	154678	219076
1303	0.442496	1.13385	1.07997	0.79462	1.19779	0.883649	0.677387	0.627647	1.25999	0.923993	1	1	1	1	72897.6	66170.1	46598.6	135419	20553.4	48777	43854.6	58269.3	143894	125416	78487.8	191842
2015	0.444682	1.12688	1.10719	0.439473	0.948167	0.892097	1.08633	0.903949	0.892211	0.934183	1	1	1	1	88439.4	41374.9	52557.7	100813	39006	79422.9	44245.7	43441.8	170280	141793	111830	141465
1764	0.446113	1.32937	1.14104	1.22317	0.414399	0.780973	0.555618	0.673978	0.783975	0.66407	1	1	1	1	321986	284962	75278.8	245748	70478.6	146536	127412	85988.1	601559	350873	366491	393911
944	0.457364	1.33768	0.939792	0.663233	0.877631	1.86804	1.60964	1.95933	1.65423	0.593992	1	1	1	1	120203	61485.2	52865.7	348131	92545.3	169515	89147.5	45552	272661	139622	121526	233292
1394	0.461554	1.30094	0.851104	0.557047	0.67122	1.0654	0.80589	0.652174	0.820341	1.81276	1	1	1	1	38950.7	42029.2	37957.7	112826	16578.8	45922	41503.2	78996.7	97560.6	113634	114089	132569
1460	0.461875	1.3057	0.879697	0.515323	0.828626	1.19382	0.558636	1.01333	1.75774	1.13248	1	1	1	1	130208	98818	178753	322190	37168.8	181345	339237	125769	315534	288806	435216	337845
1510	0.467806	1.30289	0.776123	1.04905	0.88003	0.915555	1.00316	1.61761	1.52486	0.571807	1	1	1	1	114992	114874	100781	250141	66811.7	165310	156230	64286.7	315848	164922	231042	342015
1932	0.480381	1.26099	0.890777	0.684621	1.85989	1.01154	0.81836	0.704314	1.19038	0.813408	1	1	1	1	58201.6	64183.3	78505.7	155165	24035.6	61622	44952.5	51344.2	139286	141196	85157.5	192024
587	0.482146	1.17588	0.579885	0.80357	0.434122	1.13088	0.645563	1.11446	0.64458	1.06242	1	1	1	1	35262	33099.3	21504.4	82133	17646.1	42840.9	28565.7	31751.9	129630	62036.1	99936.7	90917.5
545	0.49335	1.2136	1.09324	0.66537	0.51603	0.591043	1.11039	1.01937	0.879553	0.468482	1	1	1	1	53098.2	40940.2	21884.4	83329.7	24242.9	58535.2	33371.3	27179.7	103540	92669.5	85559.5	176492
105	0.497666	1.13074	0.62091	0.739157	0.720253	1.01608	0.379459	0.862854	0.972674	0.523389	1	1	1	1	35601	42413.5	25370.2	91995.4	9780.11	46206.4	30652	19500.1	122229	86420.5	71063.8	113341
755	0.50105	1.27807	0.780951	0.465401	1.19341	0.729382	0.464319	1.00249	1.177	1.40658	1	1	1	1	71138.6	26859.6	114064	138179	19012.7	53994.6	100644	109653	194188	86920.4	192827	237155
2066	0.502507	1.10401	0.507842	0.725929	0.722596	0.662466	0.460913	0.614551	0.864613	0.432044	1	1	1	1	90449.7	135026	93406.9	189776	36901.4	106679	99990.2	50930.5	379682	280139	260791	358611
1356	0.506506	1.05162	1.20184	1.5278	1.60586	1.44244	1.55197	1.68001	1.38274	1.46147	1	1	1	1	682746	530709	303628	780823	396315	544627	233897	325548	1.21103e+06	523168	381454	677640
1391	0.508675	1.26141	0.571732	0.720256	0.827388	1.50564	0.912302	0.597092	1.2574	1.80583	1	1	1	1	82671.3	131851	95014	370757	59298.8	102008	129183	182986	308251	275706	231679	308258
2220	0.508927	1.14441	0.873615	1.43748	1.5156	1.53687	1.82369	1.30762	1.09476	1.91204	1	1	1	1	256369	605486	228827	524739	240571	514023	147875	268641	625587	634386	304601	427416
1270	0.511487	1.15451	0.969937	0.717089	0.940099	0.786233	0.955902	0.617541	1.22435	1.14296	1	1	1	1	97506.1	70322.1	45370.3	114425	43196.3	56517.4	52863.3	68450.3	214304	147696	97365.8	182186
2124	0.512157	1.17085	0.66689	1.36174	1.0112	1.15963	0.351092	1.17974	1.12905	0.926768	1	1	1	1	30637.5	86525.9	40926	97799.1	7250.45	69958	40881.8	32163.2	97935.5	95698.1	81653	105575
915	0.512832	1.14175	1.04531	1.23006	0.816088	0.930068	1.5304	1.29349	0.921381	0.846297	1	1	1	1	60557.8	67856.8	37799.8	99191.2	39854.2	66592.7	38180.8	37140.9	123499	83083.9	93446.2	133507
2170	0.515456	1.34063	0.417172	0.188357	1.38362	0.602645	0.53923	1.54076	1.06652	0.32814	1	1	1	1	30090.8	60135.5	116463	112664	17483.8	459071	80314.3	25243.8	153766	480838	169816	234028
1788	0.515824	1.09036	1.27774	1.00153	1.63709	0.972635	1.38154	1.06165	1.33866	1.54892	1	1	1	1	80668.4	70373.2	107887	143038	39207.4	69618.6	78926	93735.6	134587	105827	132956	184097
1621	0.516827	1.1166	0.547033	0.308037	0.727699	1.20504	0.614608	0.677127	0.820999	1.00014	1	1	1	1	28825.6	13216	36264.7	129020	14558.2	27112.3	36603.9	44064.2	112333	64617.3	100540	134029
2122	0.524808	1.16085	0.583856	0.959361	1.64391	1.62044	1.01572	1.07535	1.95771	1.53209	1	1	1	1	58019.4	80434.5	80627.2	183641	45371.9	84141.2	85902.2	71448.3	211840	126273	98949.1	141867
1761	0.53317	1.58622	1.87105	1.25996	0.291012	0.808992	0.610622	0.848406	0.531443	0.676885	1	1	1	1	218476	133245	29255.1	136770	32050.6	83732.7	47797	47090.7	248920	159274	202815	211638
1592	0.534747	1.10397	1.24284	0.41082	0.500022	0.833717	0.904376	0.729009	1.01736	0.647261	1	1	1	1	69613.9	24824.9	21191.3	89668.8	22770.6	41111.9	38574	28646.6	119405	91009.4	85502.4	134638
1251	0.540394	1.77898	1.0886	1.11192	0.339651	0.548039	1.67559	2.45192	1.1396	0.226779	1	1	1	1	70007.2	46204.6	18946.9	693509	48438	95085.6	56873.3	118091	137093	62583.7	112542	1.58411e+06
1490	0.543208	1.19634	0.750516	0.647599	0.413008	0.954213	0.53522	1.18554	0.597452	0.990061	1	1	1	1	69465.3	28809.8	19217.9	91569.2	22268.2	49220.7	24871.6	39096.5	197310	67001.3	93876.4	120129
2014	0.545281	1.10377	1.36753	1.8138	1.74764	1.10928	1.53113	1.16796	1.21695	1.55452	1	1	1	1	1.80522e+06	3.10213e+06	2.48843e+06	2.27525e+06	908548	1.86421e+06	1.55024e+06	1.31207e+06	2.81406e+06	2.57585e+06	2.87265e+06	2.56763e+06
1060	0.551761	1.26794	0.606686	0.721375	0.678033	1.16389	0.469512	1.33324	1.38828	0.828311	1	1	1	1	79988.2	75730.2	57430.2	183938	27826.2	130622	105201	53867	281063	158110	170883	197835
660	0.555345	1.11723	0.727349	0.589535	0.694163	1.05348	0.256236	0.667489	0.774064	1.04518	1	1	1	1	39900.8	18665.4	33982.1	104284	6318.64	19722.8	33901.4	42574.6	116945	47684.5	98763.8	123918
1684	0.568574	1.30515	0.785797	0.397494	0.621854	0.696509	0.312415	0.993772	0.899534	1.05931	1	1	1	1	92765	36587.4	29400.7	100093	16578.7	85366	38048.6	62642.9	251660	138628	95384.5	179896
1163	0.568998	1.32297	2.96153	2.14286	1.02072	0.880592	1.56934	1.84389	1.18782	0.694391	1	1	1	1	4.13655e+06	4.76044e+06	2.07649e+06	4.31201e+06	985334	3.82285e+06	2.16185e+06	1.3992e+06	2.97758e+06	3.34583e+06	4.10423e+06	6.12986e+06
2099	0.572662	1.22192	0.452256	1.17444	0.71619	1.12676	0.809803	0.861013	0.511711	0.65697	1	1	1	1	31653.7	53293.4	36496.2	94877.5	25478	36462.8	23329	22763.9	149205	68342.8	102808	105408
2156	0.57852	1.11855	0.626813	0.966937	1.85086	0.736245	0.708943	1.17207	1.42314	1.37234	1	1	1	1	114478	247955	486495	248410	58202.4	280494	334661	190538	389337	386210	530291	422368
1569	0.581021	1.0454	1.05649	0.355342	0.0433328	0.771382	0.495402	0.462748	0.386911	0.784805	1	1	1	1	33784.9	16673.1	38781.6	45017.8	7121.28	20263.3	309793	18847.2	68170.7	70667.3	1.80558e+06	73056.6
2190	0.589132	1.17121	0.712833	0.483161	1.23783	0.785853	0.352715	0.798609	0.959494	0.638196	1	1	1	1	98865.3	67320.3	175425	233200	21990	103845	121653	77931.5	295663	209848	285916	371477
827	0.593589	1.13191	1.16281	1.53888	1.01825	0.744801	1.79705	0.963353	0.942108	1.3512	1	1	1	1	71703.8	122388	55687.4	118376	49812.3	71501.9	46095.1	88372.1	131454	119780	110334	198962
421	0.595827	1.01338	0.462265	0.427711	0.211611	1.79348	0.422981	0.985325	0.961204	0.56429	1	1	1	1	38005.4	27878.2	13348.9	198886	15632.2	59936.5	54247	25750.2	175265	98166.7	127267	138820
2021	0.597072	1.15212	0.644594	1.24963	0.885887	0.564324	0.909608	0.925456	0.72098	0.34681	1	1	1	1	31439.9	61347.9	29710.2	62794.8	19943.2	42400.6	21632.3	15880.3	103977	73938.2	67660.5	139297
2112	0.611825	1.05812	0.950875	1.30948	1.48464	1.3031	1.49102	1.16298	1.19588	1.49161	1	1	1	1	1.36951e+06	2.38177e+06	4.13426e+06	1.65859e+06	965317	1.97411e+06	2.97934e+06	781245	3.07031e+06	2.73937e+06	5.61807e+06	1.59333e+06
935	0.615879	1.33641	1.01086	0.778123	0.557665	0.583989	1.70073	0.889651	0.95951	0.366653	1	1	1	1	96137.9	68582.2	31190.1	102635	72708.2	73178	48011.4	26516.5	202743	132744	112837	220006
1215	0.620833	1.08074	2.36207	1.59784	1.06915	0.966565	1.73635	2.09177	1.40928	1.2423	1	1	1	1	260763	175736	107656	250763	86165.7	214703	126956	132626	235339	165645	203148	324771
2030	0.622052	1.18086	0.616832	0.74281	0.78368	1.54776	0.48979	0.916536	0.915024	0.804402	1	1	1	1	103020	87306.6	92815.1	316814	36771.5	100535	96953.8	67755.6	356039	177019	238940	256239
2013	0.62375	1.2476	0.680898	0.889501	1.08007	0.478827	0.627138	1.60883	1.14842	0.519738	1	1	1	1	34707.2	31877.6	35678.2	51428.8	14369.6	53808	33939.4	22971.2	108662	53974.6	66644.2	134454
591	0.62534	1.04105	0.825044	0.118714	0.305596	1.24504	0.924426	0.299319	0.538804	0.83423	1	1	1	1	67721.8	81294.9	24774.3	142611	34108.9	191291	39078.4	39321.5	174982	1.03136e+06	163555	143389
1770	0.629233	2.17519	4.49012	2.22574	0.318578	0.528688	1.41396	0.720202	0.730739	0.612097	1	1	1	1	5.48226e+06	1.89412e+06	223652	467110	776038	571985	458957	222542	2.60282e+06	1.28169e+06	1.41634e+06	1.10602e+06
253	0.629496	1.21224	0.780714	0.467025	1.31074	0.523565	0.359925	0.681313	0.711852	0.789352	1	1	1	1	26664.2	15175.1	308143	36549.8	5525.78	20660.3	149720	22675.5	72807.9	48937.5	474292	87389.5
1398	0.630035	1.06216	1.048	0.624649	0.626471	0.800067	0.983689	0.761465	0.681382	0.865304	1	1	1	1	61926.1	53706.6	51667.6	131475	26128.5	61099.6	50276	58513.7	125966	129491	166390	205713
871	0.645466	1.09795	0.703396	0.856971	1.39368	0.969427	0.829236	0.673708	1.3836	0.686928	1	1	1	1	41927.7	34909.4	41096.4	108264	22219	25612.1	36500.9	31568.4	127070	61351.6	59490.7	139802
2281	0.646173	1.02903	3.28955	2.47046	1.83764	1.68869	1.74533	1.42255	1.04591	4.81058	1	1	1	1	1.24274e+07	5.62178e+06	3.83104e+06	4.95666e+06	2.96393e+06	3.02106e+06	1.95076e+06	5.81043e+06	8.05352e+06	3.42725e+06	4.20596e+06	3.67438e+06
969	0.646697	1.21752	0.702932	0.851234	0.722316	0.782366	1.01203	1.10706	1.19378	0.411348	1	1	1	1	88523	100726	42940.1	126169	57290.5	122253	63491.1	27297.5	268463	178214	119935	201877
2070	0.647924	1.11652	0.905551	0.519342	0.930336	0.395357	1.15124	0.605394	0.778142	0.536308	1	1	1	1	59766	56163.9	124374	116629	34154.8	61099.8	93067.9	65103.5	140696	162875	269710	369286
1980	0.648269	1.06365	0.866015	1.01119	0.752173	0.657	0.645878	0.798575	0.720828	0.92444	1	1	1	1	149122	80486.1	80401.5	153171	49993.1	59319.9	68933.5	88687.4	367077	119877	215653	291848
166	0.652528	1.06236	0.633096	0.585789	0.596524	0.831319	0.327338	0.766284	0.704872	0.692861	1	1	1	1	87699.7	82557.1	66001.1	184995	20383.1	100786	69772.8	63446.7	295304	212257	223220	278571
1762	0.653844	1.62926	2.73848	1.55697	0.338491	0.69106	1.02935	0.943148	0.64231	0.653554	1	1	1	1	334762	165022	37948.7	120114	56563.2	93290.9	64424	46744.7	260596	159629	226183	217583
1611	0.660041	1.14424	0.53582	0.701421	1.35896	1.01632	0.441861	0.624865	1.07147	1.01895	1	1	1	1	54898	113601	127592	188110	20350.2	94446.9	90001.5	77608	218413	243924	189421	231701
746	0.665428	1.07207	1.12356	0.945032	1.12146	0.860668	0.873581	1.04157	0.979963	1.44752	1	1	1	1	38390.8	49426.1	74640.4	78458	13417.8	50839.1	58351.7	54299.8	72840.5	78769.7	134277	114116
1328	0.671181	1.15413	2.18971	1.51215	1.27376	0.805741	1.75088	0.938419	0.996101	1.32387	1	1	1	1	573217	520339	311952	304316	206032	301360	218251	205754	558051	518252	494093	472797
1288	0.674469	1.14857	1.24681	1.75224	1.66156	1.4574	2.08465	1.2477	1.1544	2.54023	1	1	1	1	4.11364e+06	4.73143e+06	3.8883e+06	5.37652e+06	3.09175e+06	3.14418e+06	2.41685e+06	3.85627e+06	7.03343e+06	4.06676e+06	4.7212e+06	4.61813e+06
1645	0.677225	1.15771	0.59843	0.521407	1.08648	1.28473	0.397869	0.711119	0.918398	0.988099	1	1	1	1	40618.1	28001.8	41272	118095	12139.2	35640.9	31211.8	37375.9	144693	80883.3	76638	115071
1733	0.680544	1.05835	0.915047	0.742412	0.581195	0.838628	0.602835	1.05718	0.598267	0.649347	1	1	1	1	102549	66142.1	61121.3	138049	30369.1	87897.8	56288.3	43985.9	238908	134179	212168	206068
1944	0.682192	1.02699	0.688205	0.769122	0.757525	1.09709	0.351223	1.17087	0.524899	1.17791	1	1	1	1	81679.4	74297.9	56758.2	132189	18738	105557	35185.2	58403.1	253009	145489	151161	150833
828	0.683522	1.26267	0.687756	0.424688	0.686936	0.592924	0.806753	0.595368	1.29269	0.325887	1	1	1	1	81585.1	57550.9	27008.7	133775	43019.2	75294.9	45471	30256.2	252882	204095	79322.5	282436
1378	0.68819	1.03655	0.847005	1.08538	1.46931	0.858743	1.10904	1.01396	1.03367	1.25948	1	1	1	1	93663.7	123168	106225	170500	55128.6	107383	66857.1	102902	235737	170909	145855	248545
938	0.688501	1.0327	1.32667	1.22965	1.37578	1.51375	1.92563	1.23934	0.736087	1.37237	1	1	1	1	395259	238245	473251	1.78237e+06	257890	224094	226529	664949	635125	291804	693986	1.47398e+06
1509	0.694669	1.25088	0.94665	0.852528	1.17151	1.0731	0.724298	1.46077	2.16674	0.706472	1	1	1	1	187529	145610	197131	284484	64497.2	232842	326188	77069.8	422299	257236	339482	331866
1129	0.698383	1.0375	1.24217	1.30655	1.01445	1.13166	0.823832	1.19732	1.00835	1.49562	1	1	1	1	157877	171844	103251	189296	47067.6	146965	91818	102948	270944	198088	205339	209397
1789	0.704447	1.13884	0.689557	1.20402	0.563346	1.10464	0.68695	1.25146	0.633231	1.48442	1	1	1	1	105163	110569	59266.2	219546	47093.6	107254	59600.1	121404	325113	138308	212247	248800
1830	0.706111	1.01233	0.64122	0.592568	0.596421	0.655729	0.195291	0.955746	0.796884	0.568663	1	1	1	1	47118.6	35005.6	33719	72030.9	6450.8	52691.3	40305.9	25705.2	156649	88971.1	114059	137512
933	0.706778	1.10373	0.76415	1.60302	1.05696	1.30236	1.1179	2.02827	0.966291	1.1043	1	1	1	1	115754	218989	137091	273555	76121.6	258587	112127	95449.5	322924	205747	261673	262942
880	0.712403	1.08708	1.11898	0.36303	1.47852	0.96724	1.72273	0.867192	0.995145	0.684737	1	1	1	1	24735.1	11940	63525.8	108992	17118	26618	38252.6	31750.8	47123	49535.1	86682.5	141060
1663	0.714344	1.27163	0.546477	0.852296	0.899733	1.00877	0.422726	0.993986	1.90297	0.885955	1	1	1	1	58470.5	49298	34437.6	81279.5	20331.5	53655.8	65163.5	29374.5	228090	87114.1	77219.7	100863
2195	0.716481	1.1606	0.629579	0.326455	1.20064	1.23018	0.21039	0.679738	1.15662	0.871432	1	1	1	1	56247.2	18620.1	54026.6	123832	8449.31	36182.4	46562.7	36096.9	190455	85903.1	90782.8	126011
667	0.717039	1.1176	0.576606	1.23105	1.50811	0.699362	0.612622	1.54955	1.44139	0.883745	1	1	1	1	73060	188591	153975	178802	34893	221537	131660	92975.9	270111	230724	205981	320049
1539	0.717054	1.13658	2.06597	1.26351	0.884653	0.920513	1.23899	0.778727	1.14423	1.3557	1	1	1	1	1.16879e+06	345833	396066	460196	315083	198916	458310	278901	1.20602e+06	412227	903241	625833
2083	0.718567	1.12516	1.25307	2.3354	1.98867	1.68262	2.44471	1.45174	1.34039	2.93156	1	1	1	1	940870	3.05923e+06	1.53492e+06	2.98005e+06	825138	1.77475e+06	925564	2.13652e+06	1.60065e+06	1.97288e+06	1.55716e+06	2.21709e+06
1948	0.718653	1.11061	0.990251	0.484509	0.57883	1.02694	0.645813	0.734336	0.641733	1.39939	1	1	1	1	101417	59363.4	45298.8	146606	29731.4	83967.1	44930.6	82208.8	218326	184530	157886	178711
342	0.723379	1.00757	0.51696	0.240777	0.385549	1.26169	0.329953	0.664697	0.611137	0.817389	1	1	1	1	63631.7	30115.2	44769.3	323253	18256.3	77587.5	63488	86176.9	262397	188374	234266	320727
857	0.724842	1.04614	1.07787	0.615777	0.5129	1.5054	1.35653	0.928407	0.928319	0.669966	1	1	1	1	100709	43299.6	30467.7	124569	56973.5	60925.1	49335.2	22813	199178	105903	119844	103586
169	0.725593	1.16942	0.782719	0.568046	0.64827	1.58713	0.554299	0.635645	1.25628	1.7475	1	1	1	1	33096.7	26785.4	24816.9	79581.2	10535.8	27972.2	43026	36056.9	90140.5	71017.4	77232.6	62768.7
1250	0.731972	1.06063	1.12124	1.00218	1.326	0.690934	0.861955	1.33128	1.30677	0.891373	1	1	1	1	71154.8	43633.2	38075.5	101354	24588.6	54092.5	33570	53806.4	135284	65572.2	57930.9	183632
2091	0.732407	1.10342	1.16793	2.133	1.97056	1.46905	2.25076	1.35232	1.27719	2.55739	1	1	1	1	2.78444e+06	6.17098e+06	4.39094e+06	8.46345e+06	2.41211e+06	3.65123e+06	2.5461e+06	6.06287e+06	5.08234e+06	4.35726e+06	4.49548e+06	7.21199e+06
167	0.736025	1.10585	1.10265	0.593433	0.593696	0.513352	0.442981	0.707686	0.619091	0.765066	1	1	1	1	132062	51020.4	38627.6	103144	23849.1	56782	36036.3	63255.6	255320	129486	131263	251520
555	0.738863	1.03986	0.799961	1.29048	1.69907	0.774725	0.932551	1.39948	1.41109	1.00305	1	1	1	1	66992.1	341364	269162	264919	35105.3	345487	199991	141144	178524	398397	319603	428065
199	0.746306	1.19504	0.786079	0.55642	1.00409	0.606556	0.46036	0.713645	1.60497	0.750155	1	1	1	1	81361.7	47916.7	46332.2	145501	21418.9	57354	66256.6	74048.7	220646	129698	93093.5	300289
1051	0.746327	1.0891	0.594464	0.978974	0.854506	0.875761	0.572473	1.24317	0.886921	0.89549	1	1	1	1	93291	90007.8	84256.7	142384	40384.4	106668	78239.7	59911.1	334546	138471	198929	203526
2168	0.752441	1.05906	1.02731	0.903998	1.28122	0.693882	1.30743	0.71058	0.850612	0.819926	1	1	1	1	53680.2	64045.7	93975.9	61914	30709.8	46982.2	55818.1	30105.7	111392	106702	147979	111699
2219	0.766398	1.14597	1.13832	1.70727	1.95497	1.47145	2.69984	1.25309	1.03025	2.2044	1	1	1	1	766403	1.53441e+06	830714	1.92461e+06	817100	1.05104e+06	391656	1.18647e+06	1.43527e+06	1.3536e+06	857275	1.63735e+06
1226	0.766754	1.13559	0.496864	0.258207	0.935623	1.17752	0.335382	1.48555	0.830418	0.605772	1	1	1	1	74917.2	146323	84180.6	254484	22731.5	785651	66843.7	53873.3	321429	853483	181518	270544
1292	0.767362	1.0671	1.43439	1.70298	1.59487	1.21911	2.02599	1.25443	1.2128	1.85747	1	1	1	1	1.75515e+06	1.68687e+06	1.31945e+06	2.01746e+06	1.11437e+06	1.15962e+06	897651	1.26489e+06	2.60849e+06	1.49183e+06	1.66907e+06	2.0716e+06
2052	0.768723	1.06723	1.07154	0.442973	0.777034	0.693538	0.983929	0.327219	0.804644	0.681245	1	1	1	1	72891.3	47971.3	40060.6	81391.3	30086.7	33070.5	37113.6	32899	145013	163100	104013	146910
2100	0.769561	1.08663	0.948713	1.68996	1.96154	1.38322	2.25015	1.11568	1.18743	1.94851	1	1	1	1	834859	4.23981e+06	4.06704e+06	3.42028e+06	890092	2.61221e+06	2.20264e+06	1.98265e+06	1.87594e+06	3.7785e+06	4.18303e+06	3.0954e+06
1988	0.770914	1.031	0.274925	0.435105	0.9011	1.09239	0.497631	0.689184	0.710097	0.725331	1	1	1	1	16737.8	27321.9	43359.7	83868.1	13618.7	40387.6	30569.2	22915.3	129785	94572.7	97078.4	96108.6
2104	0.773447	1.09394	0.567687	0.511752	0.39345	0.886767	0.665626	0.423712	0.520921	0.546765	1	1	1	1	57123.3	44865.6	42620.2	134141	30107.8	34667.5	50483.5	34034.9	214509	132039	218542	189364
2105	0.774198	1.16036	0.589735	1.56528	1.70908	0.7549	0.805439	0.975756	1.513	0.68644	1	1	1	1	119124	375970	326323	194092	73134	218726	258451	72625.9	430609	361752	385207	321857
621	0.783703	1.06834	1.16962	0.739188	0.672615	1.23148	1.44554	0.699929	0.836318	1.0917	1	1	1	1	49842.9	27418.1	24444.4	84025.3	27690.6	24228.9	27191.7	30651.9	90844.5	55864	73319.8	85413.5
2225	0.786775	1.05821	1.21682	1.8324	2.19308	1.34278	1.47775	1.38506	1.2191	2.14091	1	1	1	1	1.98336e+06	3.47522e+06	3.50099e+06	4.65511e+06	1.08273e+06	2.45149e+06	1.74112e+06	3.05418e+06	3.4747e+06	2.85635e+06	3.22066e+06	4.33981e+06
1704	0.803284	1.17239	0.399183	0.979405	1.30843	1.77723	0.409481	1.10528	1.21975	1.0733	1	1	1	1	28919.7	44297.9	50144.9	131248	13335.2	46654.4	41821.5	32616.9	154441	68119.4	77319.1	92447.2
1775	0.807407	1.05412	0.949241	1.48132	1.46531	0.701207	1.07027	1.74107	1.22529	0.809249	1	1	1	1	118787	218276	201441	341534	60204.6	239427	150699	162197	266769	221926	277350	609723
1196	0.812054	1.02819	1.00119	1.11509	1.38646	0.86402	1.28532	0.957638	0.963549	1.28335	1	1	1	1	66850.9	71805.7	62819.6	103753	38578.7	57550.5	39058.5	63414.7	142342	96984	91411	150321
616	0.814667	1.18714	1.26324	0.714404	0.346697	1.04372	0.719943	0.83985	0.698756	0.578559	1	1	1	1	64101.2	61137.6	18993.5	135395	16421.9	67075.4	34247.9	30884.4	108174	128888	110526	162392
2097	0.825274	1.00615	0.790805	0.315991	0.523171	0.573173	0.47064	0.483911	0.643092	0.619048	1	1	1	1	62827.6	35718.7	74501.7	149814	16807.9	51048.7	81930.8	66583.1	169365	170244	287297	327200
1990	0.827864	1.0841	0.927159	1.04331	0.335148	1.55084	0.707813	1.24966	0.484727	1.73859	1	1	1	1	56191.8	43383.8	30642.3	263509	19283.3	48495.6	39649.2	121562	129199	62627.2	184457	212703
1732	0.829738	1.04901	1.56207	0.291911	1.77955	0.828792	0.605252	0.908513	1.54386	1.19623	1	1	1	1	64342.8	21147.4	90791	117342	11206.8	61423.7	70468.2	69693.8	87809.4	109108	102930	177236
1966	0.834399	1.05176	0.919391	0.737381	0.758817	1.01171	0.700161	0.981576	0.716527	1.20643	1	1	1	1	111699	90584.2	120754	223908	38237.8	112534	102012	109873	258995	185016	321051	277051
2007	0.837371	1.07034	0.722829	1.30224	0.885235	0.528072	0.831557	1.05285	0.85733	0.470676	1	1	1	1	92449.3	97089.4	72689.3	135406	47808.5	73256.3	62981.4	49663.7	272653	112288	165661	320989
1758	0.844875	1.07516	0.588594	0.790441	1.27117	1.09115	0.538256	0.91975	1.14392	1.42062	1	1	1	1	382171	497518	474279	897289	157100	540265	381837	480727	1.38415e+06	947958	752731	1.02942e+06
1373	0.848945	1.01411	1.24996	0.347252	0.569878	0.604116	0.833379	0.686077	0.792235	0.420953	1	1	1	1	84660.9	27566.4	48682.8	144217	25373.1	50828.3	60548	41352.3	144387	119560	172347	298841
829	0.853055	1.00207	1.02694	0.580094	0.93783	0.744429	0.693431	0.413501	1.07973	1.09582	1	1	1	1	62544.5	45919.2	37347.2	72758.3	18984.2	30547.1	38468.3	44072.9	129833	119219	80342	122350
1492	0.858519	1.03254	1.67245	0.888809	0.49136	0.771136	1.17961	0.947211	0.849348	0.727072	1	1	1	1	728224	325513	138163	501392	230884	323746	213663	194534	928226	551581	567284	813939
198	0.858932	1.09094	1.09396	0.366081	0.633381	1.03136	0.385831	0.781433	1.05092	0.64611	1	1	1	1	77169.7	32442.1	25984.9	131155	12234.6	64628.1	38572.6	33810.8	150379	133470	82768.5	159192
1357	0.859493	1.05033	1.37814	1.80808	1.38837	1.17352	1.66128	2.03358	1.27648	1.06606	1	1	1	1	84868.1	92287.2	117894	122707	45987.5	96868.3	96973.4	45870	131279	76872.8	171315	130895
877	0.860871	1.00426	0.765902	1.28208	1.53941	0.893141	1.06289	1.22029	1.18688	0.991477	1	1	1	1	194631	291815	395305	430960	121415	259211	272671	196866	541726	342801	518068	604034
523	0.861322	1.02973	0.888524	0.586484	0.899737	1.17699	0.486801	1.01712	0.91803	1.02725	1	1	1	1	47771.8	19784.5	25210.6	102249	11765.2	32021.3	23013.2	36722.6	114616	50806.4	56529.8	108750
600	0.863431	1.07445	0.774537	1.4086	0.539946	0.988108	0.564823	0.770383	0.973295	1.14553	1	1	1	1	79600.6	122060	52982.2	131925	26093.5	62300.3	85442.9	62936.2	219087	130508	197965	167135
611	0.864126	1.00686	0.678117	1.20231	1.35607	0.786316	0.388082	1.47749	1.1287	1.05611	1	1	1	1	170010	626949	692349	459653	43736	719015	515556	254047	534456	785352	1.03004e+06	731776
2032	0.864217	1.05001	0.555176	1.05287	0.798781	0.547977	0.452213	0.811664	0.80549	0.744705	1	1	1	1	59656.8	76429	68060	115949	21843.2	54986.4	61401.2	64842.8	229071	109328	171899	264881
2098	0.868034	1.01267	0.60656	1.12463	0.681344	0.794445	0.61374	1.06177	0.393822	1.17826	1	1	1	1	69430.9	102090	42694.4	108774	31579.7	89949.9	22077.8	66385.5	244017	136717	126419	171397
1501	0.871711	1.11535	2.26485	1.09438	0.533195	0.577958	1.06929	1.02394	1.14477	0.770041	1	1	1	1	631384	284555	96491.6	229452	133997	248466	185342	125800	594287	391603	365100	496982
2076	0.872147	1.01783	0.845952	1.22051	0.622861	1.04802	0.906489	1.06322	0.486452	1.21573	1	1	1	1	144215	203975	164250	299498	69466	165826	114764	142966	363418	251701	532013	357741
1519	0.878188	1.0373	2.1856	1.05246	0.564734	0.780611	1.65634	0.883295	1.09794	0.781033	1	1	1	1	762444	344761	119237	369075	259735	270033	207394	151957	743666	493359	425966	591867
1661	0.88742	1.05858	2.33074	1.12636	0.605648	0.655423	1.5136	1.2107	1.08455	0.648228	1	1	1	1	238317	141670	71794.6	163382	69569	142113	115020	66494.2	217973	189430	239156	312054
1192	0.887885	1.05667	1.98255	1.69638	1.18051	0.960121	1.53906	1.41151	1.01845	1.53842	1	1	1	1	705245	561355	370844	617189	246103	435909	286230	406947	758329	498383	633767	804706
1889	0.889781	1.02299	0.593316	0.928436	0.930654	0.860302	0.527151	1.29116	0.550015	1.02053	1	1	1	1	118975	107753	104650	222546	47517.2	139848	55332.5	108634	427477	174795	226862	323828
1503	0.891596	1.07625	0.955237	0.810701	0.910887	0.936417	0.594232	1.29569	1.20981	0.789034	1	1	1	1	251912	233264	193214	355065	70443.3	347925	229585	123114	562186	433348	427939	474661
1954	0.895921	1.00975	1.00316	0.916215	0.589264	1.04007	0.895944	1.07824	0.697828	0.911307	1	1	1	1	153753	129029	93755.9	266505	61727.7	141710	99332.3	96090.2	326735	212099	320995	320766
940	0.898569	1.00755	1.30454	0.514651	1.2975	0.846049	1.35779	0.812002	0.989809	0.773448	1	1	1	1	50897.4	20028	53286.3	74305.5	23813.1	29490.3	36367.3	27953	83172.5	58610.3	82854.6	109944
56	0.899678	1.0317	0.579523	0.527004	0.393264	0.900045	0.335631	0.662355	0.786339	0.541778	1	1	1	1	32182.9	28521.7	20074.5	142787	8378.41	33454.1	35910.7	35368.7	118385	81510.1	102984	198596
2215	0.905375	1.16058	0.389776	1.4103	1.59144	0.945798	1.10979	0.805386	1.13039	0.691624	1	1	1	1	971752	954594	1.5075e+06	494482	1.24373e+06	508755	957965	148797	5.31474e+06	1.01943e+06	1.91107e+06	654481
1025	0.915522	1.04459	0.622281	0.641449	1.09047	1.48087	0.485436	0.874832	1.10199	1.20911	1	1	1	1	57717.5	47267.2	46121.5	95552.3	20239.4	60161.7	41698.4	32104.1	197726	110981	85329.6	80773.5
443	0.917062	1.05874	0.766881	0.292801	0.860684	1.43562	0.573233	0.565964	1.17095	0.859641	1	1	1	1	42119.1	25803.5	30801.8	142310	14152.3	46547.1	37490.6	35065.9	117083	132726	72200.6	124091
1156	0.929156	1.01341	1.73321	0.917683	1.38112	0.907216	1.20471	0.97754	1.28242	1.40923	1	1	1	1	252000	144825	138401	202748	78736.2	143973	114971	129598	309949	237684	202170	279764
2120	0.929366	1.05999	0.938455	1.07653	1.54248	0.500559	0.856785	1.14773	1.25919	0.564654	1	1	1	1	204378	275161	566615	192760	83875.9	273778	413820	89478	464261	384957	741100	482066
1005	0.934157	1.01947	1.00082	1.72977	1.57244	1.20949	1.49505	1.8282	1.33636	0.960231	1	1	1	1	1.33876e+06	2.8412e+06	5.81879e+06	1.54686e+06	898976	2.80244e+06	4.42421e+06	505353	2.8516e+06	2.47379e+06	7.46565e+06	1.60101e+06
1466	0.950532	1.01442	0.739974	0.8383	0.782593	1.07907	0.52722	1.11086	0.989798	0.861674	1	1	1	1	100117	114622	77788.2	211675	32064.8	141751	88019	69555.6	288426	205929	200533	245563
2047	0.952898	1.0529	0.633697	0.952921	0.846559	1.41627	1.476	0.97156	0.48321	1.12233	1	1	1	1	52649.4	110834	94254.1	148087	55124.2	105459	48131.7	48290.6	177114	175172	224622	130893
2274	0.962786	1.02669	0.519344	0.295875	0.628753	0.843755	0.46157	0.400291	0.733708	0.632692	1	1	1	1	31127.8	24226.4	21328.2	94738.8	12435.9	30588.2	22266.4	29233.1	127772	123319	68435.8	140558
1847	0.966627	1.00346	0.810936	0.510822	0.439107	0.377216	0.509789	0.704147	0.623559	0.293211	1	1	1	1	67690.9	64623.2	30140.9	140529	19128.4	83134.3	38292.8	44949.8	177945	190532	138483	466359
942	0.967933	1.05652	1.16222	1.26691	1.08742	0.918637	1.75623	0.927619	0.739497	1.26255	1	1	1	1	88700.6	87873.2	63762	121732	60250.9	60044.9	38793	68846.6	162697	104462	118297	165885
819	0.982804	1.03173	1.06375	0.842663	0.654646	1.23595	1.36738	1.05218	0.962874	0.53505	1	1	1	1	84349.3	75624	48313.7	169490	48738.8	88124.2	63574.9	30193.2	169037	135162	148893	171667
1739	0.983059	1.01236	0.499684	0.740944	1.51525	1.4261	0.543404	0.79496	1.20075	1.59181	1	1	1	1	131861	161590	213428	425663	64459.8	161797	151312	195514	562553	328457	284169	373645
218	0.990444	1.1303	0.712356	0.359033	0.553713	1.5597	0.868023	0.755325	0.715657	0.478658	1	1	1	1	49398.9	22199.1	25966.3	160023	27058	43584.6	30024.9	20208.7	147830	93122	94609.3	128436
527	0.994285	1.02365	0.79901	0.725355	0.734261	0.626852	0.712777	0.488392	0.946927	0.805635	1	1	1	1	49025.2	46254.4	29029.9	64932.5	19659.2	29064.8	33493.8	34340.5	130800	96040	79763.6	129671
1101	0.999143	1.02085	0.874907	0.900079	1.02427	0.811195	0.632355	0.947903	1.17917	0.926294	1	1	1	1	139458	102586	92695.1	156403	45309.4	100825	95471.3	73491.9	339800	171656	182579	241359
2159	0.999403	1.02874	0.740841	1.28415	1.53292	0.734487	0.893174	1.20192	1.32476	0.752637	1	1	1	1	289943	563885	845313	638167	157133	492549	653560	269096	834313	661341	1.11252e+06	1.08766e+06

## Sheet: SameSpots spot measurments_LiCl
All spots and corresponsing volumes (relative and normalized) are given as detected by SameSpots software, including statitic parameters automatically calculated by the software.
POI: spots which were selected for identification according to statitical parameters
# spot: as detected on the gel by SameSpots software, used as reference in the text or tables
			Normalized Volume												Volume
			Cd				Ctrl				Internal Standards				Cd				Ctrl				Internal Standards
# spot	Anova (p)	Fold	42306 LiCl [Cy5]	42307 LiCl [Cy5]	42308 LiCl [Cy3]	42305 LiCl [Cy3]	42305 LiCl [Cy5]	42306 LiCl [Cy3]	42307 LiCl [Cy3]	42308 LiCl [Cy5]	42305 LiCl STANDARD [Cy2]	42306 LiCl STANDARD [Cy2]	42307 LiCl STANDARD [Cy2]	42308 LiCl STANDARD [Cy2]	42306 LiCl [Cy5]	42307 LiCl [Cy5]	42308 LiCl [Cy3]	42305 LiCl [Cy3]	42305 LiCl [Cy5]	42306 LiCl [Cy3]	42307 LiCl [Cy3]	42308 LiCl [Cy5]	42305 LiCl STANDARD [Cy2]	42306 LiCl STANDARD [Cy2]	42307 LiCl STANDARD [Cy2]	42308 LiCl STANDARD [Cy2]	POI
878	2.50044e-06	4.69561	0.440418	0.404949	0.579325	0.440295	1.93989	2.23653	2.16342	2.41743	1	1	1	1	224887	421731	364770	179968	364931	1.02563e+06	1.85484e+06	1.21483e+06	332226	447605	710832	528525	x
1097	7.09162e-06	4.46877	2.72785	2.70984	2.55338	2.46237	0.56766	0.59165	0.445778	0.734132	1	1	1	1	2.29388e+06	4.02232e+06	1.33639e+06	885622	93964.9	446823	544731	306660	292332	737135	1.01313e+06	439326	x
1166	8.18446e-06	4.76974	2.9625	2.76923	2.20902	2.4572	0.525782	0.537227	0.436498	0.680475	1	1	1	1	4.07346e+06	6.51961e+06	1.97678e+06	1.41123e+06	138978	663411	846010	486002	466808	1.20531e+06	1.60692e+06	751154	x
1339	1.03201e-05	3.99534	2.7839	2.23324	2.22683	2.86881	0.586623	0.704426	0.521616	0.718478	1	1	1	1	2.11631e+06	4.47809e+06	1.7501e+06	1.42851e+06	134438	480929	861069	450666	404727	666380	1.36864e+06	659697	x
870	4.24876e-05	4.27157	0.425566	0.327581	0.52415	0.618949	1.89321	2.14587	1.98402	2.07685	1	1	1	1	104421	179579	161142	115523	162628	472875	895396	509593	151703	215089	374171	258061	x
2242	5.09601e-05	2.96247	2.75773	1.82925	2.05541	1.87905	0.741734	0.712633	0.631933	0.790168	1	1	1	1	308766	239865	247622	117896	21418.6	71657.7	68217.5	75976.1	50996.8	98146.1	89500.6	101125	x
833	0.000190078	3.7654	0.362578	0.41667	0.497106	0.725348	1.50738	2.0464	1.92204	2.06138	1	1	1	1	45075.3	124571	84231.1	68625.2	65636.2	228480	473064	278771	76898.7	108976	204060	142230	x
849	0.00019412	2.62507	2.77093	1.7336	2.55537	2.56149	0.853452	1.06151	0.908007	0.842228	1	1	1	1	3.80204e+06	8.40712e+06	4.65525e+06	3.7378e+06	573171	1.30807e+06	3.62508e+06	1.22457e+06	1.18606e+06	1.20278e+06	3.31001e+06	1.52918e+06	x
2252	0.000201804	3.27485	2.31087	1.90758	1.92874	2.50203	0.511098	0.734773	0.515237	0.879995	1	1	1	1	230210	336101	282751	240277	22589.4	65738.8	74735.2	102962	78055	87326.2	120260	123055	x
1359	0.000219371	1.53307	1.01345	1.03359	1.022	0.828141	1.53379	1.49469	1.43982	1.50638	1	1	1	1	297266	501804	468086	262081	223398	393743	575470	550647	257225	257122	331373	384453	x
1333	0.000265379	3.50081	1.82145	2.70942	1.91505	1.47787	0.484548	0.497462	0.523667	0.757744	1	1	1	1	260212	1.01538e+06	368143	208756	31500.8	63824.6	161561	116259	114811	125229	255790	161364	x
1344	0.000345391	3.5745	3.06179	2.44918	1.96921	1.81695	0.62531	0.680695	0.449689	0.845265	1	1	1	1	1.08167e+06	2.65275e+06	832353	421442	66753.3	215970	400976	285151	188528	309682	739277	354801	x
2240	0.000592947	1.93545	2.11796	1.92965	2.30874	2.15077	1.3006	1.24994	0.957367	0.887506	1	1	1	1	5.59213e+06	1.58246e+07	8.65114e+06	4.68493e+06	1.30387e+06	2.96393e+06	6.46345e+06	2.65422e+06	1.77048e+06	2.31449e+06	5.59741e+06	3.14534e+06	x
2241	0.00060459	1.94431	2.1687	2.04384	2.33946	2.1774	1.34419	1.27786	0.96921	0.898451	1	1	1	1	1.03008e+07	2.33374e+07	9.28371e+06	6.57021e+06	1.86674e+06	5.45099e+06	9.11077e+06	2.84555e+06	2.45258e+06	4.16358e+06	7.79361e+06	3.33101e+06	x
1306	0.000852567	2.23112	1.47288	1.42773	1.59486	1.51657	0.825598	0.717176	0.703438	0.448416	1	1	1	1	491498	1.0322e+06	447705	361835	90656.7	214931	418673	100466	193924	292516	493458	235635	x
848	0.000924649	1.80826	2.22395	1.66778	1.82205	2.05632	1.1579	1.22224	1.0469	0.869979	1	1	1	1	5.74232e+06	1.58268e+07	6.04979e+06	5.61866e+06	1.45612e+06	2.83426e+06	8.17879e+06	2.30544e+06	2.22088e+06	2.26338e+06	6.47719e+06	2.78708e+06	x
1236	0.00104683	4.04544	2.72252	2.73657	2.40388	1.26783	0.393326	0.609114	0.482389	0.772232	1	1	1	1	245625	475180	156574	74144.2	10586.5	49353.6	68957.2	40144	47533.4	79085.3	118518	54673.4	x
1201	0.00125031	3.39366	1.82889	1.42297	1.08404	1.86436	0.312552	0.642716	0.537911	0.333836	1	1	1	1	177994	296520	153344	268469	20714.3	56176.6	92277.9	37689.4	117044	85312.3	142229	118738	x
634	0.00164894	1.48494	0.943637	0.839484	0.944411	1.04592	0.66545	0.725584	0.587301	0.562804	1	1	1	1	25700.7	48026.7	55822.9	53063.8	15538.1	17747.9	27660.6	26550.6	41236.5	23874.6	39048.3	49615.8	x
2260	0.00189362	1.87691	0.866433	0.691187	0.882273	1.13543	1.65552	1.70919	1.94086	1.40499	1	1	1	1	332756	838433	427580	421817	283062	589523	1.9382e+06	543443	301957	336656	827952	406803	x
854	0.00215696	2.11809	2.09735	1.73851	1.4414	2.14137	0.989247	0.956321	0.946761	0.610181	1	1	1	1	531665	1.1596e+06	563086	578098	122913	217715	519882	190245	219427	222209	455266	327912	x
1195	0.00222684	2.47188	2.38641	2.3395	1.52962	2.44673	0.613998	1.22108	0.863806	0.821624	1	1	1	1	450905	1.18046e+06	367754	515006	59480.6	207206	358820	157657	171083	165628	344399	201810	x
1283	0.00227374	2.57777	1.54788	1.63184	1.46721	1.80471	0.980063	0.624709	0.500329	0.397691	1	1	1	1	107591	216601	76440.6	55942	13981.9	38997.4	54672.7	16536.6	25194.9	60930.3	90597.4	43732.3	x
933	0.00231094	2.02922	1.87897	1.84614	1.23906	2.22807	0.751637	0.904957	0.9793	0.908441	1	1	1	1	308030	796240	298462	369403	57353.8	133236	347717	174647	134757	143704	294382	202194	x
932	0.00231689	1.88349	1.47153	1.81341	1.4202	1.93533	0.880765	0.789201	1.14148	0.714166	1	1	1	1	79670.6	215970	104574	135400	28360	38373.9	111917	41970	56865.1	47459.6	81288.6	61807.7	x
1292	0.00300809	2.77664	2.5099	1.87618	1.39031	2.52435	0.474644	1.04109	0.721434	0.752323	1	1	1	1	489670	634504	417497	492165	42590.5	182412	200857	180307	158469	171018	230830	252064	x
1369	0.00308736	2.29566	0.764063	0.726782	0.6412	0.672433	1.58357	2.27037	1.55579	1.02841	1	1	1	1	165223	169939	110627	72948.9	79065.8	440917	299482	141612	88176.2	189555	159595	144822	x
644	0.00326333	1.74123	1.31786	1.1204	1.44709	1.34144	0.81624	0.843006	0.806621	0.535911	1	1	1	1	82258.4	147824	173634	132026	36973.3	47256.3	87613.8	51321.2	79996.2	54714.9	90054.2	100718	x
2261	0.00354176	1.90164	2.31813	2.1306	2.05624	1.34918	0.927129	1.21531	0.953521	1.03423	1	1	1	1	351130	770056	540369	190970	60397.2	165324	283715	216921	115047	132778	246691	220590	x
1350	0.00367365	1.73051	0.654854	0.704242	0.853905	0.541766	0.966152	1.23645	1.18222	1.38233	1	1	1	1	36586.8	61961.8	63766.7	31557.8	25901.3	62040.8	85631	82387.8	47345.2	48975.2	60052.9	62683.6	x
1666	0.00423713	4.97489	2.7182	2.19924	0.972936	3.11192	0.298515	0.865042	0.306175	0.339815	1	1	1	1	249601	1.55564e+06	121602	210697	9302.02	71338.2	178293	33897.1	55031.4	80493.5	482799	104912	x
827	0.00454299	1.90565	1.10118	1.01172	0.894842	0.922528	1.28245	2.17868	1.72496	2.30363	1	1	1	1	845621	1.24e+06	708874	413549	264588	1.50255e+06	1.74048e+06	1.45647e+06	364359	673151	836548	664954	x
2243	0.00601596	1.90899	2.05403	2.3625	1.64941	1.34578	1.24379	0.883731	0.934857	0.820155	1	1	1	1	949278	1.55779e+06	568835	524649	223164	366798	507473	225746	316866	405119	450059	289485	x
832	0.00618871	2.07842	1.0755	1.04015	0.826845	0.817324	1.21139	2.26749	1.93854	2.39705	1	1	1	1	653007	1.07758e+06	623179	304857	207955	1.23644e+06	1.65333e+06	1.44189e+06	303168	532235	707108	632642	x
1571	0.00657358	2.41852	1.39106	1.1748	1.35253	1.25106	0.392549	0.701005	0.755835	0.288052	1	1	1	1	142927	177327	322735	141620	20451.4	64685.6	93922.5	54857.5	92008.7	90066.3	103025	200294	x
1112	0.00658878	2.6984	1.29251	1.80349	0.911078	1.71572	0.408879	0.604501	0.778762	0.328671	1	1	1	1	82094.8	179582	90078.3	90826.1	9961.86	34482.6	63838.7	25935.3	43027.4	55677.3	67964.3	82991.5	x
1668	0.00670802	3.45836	1.56541	1.56552	0.799329	1.33788	0.158666	0.616672	0.392326	0.355643	1	1	1	1	61972.8	160832	47264.8	73678	4021.48	21925.3	33181.2	16783.9	44761.3	34703.1	70120.7	49634.2	x
2254	0.0068017	2.10384	0.418603	0.554314	0.671253	0.593487	0.96307	1.58937	1.32943	0.825808	1	1	1	1	42499.5	139549	102327	54375.8	40610.2	144919	275528	100473	74469.1	88997.3	171831	127959	x
1361	0.00682596	2.13955	0.998776	0.909396	0.648857	0.566974	1.35661	2.03394	1.24215	2.05127	1	1	1	1	3.6644e+06	5.43316e+06	1.73376e+06	1.98436e+06	2.18522e+06	6.70182e+06	6.10948e+06	4.37451e+06	2.84473e+06	3.2161e+06	4.07785e+06	2.2429e+06	x
2057	0.00689651	1.93949	1.88326	2.11078	1.39409	1.6823	0.580645	1.0407	0.945753	1.07841	1	1	1	1	471682	853967	345297	290973	46221.3	234091	314998	213183	140583	219550	276141	207908	x
1186	0.00713671	2.51504	2.44889	2.20016	1.33749	2.82451	0.619415	1.32613	0.853021	0.704782	1	1	1	1	197091	533463	169529	282705	28533.5	95852.5	170271	71297.3	81352.7	70549.3	165494	106395	x
2244	0.00750405	3.15022	2.12529	1.85668	0.978471	2.16894	0.353632	0.971457	0.567485	0.370564	1	1	1	1	183433	273213	178709	230896	17326.2	75301	68746.3	54016.5	86526.9	75657.7	100437	153309	x
928	0.0075548	1.97362	2.26405	1.57884	1.26835	2.25893	1.13385	0.955	0.738497	0.906995	1	1	1	1	276261	506000	174311	274223	63349	104654	194846	99485.2	98669.5	106962	218748	115360	x
1250	0.00818293	1.7196	2.28264	1.85598	1.39827	1.6699	0.832168	1.20307	0.938374	1.21736	1	1	1	1	1.17776e+06	1.86372e+06	1.10751e+06	1.00491e+06	230479	557480	775739	769563	489125	452288	685395	664855	x
1807	0.00832537	1.61238	1.71327	1.53721	1.16554	1.31797	0.705029	0.82761	1.07454	0.94904	1	1	1	1	230461	326113	216873	250050	61562	99980.9	187667	140937	154207	117914	144800	156187	x
819	0.00833938	1.58603	1.09441	0.926551	0.847799	1.02097	1.13342	1.76136	1.5346	1.73984	1	1	1	1	401610	517360	287281	212428	108535	580485	705425	470533	169114	321676	381114	284435	x
2262	0.00902562	1.90785	1.43568	1.38972	1.39455	1.24803	0.430564	0.854245	0.957865	0.623365	1	1	1	1	268771	421106	314860	167688	26625.6	143624	238946	112329	109210	164105	206822	189519	x
1628	0.0106357	1.43485	0.966249	1.12562	0.780158	0.929488	1.50715	1.47938	1.33236	1.13571	1	1	1	1	829360	1.06365e+06	414928	687436	513013	1.14039e+06	1.03647e+06	482086	601133	752402	644967	446436	x
1194	0.012451	2.62592	3.13537	2.51377	1.31564	3.06902	0.685642	1.55099	0.829813	0.75462	1	1	1	1	311199	748680	181966	263323	27075	138254	203461	83300.3	69738.2	87005	203284	116097	x
681	0.0134924	2.51781	1.45222	1.51833	1.13928	1.7858	0.4886	0.838051	0.766364	0.248553	1	1	1	1	81625.1	167850	102223	104688	13182.6	42304.1	69746.4	17799.3	47648	49270.6	75455	75315.9	x
1355	0.0137439	1.65519	0.870413	1.06106	0.860923	0.544729	1.3205	1.57199	1.19339	1.4377	1	1	1	1	126516	262617	228866	78386	87453.9	205206	243162	305036	116961	127414	168933	223145	x
1342	0.0155054	1.73804	1.08749	1.05546	0.942024	0.573616	1.2924	1.84319	1.44547	1.77774	1	1	1	1	338236	496121	473572	198425	205757	514852	559353	713277	281161	272639	320832	421981	x
952	0.0169168	2.42142	1.6638	2.47713	1.18371	1.45944	0.357251	1.04879	0.831341	0.564322	1	1	1	1	26306.8	123178	32753	31476.7	3546.15	14892.7	34032.6	12462.3	17530.1	13860	33940.4	23225.9	x
181	0.0174784	1.33305	1.20769	1.23029	1.19822	0.857314	1.59669	1.46972	1.52851	1.39516	1	1	1	1	185128	455713	390164	273135	234121	202335	466105	362578	258952	134373	252822	273325	x
842	0.0176207	1.74706	0.705059	0.722123	0.515417	0.747308	0.951647	1.11904	1.70547	0.923266	1	1	1	1	89340.5	198638	89438	104716	61372.1	127347	386212	127866	113892	111076	187752	145657	x
718	0.0180507	1.62136	1.28078	1.15456	1.10424	0.794985	1.33147	2.22495	1.62658	1.84489	1	1	1	1	525750	1.01624e+06	496823	202075	155764	820250	1.17865e+06	662480	206603	359834	600774	377664	x
1088	0.0186232	2.20725	2.06447	1.31933	1.13364	2.26314	0.508985	1.22072	0.723124	0.619132	1	1	1	1	236927	384617	127489	176065	18224.2	125818	173548	55571	63232.9	100601	198979	94399.3	x
1819	0.0189456	2.23264	1.35779	0.968032	0.916796	0.950537	0.269981	0.571758	0.766327	0.270049	1	1	1	1	60906.3	71116.6	64114.4	41873	5473.69	23033.6	46347.5	15072.7	35805.3	39321	50143.4	58701.9	x
788	0.0211667	1.83491	1.10947	1.23961	0.931576	0.710756	1.14012	2.18767	1.92258	2.07351	1	1	1	1	210201	408702	194245	94321.3	69634.3	372239	521840	345067	107863	166080	225037	175025	x
958	0.021338	1.59534	1.09206	1.43792	1.62335	1.40647	1.02475	0.576492	0.951622	0.932145	1	1	1	1	32803.4	79321.8	57001.1	30961.2	10382.2	15552	43217	26122.8	17892.4	26331.1	37652.3	29474	x
794	0.0216993	1.55749	1.21043	1.22428	0.97908	0.945424	1.20302	2.16572	1.68482	1.7359	1	1	1	1	359295	617671	354360	171723	100567	577343	699776	501437	147633	260200	344356	303805	x
1844	0.0218602	2.04011	1.97908	1.67687	1.49093	1.21695	0.455878	1.14762	0.519246	0.996606	1	1	1	1	291379	483719	282032	194675	33563.5	151745	123310	150463	130022	129060	196891	158785	x
717	0.0257999	1.50514	1.21348	1.14058	1.0816	0.883416	1.15496	1.96521	1.59107	1.78956	1	1	1	1	579224	893154	485562	228242	137335	842445	1.0257e+06	641196	209997	418416	534481	376832	x
959	0.027504	1.23456	1.76018	1.76999	1.63971	1.62724	1.56497	1.2273	1.52578	1.18763	1	1	1	1	545361	1.2672e+06	718178	745710	330072	341507	899281	415155	372478	271596	488657	367649	x
2257	0.0291035	1.79946	0.547391	0.511176	1.0501	0.66039	1.00063	1.12973	1.79747	1.05499	1	1	1	1	60437.2	127550	96046.5	82914.8	57821.3	112022	369235	77012.8	102050	96783.7	170311	76774.7	x
2026	0.0295506	1.90235	1.30961	1.39873	1.33379	1.20345	0.309357	0.986068	0.814093	0.647903	1	1	1	1	134443	276928	139872	79715.9	9431.06	90912.5	132690	54227.7	53839.4	89989.6	135134	88026.6	x
1516	0.0300624	1.47234	1.24186	1.19607	1.12886	1.48201	1.22067	0.67066	0.80449	0.733268	1	1	1	1	526020	911644	590441	555728	210664	255124	504802	306103	304784	371300	520237	439044	x
853	0.0306684	1.57215	0.93834	0.619534	1.02933	1.06978	1.07865	1.44605	1.79128	1.43333	1	1	1	1	465881	1.17467e+06	782260	599161	278044	644792	2.79605e+06	869378	455230	435222	1.29414e+06	637920	x
2266	0.0336301	1.45173	1.18812	0.823763	0.704062	0.829819	1.26149	1.46427	1.00771	1.41403	1	1	1	1	446400	680141	246272	283839	198589	494089	684954	394756	278016	329352	563545	293611	x
1422	0.0348138	1.23639	1.17188	1.28387	1.42787	1.0461	1.02204	0.924665	1.0944	0.94608	1	1	1	1	136962	266052	254018	130144	58519.5	97055.6	186704	134328	101119	102450	141442	149329	x
900	0.036004	1.4434	1.40564	1.21229	1.4705	1.33778	1.03779	1.16103	0.946967	0.613553	1	1	1	1	120993	199053	124545	120252	42933.6	89752.9	128005	41474.3	73061.4	75453.4	112071	71093.6	x
2012	0.0388906	1.87115	0.869874	1.17378	1.13242	1.3686	0.271371	0.728781	0.731087	0.697573	1	1	1	1	36583	97803.4	50313.3	40222.7	3670.63	27525.8	50149.5	24736	23887.8	36865.3	56872	37294.4	x
843	0.0410857	1.50808	1.55715	1.72244	1.73625	2.29464	1.77482	1.09174	0.901924	1.07908	1	1	1	1	696753	1.96691e+06	852928	916504	326254	438717	847893	423076	324639	392232	779421	412352	x
1338	0.0431117	1.52909	0.725401	0.914951	1.18506	0.555643	1.18687	1.17465	1.20873	1.59968	1	1	1	1	25956.9	62141.3	43924.7	15864.2	15595.9	37748.8	67583.9	47322.5	23206.2	31366.8	46356.9	31112.7	x
1316	0.0485328	2.49759	2.32012	1.76284	1.21775	0.786448	0.235157	0.968051	0.45525	0.778755	1	1	1	1	81274.2	216838	64060.6	42654.8	5870	30455.1	46100.3	32696.4	44083.9	30707	83956.7	44157.3	x
1239	0.405192	1.15952	0.843706	0.66336	0.538692	1.19732	1.19518	0.955961	0.869006	0.740262	1	1	1	1	34221.9	52851.7	19845.8	25640	11779.3	34823.6	56998.5	21766	17405.6	35555.7	54380.4	30924.1
1366	0.000288498	2.4993	0.53677	0.550136	0.649045	0.688257	1.48671	1.97909	1.38269	1.21032	1	1	1	1	20875.1	31862.6	24946.9	16863	16764.6	69123.9	65927.3	37128.6	19914.3	34090.8	39531.5	32263.5
1360	0.00185241	2.39014	0.760983	0.73094	0.801413	0.599489	1.45731	2.57863	1.37378	1.50454	1	1	1	1	53588.9	80554.6	50312.1	29116	32575.1	163083	124640	75385.4	39475.9	61729.9	75221.2	52697
1356	0.0108605	2.1904	0.795044	0.642613	0.949547	0.417693	1.07344	1.79938	1.37161	1.89943	1	1	1	1	28413.7	28761.5	30560.8	18307.6	21653.9	57753.6	50538.6	48790.6	35625.1	31328	30548.8	27015.7
769	0.0110132	1.34392	0.984646	1.06063	1.16394	0.963431	1.15338	1.39052	1.48126	1.58253	1	1	1	1	61238.1	87636.5	41331.7	23230.3	12799.4	77667.6	100759	44850.8	19598.2	54517.6	56396.6	29807.2
787	0.0119097	1.40223	1.06708	1.144	0.883836	1.24087	1.27232	1.68624	1.62075	1.50045	1	1	1	1	49518.9	75228.8	34873.2	26293.1	12407.9	70277	87741.7	47250.7	17222.6	40678.9	44884	33119.9
737	0.0151478	1.45148	1.10072	1.08843	0.774903	1.00493	1.27351	1.65169	1.59909	1.23659	1	1	1	1	43638.5	66653	25529.9	15643.4	9123.9	58808.5	80616.6	32515.6	12652.5	34752.6	41797.8	27654.8
954	0.0273399	1.19061	1.87556	1.56361	1.63406	1.51233	1.50868	1.42143	1.29851	1.30264	1	1	1	1	164922	415045	217663	165769	76109.4	112251	283755	138486	89092.4	77080.1	181175	111811
1368	0.0297642	1.93335	0.813327	0.743784	1.04701	0.793831	1.01593	2.60587	1.64108	1.30655	1	1	1	1	97204.7	135224	102177	61693.6	36337.9	279701	245622	101764	63167.5	104765	124090	81916.5
104	0.043529	1.29637	1.22147	1.10299	0.948841	0.942052	1.66309	1.27427	1.38024	1.14705	1	1	1	1	134372	207532	241610	122423	99468.4	125895	213796	233114	105625	96432.1	128424	213742
906	0.0501188	1.26274	1.27923	1.80746	1.37372	1.39182	1.21087	1.0143	1.30591	1.10347	1	1	1	1	94776.7	392446	165767	172465	69055.5	67489.9	233430	106274	100716	64945.5	148199	101291
1305	0.0504411	1.75991	1.18069	1.23802	0.927288	0.549276	1.28281	2.48896	1.67769	1.40588	1	1	1	1	139912	261353	255389	86163.6	92614.1	264884	291569	309031	127501	103876	144089	231184
1168	0.0517437	1.34948	2.06052	1.66315	1.29632	1.76485	1.23402	1.23822	1.04859	1.50692	1	1	1	1	1.13296e+07	1.2772e+07	5.4678e+06	6.69048e+06	2.15305e+06	6.11443e+06	6.62929e+06	5.07292e+06	3.08129e+06	4.81985e+06	5.24158e+06	3.54055e+06
2014	0.0522962	1.80307	1.38972	1.76469	0.975557	1.17711	0.34868	0.968798	0.851132	0.774753	1	1	1	1	179324	429066	124600	92953.6	12672.3	112270	170366	78975.9	64184.3	113111	165954	107210
1081	0.0565518	2.03083	1.1642	1.42853	1.09951	1.42898	0.239015	0.796213	1.17762	0.308883	1	1	1	1	62429.6	95042.3	76157.6	79314	6105.65	38345.2	64500.8	17075.5	45113.4	47006.5	45410.9	58141
207	0.0590115	1.26725	1.13176	1.02442	1.38527	0.851834	1.51284	1.32276	1.29487	1.43691	1	1	1	1	174439	457123	422680	226998	185542	183100	475675	349923	216595	135109	304569	256121
1402	0.0615747	1.28222	1.2604	1.32312	1.12573	1.36625	1.25583	0.915676	1.0311	0.755765	1	1	1	1	28111.6	62843.5	35522.3	27442.9	11609.6	18341.6	40317.5	19033.6	16326.1	19551.1	32418.6	26487.3
1482	0.0620699	1.29877	0.995645	1.11671	0.760609	0.941542	1.04814	1.35096	1.0924	1.46264	1	1	1	1	377498	526269	299726	376557	192927	460015	423820	460009	325067	332358	321663	330774
1163	0.0641453	1.75675	0.874991	1.19378	1.6157	1.14886	0.344229	0.536751	0.797054	1.07325	1	1	1	1	89495.3	171375	169486	115810	15970.1	49304.8	94198.2	89854.9	81933.2	89658.7	97984.2	88052.8
1470	0.064253	1.20981	1.22639	1.09549	1.09961	0.901188	1.3651	1.11366	1.30964	1.44121	1	1	1	1	2.97864e+06	2.75002e+06	1.63509e+06	1.20092e+06	837229	2.42919e+06	2.7065e+06	1.71039e+06	1.08313e+06	2.12904e+06	1.71339e+06	1.24817e+06
1467	0.0647912	1.23139	1.1183	0.798166	1.04307	1.008	1.39105	1.21942	1.04716	1.22795	1	1	1	1	286757	219411	181534	102187	64902.4	280822	236978	170565	82398.3	224778	187628	146088
809	0.0655474	1.35013	0.906036	0.7459	0.832171	1.3186	1.06412	1.48134	1.29746	1.29122	1	1	1	1	129604	205980	115439	87597.5	32535.2	190303	294963	142957	53995.9	125391	188485	116442
919	0.0690188	1.53653	2.33375	1.43547	1.17221	1.30661	0.787517	1.31498	1.00845	0.955368	1	1	1	1	33087.7	59394.7	32141.6	41170.9	11420.6	16743.7	34351.1	20907.4	25611	12428.2	28241.4	23016.1
828	0.0711313	1.58203	0.982904	0.502555	0.844798	0.62018	1.1108	1.59243	1.18458	0.779886	1	1	1	1	44858.1	31075.3	41853.3	19746.7	16277.7	65269.3	60301.6	30837.1	25879.6	40006	42205.1	41585.8
1774	0.0742093	1.57161	2.00001	2.05334	1.04116	1.5483	1.11379	0.795769	0.877438	1.43977	1	1	1	1	1.18113e+06	1.50479e+06	849836	664044	219852	422057	529375	937943	348598	517678	500205	685154
1252	0.0752494	1.95442	2.03909	0.895233	1.66914	1.16175	0.803167	0.670272	1.17378	0.302625	1	1	1	1	103890	108467	206101	111614	35513.6	30669.6	117079	29823.4	78088.6	44661.4	82698	103647
119	0.0755268	1.22976	1.31639	1.06966	1.16389	0.890058	1.57056	1.35901	1.3272	1.20337	1	1	1	1	287756	356999	487464	230343	187065	266799	364660	402250	210348	191618	227799	351561
1062	0.0755479	1.22306	0.897017	0.815672	0.976232	0.685145	0.970655	0.94462	0.99461	1.21679	1	1	1	1	311438	551682	430093	212589	138614	294542	553805	427849	252197	304345	461642	369810
591	0.0776769	1.32253	0.511283	0.661128	0.720447	0.90599	1.12959	0.892301	0.836116	0.843564	1	1	1	1	153399	143310	80424.9	99445.3	57064.2	240431	149207	75157.5	89216	263000	147953	93703.8
1383	0.0848117	1.34017	1.04383	1.42413	1.01524	1.11874	0.948548	0.606014	1.09356	0.785724	1	1	1	1	126259	333698	166943	115502	45071.7	65831.8	210950	103118	83915.8	106030	159932	138028
231	0.0871899	1.28964	0.979842	0.74773	0.924477	0.8529	1.48088	0.996639	0.92392	1.11868	1	1	1	1	498256	2.50147e+06	1.99811e+06	1.1207e+06	895561	455150	2.54458e+06	1.92973e+06	1.06801e+06	445751	2.2834e+06	1.81423e+06
296	0.0884183	1.24279	1.06092	0.840053	1.05235	0.963614	1.55273	1.05865	1.08829	1.16825	1	1	1	1	162455	192073	205186	118552	87918.8	145587	204850	181798	99996.8	134229	156060	163665
39	0.0887528	1.73049	0.793861	0.613892	1.15732	0.988359	0.284695	0.73686	0.753064	0.278808	1	1	1	1	24565.2	36002.7	233260	35976.5	4769.43	20477.7	36358.5	44849.7	29586	27125.2	40029.1	169183
134	0.0914151	1.31466	0.939716	0.738062	0.894233	0.809393	1.51557	0.964795	0.89831	1.06671	1	1	1	1	3.49998e+06	4.27891e+06	4.05524e+06	3.74022e+06	3.22326e+06	3.22719e+06	4.28744e+06	3.8608e+06	3.75594e+06	3.26486e+06	3.95706e+06	3.80658e+06
155	0.0924588	1.26565	1.2963	1.19176	1.35684	0.790704	1.55875	1.33575	1.48222	1.49034	1	1	1	1	226002	373057	338652	275305	249780	209148	381971	296877	282997	152828	213658	209505
1389	0.0946082	1.26038	1.13506	0.982394	1.17713	0.865397	1.29427	1.04225	1.28801	1.61863	1	1	1	1	847912	874320	576399	495908	341344	699239	943702	632578	465765	654829	607458	411026
182	0.09504	1.30648	0.984141	0.729979	0.904702	0.868925	1.52282	1.02187	0.902301	1.10967	1	1	1	1	1.26834e+06	2.96723e+06	2.98573e+06	1.61537e+06	1.30293e+06	1.18275e+06	3.01942e+06	2.92284e+06	1.51103e+06	1.12973e+06	2.77443e+06	2.77022e+06
136	0.0977641	1.28317	1.27049	1.30019	0.976151	0.812748	1.55775	1.28201	1.57075	1.18359	1	1	1	1	250272	377096	364753	207240	182809	226803	375044	352980	207253	172677	197960	313654
112	0.0990024	1.31203	0.935736	0.74776	0.898025	0.808958	1.51888	0.935569	0.897973	1.09599	1	1	1	1	2.178e+06	3.60167e+06	3.80512e+06	2.92913e+06	2.53115e+06	1.95569e+06	3.5607e+06	3.70639e+06	2.94303e+06	2.04033e+06	3.28756e+06	3.55671e+06
1732	0.0993478	2.15075	2.41276	1.74186	0.681114	1.53222	0.641118	1.1123	0.924384	0.282995	1	1	1	1	159535	166843	33885.6	125554	24178.6	66051.9	72891.8	11236.8	66602.9	57961.4	65377.4	41760.4
1846	0.103457	1.9178	0.98925	0.942816	0.927807	0.50568	0.871177	1.27506	1.34992	2.9583	1	1	1	1	183675	342705	186117	113183	89742	212615	403956	473627	181923	162757	248100	168383
153	0.106537	1.29207	0.962238	0.74154	0.862161	0.82511	1.49535	0.9668	0.892649	1.02666	1	1	1	1	2.58967e+06	3.91333e+06	3.43295e+06	2.95691e+06	2.46633e+06	2.33678e+06	3.87814e+06	3.26267e+06	2.91278e+06	2.35916e+06	3.602e+06	3.34232e+06
655	0.108234	1.33278	1.38765	1.30717	1.00512	1.04146	0.599511	1.07728	1.07978	0.80095	1	1	1	1	118310	131641	60278	57387.9	15204	82488.1	89520.5	38336.6	44787.9	74737.2	68736.9	50339.9
1604	0.116484	1.22278	0.824338	0.781401	0.882948	0.724514	0.568857	0.89329	0.615187	0.550458	1	1	1	1	33243.1	79360	83760.5	48717.3	17604.4	32352.5	51435.8	41676.8	54653.5	35350.1	69320.2	79629.4
979	0.117334	1.39782	2.41685	1.92734	1.60234	1.3224	1.05426	1.23881	1.05577	1.85135	1	1	1	1	2.82076e+06	4.53035e+06	1.90806e+06	1.41755e+06	520123	1.29849e+06	2.04302e+06	1.75951e+06	871283	1.02309e+06	1.60437e+06	999554
1373	0.120339	1.51998	1.23154	1.30815	0.649912	1.06101	0.882879	0.625809	0.867891	0.419906	1	1	1	1	48032	68680	16545.1	25232.6	9663.32	21920.2	37511.8	8531.68	19329.7	34188.3	35834.7	21369
1400	0.120378	1.19967	1.35292	1.15459	1.30894	1.21777	1.20891	1.25547	0.858808	0.873139	1	1	1	1	23560.4	78197.3	34133.9	22713.4	10377.5	19635.2	47883.9	18172.6	15160	15265.3	46226.9	21889.5
781	0.120663	1.34239	1.39187	0.973789	0.845628	1.38616	1.50361	2.04327	1.39112	1.23359	1	1	1	1	60253.9	87195.5	39361.6	31179.2	15565.7	79438.6	102548	45827.9	18282.4	37947.4	61116.9	39071.8
164	0.124463	1.3149	0.917533	0.717427	0.830169	0.817027	1.54081	0.903334	0.877612	0.993969	1	1	1	1	878008	1.04632e+06	910798	567442	492510	776328	1.05371e+06	870351	564504	838828	995452	920926
206	0.128035	1.28314	1.04117	0.732312	0.885041	0.859554	1.51696	1.05527	0.884078	1.0579	1	1	1	1	1.28465e+06	3.36827e+06	2.96018e+06	1.68165e+06	1.3659e+06	1.16935e+06	3.34759e+06	2.824e+06	1.59017e+06	1.08158e+06	3.13937e+06	2.80753e+06
552	0.128316	1.31254	2.11613	1.68427	1.35842	1.33713	1.5299	1.01053	1.0008	1.40792	1	1	1	1	47565.1	69126.1	25578.2	28952.6	15246.2	20399.4	33814.7	21158.3	17599.3	19703.4	28013.1	15805.4
2249	0.128465	1.3158	0.972449	0.761959	0.783242	0.766874	1.49336	0.871034	0.850235	1.10715	1	1	1	1	2.01206e+07	2.18316e+07	1.53165e+07	9.89434e+06	8.86768e+06	1.61856e+07	2.0055e+07	1.72797e+07	1.04868e+07	1.81372e+07	1.95563e+07	1.64147e+07
1033	0.13186	1.4801	0.625467	0.623858	0.704508	0.828335	0.918279	1.07878	0.611239	1.50959	1	1	1	1	25823.1	68102	48777.5	43506.9	22197.8	39999.6	54930.8	83417.8	42690.7	36190.9	74508.5	58116.9
1860	0.134719	3.04355	0.717408	0.489026	0.517811	0.825105	0.378225	2.12557	1.62574	3.62953	1	1	1	1	245381	390989	220269	244443	51570.5	652935	1.07007e+06	1.23225e+06	240796	299826	545714	357069
1505	0.135328	1.19986	0.725804	0.565957	0.954322	0.656713	0.864911	0.923119	0.789924	0.904996	1	1	1	1	91672.7	151220	141547	70867.7	42956.3	104712	173757	107132	87711	110717	182372	124502
945	0.135967	1.2955	1.04434	1.40229	1.46553	1.70645	1.383	0.864775	1.1915	0.897744	1	1	1	1	25026.7	111127	68104.9	92978.5	34681.1	18611.6	77733.1	33296.7	44286.3	21006.6	54089.4	39007.8
640	0.138769	1.36851	0.751583	0.936422	0.953357	0.700696	0.443897	0.59224	0.999291	0.406685	1	1	1	1	36235.4	54544.2	65552.1	38136.2	11119.2	25643.3	47918.1	22318	44237.4	42262.1	39756.6	57716.5
984	0.140165	1.89299	0.600645	0.86726	0.390395	0.612165	0.498479	0.886726	1.48152	1.80985	1	1	1	1	32137.6	57136	36774.6	23673	8871.83	42609.3	80352.6	136066	31431.6	46902	44966.8	79070
1450	0.146682	1.2671	1.59296	1.50427	1.37866	0.891671	1.6658	1.49539	1.55353	2.08652	1	1	1	1	5.80793e+06	1.35013e+07	8.15886e+06	2.38731e+06	2.05263e+06	4.89656e+06	1.14789e+07	9.85507e+06	2.17614e+06	3.19604e+06	6.12608e+06	4.96753e+06
418	0.148764	1.32145	0.513193	0.91593	1.03086	0.775113	0.908891	0.887106	1.30426	1.17475	1	1	1	1	10965.7	56025.6	65382.6	32312.4	17438.1	17023.6	65677.8	59466.8	33883.3	18730.6	41750	53239.3
1343	0.149423	1.3573	0.837773	0.72343	0.998315	0.69943	0.808492	1.45609	1.31257	0.846225	1	1	1	1	26763.8	33536	48177.1	22164.6	11791.7	41776.1	50091.9	32593	25757.2	28003.8	31640.8	40508.1
188	0.150304	1.27285	0.670147	0.906937	0.827235	0.787613	1.27304	0.723057	1.11271	0.954033	1	1	1	1	21909.8	57284.8	41435.3	33449.1	24882.6	21230.5	57859.6	38139.2	34518.7	28659.2	43111.6	42044.7
1538	0.150935	1.27604	0.764203	0.390568	0.592484	0.612277	0.683285	0.927182	0.659417	0.740975	1	1	1	1	94025.8	78043.6	90179.7	81066.2	41636.7	102453	108475	90012.3	107615	107853	136387	127762
474	0.153803	1.28476	1.31714	0.997734	1.25346	1.35342	1.29561	0.99508	0.929827	0.610342	1	1	1	1	72335.9	80493.4	45842.5	73783.4	32507.7	49079.3	61756	17815.4	44310.8	48141.2	55065.3	30699.1
1371	0.155747	1.29354	1.03221	0.934418	1.01928	1.18185	0.955786	1.81715	1.41688	1.20135	1	1	1	1	156721	156814	96533.4	119707	44555.3	247784	195753	90806.7	82326.3	133094	114545	79497.3
867	0.156542	1.23411	1.48964	1.16221	1.38669	1.19093	0.852526	1.45673	1.08966	0.838548	1	1	1	1	237528	129634	123569	54137.5	17836.2	208607	100059	59637.7	36948.3	139774	76131.8	74799.1
1184	0.161983	1.59906	0.90329	0.582637	0.913361	1.51026	0.676252	0.784107	0.695398	0.289139	1	1	1	1	30365.7	78261	46863.8	62357.7	12850.8	23672.9	76897.3	11840.4	33559.9	29468.1	91681	43069
1243	0.1669	1.60095	0.552226	0.739895	1.34182	1.4594	0.853801	0.643601	0.57359	0.485834	1	1	1	1	18285.4	41666.4	44380.5	73551.6	19804.1	19139.2	26591.8	12824.8	40963.6	29025.7	38436.9	27763
295	0.167444	1.23291	1.10291	0.732621	0.974812	0.869828	1.43502	1.05878	0.894534	1.14899	1	1	1	1	1.50487e+06	1.95686e+06	1.57036e+06	684219	519521	1.29743e+06	1.96701e+06	1.47728e+06	639356	1.19606e+06	1.82311e+06	1.35222e+06
896	0.167588	1.55704	1.17123	1.81556	0.822252	1.55566	1.03559	1.12731	0.902931	0.379633	1	1	1	1	26198.2	126307	27492.1	58505.9	17924.8	22646	51713.3	10130.6	30567.9	19607.6	47484.2	28065.5
40	0.171315	1.90527	0.545258	0.556135	1.30353	1.63118	0.620023	0.635768	0.656403	0.206202	1	1	1	1	24352.1	49229.4	256180	38062.9	6658.69	25500.8	47835	32343.1	18966.2	39149.9	60419.5	164965
850	0.171512	1.69515	0.428791	0.25086	0.425328	1.3574	0.579689	1.12517	1.68186	0.787375	1	1	1	1	10725.4	22107.6	21089.8	31348.2	6161.44	25275.9	122020	31159.9	18771	21926.2	60150.9	41621.5
980	0.172181	1.76707	0.568072	0.508621	0.7447	0.777973	0.652639	0.888498	0.793495	2.25862	1	1	1	1	30625.8	59314.6	50848.6	30742.8	11869.6	43019	76180.2	123086	32118.9	47258.4	79597.4	57314.8
1473	0.172829	1.20044	1.12741	0.79381	0.954752	0.774891	0.850518	1.18288	1.17577	1.17349	1	1	1	1	565696	228592	268185	115958	58576.9	533039	278738	263080	121630	439840	196551	235783
1004	0.173598	1.614	0.798114	1.14998	0.596629	0.738152	0.93285	0.837208	1.16308	2.36543	1	1	1	1	53580.6	135705	72008.6	56838.2	33058.9	50477.2	112992	227854	62585.9	58848.9	80545.1	101309
1463	0.175878	1.22902	1.20968	1.23145	1.23165	0.969627	1.7415	1.03797	1.36724	1.55891	1	1	1	1	1.50792e+07	2.53507e+07	1.84575e+07	8.61233e+06	7.11906e+06	1.16202e+07	2.31714e+07	1.86454e+07	7.21934e+06	1.09271e+07	1.4051e+07	1.25792e+07
1228	0.179616	1.14801	0.829908	0.975957	0.673206	0.922323	0.752273	0.72385	0.782515	0.704232	1	1	1	1	53416	113030	30823	37714.8	14157.5	41841.7	74608.2	25734.1	33236.2	56420.5	79048.8	38432.3
178	0.186206	1.30788	1.02284	0.77493	0.918767	0.9794	1.80547	0.941497	1.04129	1.0456	1	1	1	1	600339	1.31027e+06	1.30838e+06	1.72429e+06	1.46292e+06	496283	1.44944e+06	1.18839e+06	1.43097e+06	514501	1.15406e+06	1.19535e+06
168	0.191028	1.26398	0.653466	0.810805	0.784455	0.998558	1.43267	0.819112	0.924785	0.92793	1	1	1	1	25157.5	69574.5	48470.3	43573.3	28772.4	28321	65328.9	45760.4	35467.4	33747.4	58568.7	51865.4
700	0.192693	1.16993	1.58922	1.08661	0.997412	0.965746	1.34729	1.41789	1.22846	1.43363	1	1	1	1	295249	456223	227183	228387	146640	236575	424616	260617	192216	162855	286573	191193
1509	0.197976	1.16976	1.05414	1.06675	0.827263	0.740776	1.26094	0.91349	1.04982	1.09092	1	1	1	1	832700	1.67271e+06	959374	559907	438639	648057	1.3552e+06	1.00972e+06	614343	692445	1.07027e+06	973450
2265	0.198662	1.21261	0.761445	0.771807	0.81278	0.647065	1.01666	0.850806	0.661521	1.10047	1	1	1	1	289068	495001	492746	171261	123842	290076	349279	532467	215126	332780	437753	508885
714	0.201582	1.3167	1.03378	0.554928	1.1143	1.08153	1.27305	1.65091	0.955036	1.10412	1	1	1	1	38830.9	26868.3	68332.8	27134.3	14699.7	55691.8	38067.4	54039.1	20392.1	32926.3	33047.2	51474.9
131	0.203183	1.28858	0.971921	0.764114	0.874911	0.955403	1.69602	0.864401	1.02869	1.00643	1	1	1	1	1.01648e+06	1.22519e+06	1.23824e+06	1.58117e+06	1.29183e+06	811899	1.35788e+06	1.13681e+06	1.34516e+06	916774	1.0944e+06	1.18798e+06
41	0.203346	1.25181	1.08517	1.00539	0.941174	0.875094	1.5728	1.22524	1.26588	0.826669	1	1	1	1	422976	791119	3.32991e+06	531404	439568	428903	820035	2.33432e+06	493574	341675	537081	2.96983e+06
1282	0.203895	1.18955	0.915159	1.16088	1.22244	1.23362	1.16986	0.903561	0.705933	1.03058	1	1	1	1	60497.4	217575	52315.8	60336.1	26333.8	53643.6	108922	35200.7	39753.7	57947.6	127924	35923.1
133	0.205419	1.32939	0.776383	0.725364	0.725568	0.864665	1.61152	0.807343	0.842077	0.84951	1	1	1	1	548230	617826	403601	1.05815e+06	907644	511994	590464	377145	994671	618988	581357	466921
426	0.207235	1.21775	0.825476	0.754929	1.01446	0.779775	1.36485	0.834458	0.867773	1.0424	1	1	1	1	328975	1.42261e+06	1.09309e+06	937843	755488	298664	1.34622e+06	896430	977557	349344	1.28621e+06	904456
711	0.212956	1.31222	1.30769	0.981837	1.13218	0.805542	0.918812	1.9172	1.36671	1.34436	1	1	1	1	115421	156984	89439.7	43147	22650.2	151973	179896	84760.8	43535.5	77370.4	109131	66310.6
1464	0.214171	1.23707	1.4035	0.936669	0.714999	0.702468	1.02752	1.41526	1.14792	1.05777	1	1	1	1	75422.1	24397.2	30575.8	9245.3	6223.96	68303.1	24614.9	36101.9	10697.3	47106.5	17778.1	35895.6
156	0.214198	1.32587	0.743217	0.747295	0.760275	0.845607	1.61414	0.77871	0.863565	0.849004	1	1	1	1	389947	382098	360804	624869	548964	366931	363504	321570	600623	459923	348992	398354
437	0.216422	1.34054	1.62298	1.22965	0.933323	1.30481	1.08318	1.08067	1.15721	0.476481	1	1	1	1	216345	228881	165283	185956	71047.2	129373	177326	67345.4	115836	116850	127046	148650
148	0.224177	1.28796	0.97868	0.775822	0.92595	0.9747	1.76646	0.87824	1.03881	1.02417	1	1	1	1	842263	1.38278e+06	1.48757e+06	1.97602e+06	1.64819e+06	678797	1.52425e+06	1.31319e+06	1.64779e+06	754402	1.21653e+06	1.34852e+06
184	0.225681	1.30766	0.7911	0.751721	0.784207	0.905929	1.63278	0.788537	0.86783	0.938471	1	1	1	1	260853	466189	295398	360177	298766	233510	443068	282140	323150	289041	423289	316189
989	0.229849	2.04933	0.490108	0.622624	0.625108	0.682917	0.454819	0.782245	1.03136	2.69249	1	1	1	1	23094.3	48400.5	37177.2	27623.7	8467.12	33103.7	66003.5	127803	32877.3	41305.6	53058.7	49921.9
1357	0.234264	1.37666	1.07954	0.726786	1.07407	0.537908	0.759985	1.54988	0.944855	1.45113	1	1	1	1	47220.8	51356	79369.5	29131.5	18942.7	60885.4	54964.3	85584.1	44018.6	38343.4	48229.9	62028.5
1627	0.236288	1.58482	0.531853	0.786535	0.620179	0.852079	0.618715	1.62229	1.53602	0.645635	1	1	1	1	17915.7	40347.3	28390.3	28924.2	9666.18	49078.4	64867	23588.8	27590.7	29528.3	35012.9	38425.7
1300	0.236605	1.24192	0.827533	0.733382	0.652421	0.810098	1.35025	0.726485	0.842761	0.835361	1	1	1	1	209910	354792	149017	136612	104797	165499	335643	152282	137067	222353	330198	191725
205	0.237133	1.29667	0.955679	0.780622	0.942646	1.00021	1.80416	0.846293	1.05967	1.06053	1	1	1	1	482089	1.1662e+06	1.03853e+06	1.18462e+06	983430	383403	1.30327e+06	932522	962648	442192	1.01968e+06	924784
101	0.240095	1.27926	0.946617	0.762989	0.927345	0.962536	1.73056	0.854713	1.00933	1.01007	1	1	1	1	668982	1.16258e+06	1.11659e+06	1.27872e+06	1.0581e+06	542476	1.26611e+06	970667	1.07979e+06	619492	1.04001e+06	1.0107e+06
971	0.242386	1.19526	1.00657	1.12117	0.995397	1.43579	1.07872	1.10312	0.961948	0.670379	1	1	1	1	94944.3	156575	88899.3	139348	48183.8	93448	110594	47784.6	78884.6	82684	95319.4	74967.1
1353	0.243278	1.16704	0.884464	0.705019	0.748628	0.85019	1.11997	1.04172	0.820986	0.738212	1	1	1	1	40483.4	84864	65902.6	38458.3	23316.5	42821.9	81355.9	51866.1	36766.8	40122.9	82158.9	73893.4
650	0.244163	1.17349	0.973552	0.836732	1.26225	0.795793	0.845585	0.917312	0.737192	0.796332	1	1	1	1	50334.5	105633	117935	51977.9	25419	42593.5	76616.8	59382.4	53088.5	45321.3	86167.7	78427.2
2245	0.245329	1.12433	0.915269	0.825535	0.702161	0.814159	1.1101	0.831089	0.899758	0.82112	1	1	1	1	459333	727629	504821	378267	237375	374581	652876	471166	377634	439920	601598	603490
1905	0.245844	1.19763	1.07883	0.975292	0.78121	0.956288	0.911876	1.24344	0.938249	1.44738	1	1	1	1	807617	1.02021e+06	430028	616113	270389	835982	807988	635881	523664	656220	713983	462059
120	0.246742	1.32315	0.765618	0.742537	0.722381	0.88645	1.64755	0.763914	0.840706	0.872075	1	1	1	1	407830	546678	316797	813907	696212	365453	509552	305235	746280	466942	502511	368115
2250	0.246771	1.29636	0.772528	0.740373	0.800735	0.753779	1.50937	0.704363	0.795648	0.967101	1	1	1	1	3.32321e+06	5.1592e+06	3.96825e+06	3.36739e+06	3.10332e+06	2.72119e+06	4.5644e+06	3.82515e+06	3.63104e+06	3.77085e+06	4.75624e+06	4.15987e+06
170	0.248157	1.2973	0.759418	0.728397	0.783378	0.876285	1.5918	0.767747	0.84182	0.881861	1	1	1	1	216813	162300	172519	358700	299886	196853	154419	155000	332712	250265	152084	184856
996	0.248915	1.43788	0.452254	0.823222	0.848833	0.846679	0.812656	0.634783	1.19843	1.62606	1	1	1	1	21751.6	50646.2	38720.8	26871.2	11870.2	27419.2	60697.9	59200.4	25795.9	42160.4	41991.6	38290.5
111	0.250096	1.2675	0.954536	0.742953	0.928053	0.978205	1.70865	0.873834	0.993895	0.991378	1	1	1	1	1.07947e+06	1.32385e+06	1.40414e+06	1.65723e+06	1.33226e+06	887500	1.45797e+06	1.19713e+06	1.377e+06	991323	1.21621e+06	1.27001e+06
1934	0.251887	1.42945	0.829445	1.01955	1.30773	0.744882	0.192247	0.992455	0.972185	0.572556	1	1	1	1	31925.9	81874.1	52150.1	25097.3	2981.14	34307.3	64271.6	18223.1	27385.5	33740.4	54811.5	33474
1776	0.253446	1.14272	1.10474	0.78565	0.749705	0.977515	1.03013	1.17124	0.866677	1.06588	1	1	1	1	325041	273675	148794	223418	108360	309486	248538	168838	185771	257913	237759	166596
243	0.257565	1.25693	0.770978	1.13604	1.18978	0.94586	1.51151	0.818044	1.30164	1.45015	1	1	1	1	63976.2	306831	259504	187145	137640	60963.9	289421	252439	160818	72739.8	184349	183083
1972	0.263277	1.20473	0.869114	0.989218	0.962929	1.04419	0.786532	1.34735	1.16013	1.36282	1	1	1	1	2.21094e+06	3.67732e+06	1.82514e+06	2.22034e+06	769733	3.07821e+06	3.55041e+06	2.0616e+06	1.72831e+06	2.22995e+06	2.5373e+06	1.591e+06
298	0.266887	1.25487	0.986002	0.758998	0.926635	1.00016	1.72915	0.929509	0.992617	0.956364	1	1	1	1	505236	751326	574712	630021	501301	427750	808911	473402	511995	449171	675648	520607
1054	0.27372	1.23898	0.615482	0.867518	0.721791	0.745764	0.607014	0.833556	1.12478	1.09034	1	1	1	1	63328.5	148263	106569	75985.8	28465.1	77026.2	158253	128484	82815.8	90194.3	116650	123934
734	0.276131	1.2659	1.05109	0.876222	0.971476	0.78894	1.31097	1.46172	1.18762	0.707982	1	1	1	1	141891	213790	200186	125393	95896.9	177215	238552	116437	129185	118335	166535	172970
176	0.276709	1.29026	1.85363	1.11473	0.832355	1.37418	1.88336	2.10516	1.60963	1.07879	1	1	1	1	59698.3	69304.3	231070	50181.7	31653.2	60889.6	82384.7	239023	29681.3	28231.5	42434.9	233026
985	0.281483	1.47799	0.44046	0.456591	0.699299	0.984133	0.681985	0.625623	0.780722	1.7256	1	1	1	1	17080.4	23527.9	38809.3	36482.7	11635.6	21788.3	33119.5	76432.8	30131.1	33992.8	35171.3	46584.6
1386	0.287302	1.22637	1.05388	1.15906	1.34355	0.618064	1.46496	0.952741	1.44062	1.26121	1	1	1	1	39949.6	97212.3	73638	22092	24099.6	32435.2	99471.1	55169.7	29052.4	33229.1	57246.5	46006.3
2176	0.291549	3.85691	0.308226	0.146209	0.703949	3.19267	0.13573	0.488996	0.369993	0.1334	1	1	1	1	17361	24412.7	49262.3	156365	3059.46	24736	50858.8	7450.66	39807.7	49374.3	113966	58741.2
1048	0.297022	1.16202	1.83202	1.52574	1.07375	1.26444	1.54772	1.66976	1.38132	2.02	1	1	1	1	4.56689e+06	5.22397e+06	2.51004e+06	2.91437e+06	1.6418e+06	3.73823e+06	3.89356e+06	3.76875e+06	1.87339e+06	2.18518e+06	2.33697e+06	1.96222e+06
300	0.297041	1.23639	0.775334	0.743381	0.778465	0.864562	1.46651	0.830581	0.869711	0.742337	1	1	1	1	298823	373740	266916	181405	141619	287493	359968	203143	170543	337847	343155	287809
1003	0.298342	1.69648	0.693086	1.32721	0.69596	0.626817	0.575724	0.943875	1.48855	2.66331	1	1	1	1	30469.8	65441.2	49607.2	29973.2	12670.4	37266.3	60423.7	151513	38866.4	38537	33654.6	59831.5
203	0.299641	1.19101	0.523746	0.698654	0.819464	0.781296	1.0858	0.633971	0.861449	0.781203	1	1	1	1	35999.4	92219.7	73902.4	53424.3	34170.9	39134.9	93610	56228.7	55578.2	60251.8	90093.5	75700.3
241	0.303283	1.26795	0.877539	0.792187	0.949611	1.06422	1.77926	0.813233	1.07281	1.00528	1	1	1	1	207353	911458	882240	1.07172e+06	824653	172575	1.01616e+06	745407	818523	207128	785310	779848
1466	0.305696	1.18857	1.47144	0.91438	1.40001	0.726667	1.27536	1.2644	1.18379	1.63987	1	1	1	1	133760	77484.6	91766	22917.2	18511.5	103226	82583.9	85787.7	25633.5	79685.6	57838.9	55019.9
1002	0.305931	1.91521	0.612587	0.851058	0.717464	0.694269	0.846357	0.615222	0.831785	3.21358	1	1	1	1	17789.5	53151.7	30578.8	15253.9	8558.31	16045.3	42766.1	109314	17858	25456.1	42627.5	35775.8
52	0.307231	2.6467	0.237563	0.193954	1.12098	1.79052	0.192349	0.518509	0.449327	0.102907	1	1	1	1	9340.71	8213.84	520649	54733.8	2706.13	18309.5	15665.4	38146.9	24846.1	34466.4	28905.5	389867
1501	0.310317	1.18141	0.749296	0.801676	0.632324	1.08072	1.29096	0.86266	0.871205	0.831305	1	1	1	1	22258.9	68900.6	37646	35881.2	19726.4	23015	61641.9	39500.7	26985.7	26040.3	58662	49974.4
152	0.312824	1.1935	1.72262	1.13804	0.837941	1.01203	1.468	1.60822	1.50674	1.0392	1	1	1	1	87160.9	69355.3	357336	67782.6	45251.7	73080	75594.4	353693	54438.6	44353.5	41596.2	357958
239	0.324297	1.29778	0.717145	0.707841	0.76109	0.914081	1.64636	0.728931	0.816917	0.83111	1	1	1	1	133786	477574	294351	429624	356133	122127	453747	256540	382020	163531	460508	324638
1772	0.324444	1.4062	0.877289	0.587662	1.63773	1.27662	0.2466	0.795671	0.527975	1.54404	1	1	1	1	13662.7	13235.4	201111	36318.6	3228.83	11128.7	9789.35	151327	23123.4	13651.7	15372.4	103077
1525	0.326557	1.30508	0.456806	0.851428	0.782525	0.670514	0.722626	0.556605	1.13775	1.18672	1	1	1	1	22942.5	48194.2	26162.1	24325.5	12065.6	25105.9	53017.9	31665.6	29487.3	44025.6	38634.8	28063.7
1778	0.336299	1.21359	1.04328	1.18705	0.876576	0.904343	1.1654	0.907065	1.02873	1.76682	1	1	1	1	49048.7	50168.2	25184.5	38019.4	22549.2	38298.9	35792.3	40513.7	34170.7	41212	28846.3	24116.5
2033	0.34693	1.36922	0.714324	0.733209	0.976295	0.703973	0.537738	1.51359	1.32597	0.905343	1	1	1	1	65113.8	157721	76510.8	46523.6	16355.7	123910	234815	56626.7	53715.4	79904.9	146823	65782.6
51	0.348328	1.24682	0.987263	0.749882	0.937027	0.962948	1.76594	0.86185	1.01281	0.894221	1	1	1	1	2.47953e+06	5.31407e+06	1.04704e+07	5.31554e+06	4.48645e+06	1.94397e+06	5.9087e+06	7.97486e+06	4.48669e+06	2.20157e+06	4.83689e+06	9.37955e+06
400	0.352949	1.25804	0.542845	0.678301	0.810975	0.836797	1.42241	0.706386	0.771308	0.709116	1	1	1	1	69655.5	290692	238790	314236	245835	81403.2	272125	166645	305224	112480	292511	247160
45	0.355286	1.62579	0.373413	0.210694	0.891848	1.84391	0.0406154	0.97027	0.960428	0.070696	1	1	1	1	2927.75	3777.93	202525	127196	1289.45	6832.16	14177.4	12812.9	56067.7	6872.91	12238.6	190614
11	0.365675	1.25608	0.835011	0.780235	0.786938	0.888139	1.65038	0.829606	0.912175	0.740752	1	1	1	1	3.53544e+06	5.61717e+06	5.15687e+06	9.31763e+06	7.96878e+06	3.15459e+06	5.40631e+06	3.87422e+06	8.5272e+06	3.71148e+06	4.91387e+06	5.50066e+06
84	0.367654	1.29015	0.972739	0.681332	0.706498	0.605492	0.535567	0.884151	0.816645	0.0626449	1	1	1	1	24507.8	38913.3	175103	17631.3	7177.47	20005.7	38397.5	12391.8	23667.7	22085.3	38982.6	208043
974	0.369294	1.37645	0.471546	0.680909	0.62794	0.784658	0.412719	1.01678	0.833421	1.26775	1	1	1	1	14279.3	48147.9	30849.6	28309.1	6853.02	27652.2	48515.9	49708.4	29324.3	26544.8	48263.7	41238.3
208	0.371488	1.23191	0.805739	0.716544	0.946703	0.858964	1.59865	0.792922	0.817025	0.891143	1	1	1	1	284410	588079	415075	537061	460027	251363	552025	311836	508195	309418	560176	368029
1179	0.371757	1.19773	0.997948	0.803339	0.672669	1.31396	0.895853	0.855103	0.772518	0.639116	1	1	1	1	82727.4	158485	65475.7	85349.5	26781.7	63661.9	125467	49650.6	52796	72666.9	134655	81704.9
434	0.372	1.31368	0.449917	0.69268	0.79335	0.939519	1.42575	0.535392	0.980298	0.835997	1	1	1	1	70580.5	471407	343717	400501	279720	75429.9	549227	289073	346482	137514	464510	363669
20	0.37644	1.69493	0.294756	0.249556	1.22846	0.650356	0.216771	0.567818	0.50578	0.139262	1	1	1	1	13604.5	15674	395447	40952.6	6282.23	23537	26151.9	35779	51181.4	40459.2	42868.9	270208
970	0.380444	1.33175	0.850553	1.19	0.582755	0.682569	0.52606	1.31	1.33903	1.22751	1	1	1	1	84670.6	135060	93971.1	63882.8	22659.7	117118	125113	157980	76071	87262.3	77466.1	135356
1397	0.386793	1.11158	1.51914	1.1892	0.974556	1.01867	1.414	1.0512	1.37948	1.38148	1	1	1	1	302459	369408	306507	161879	103416	187963	352776	346771	129163	174527	212024	263999
53	0.38714	1.56935	0.463854	0.187678	0.858157	0.921483	0.233749	0.587765	0.651876	0.0757718	1	1	1	1	8426.8	6471.45	349634	23881.8	2788.13	9589.68	18504.7	24638.9	21065	15924.9	23535.3	341992
1575	0.39386	1.16172	0.60792	0.593284	0.833882	0.755412	0.925312	0.726608	1.00914	0.580706	1	1	1	1	39325.2	76654.1	106814	50236.3	28320.7	42212.8	107339	59367.2	54052.4	56704.8	88187.1	107521
202	0.396995	1.18028	1.06375	0.985552	1.10324	1.23487	1.8543	0.944036	1.253	1.12704	1	1	1	1	90529.9	259480	202382	204761	141510	72153.7	271586	165009	134774	74601.2	179704	153983
1460	0.399139	1.15137	1.64071	1.64244	1.63473	0.915218	2.14825	1.40421	1.52496	1.63865	1	1	1	1	4.32071e+06	8.56069e+06	5.47151e+06	1.75815e+06	1.89932e+06	3.32105e+06	6.54347e+06	4.37737e+06	1.56139e+06	2.30844e+06	3.55754e+06	2.80951e+06
406	0.400644	1.33049	0.352503	1.01794	0.929988	0.905233	1.45026	0.536901	1.24246	1.03547	1	1	1	1	16202.5	84622.8	70902.8	48377.2	35670.5	22163.2	85031.1	63007.4	43437.2	40291.5	56740.9	63996.3
1239	0.405192	1.15952	0.843706	0.66336	0.538692	1.19732	1.19518	0.955961	0.869006	0.740262	1	1	1	1	34221.9	52851.7	19845.8	25640	11779.3	34823.6	56998.5	21766	17405.6	35555.7	54380.4	30924.1
999	0.412471	1.15497	1.73673	1.57114	1.13184	1.38513	1.36946	1.53144	1.48612	2.34047	1	1	1	1	293088	388184	162271	239392	108931	232106	302280	267807	140475	147931	168638	120344
27	0.413729	1.74932	0.26143	0.163207	1.04501	0.707112	0.177769	0.548484	0.416576	0.101513	1	1	1	1	4942.5	6741.07	372718	14402.9	1666.49	9312.71	14164.9	28896.8	16555.6	16572.5	28191.8	299385
1515	0.414635	1.08703	0.80404	0.892073	1.03322	0.905861	0.908046	0.69705	1.01936	0.71969	1	1	1	1	59550.8	120917	97090.7	59694.9	27540.1	46365.4	113748	53975.1	53562	64924	92516.5	78877.3
869	0.415439	1.11065	1.51806	1.50557	1.49538	1.13041	1.13267	1.47045	1.52727	0.956215	1	1	1	1	134678	177052	135058	100542	46366	117160	147859	68926.9	72292.7	77768.6	80266.3	75811.8
986	0.422536	1.17444	1.32638	1.73146	1.58532	1.01823	0.686158	1.63146	1.23598	1.26691	1	1	1	1	250336	303448	115301	48908.7	15168.7	276536	178327	73540.9	39041.3	165444	119620	61049.9
983	0.42272	1.23761	0.525185	0.879918	0.639865	1.25219	0.663028	0.82946	1.10308	1.48502	1	1	1	1	36323.8	92156.7	54507.9	56439.9	13754	51522.2	95109.6	100964	36635.1	60628.2	71485.3	71505.6
1012	0.42724	1.14956	1.7026	1.45061	1.12898	1.23443	1.3964	1.39708	1.3286	2.2196	1	1	1	1	800450	1.00101e+06	438408	475973	247805	589879	754764	687915	313399	412114	470998	325959
2248	0.429335	1.14721	2.21014	1.26225	1.15925	0.888767	1.76093	1.9213	1.32489	1.32596	1	1	1	1	1.75854e+07	1.83501e+07	1.85057e+07	4.42897e+06	4.03869e+06	1.37293e+07	1.58564e+07	1.68936e+07	4.05039e+06	6.97474e+06	9.92261e+06	1.33998e+07
823	0.429605	1.431	0.600962	0.600291	1.06746	0.583828	0.41254	0.893455	1.11125	1.66474	1	1	1	1	19217.5	37247.3	36136.5	17812	5792.62	25659.1	56764.5	44978.8	24797.5	28031.4	42351.1	28416.1
17	0.434988	2.09867	0.291495	0.149897	1.44822	1.03756	0.197684	0.624547	0.405224	0.167321	1	1	1	1	4268.13	5489.53	456588	22198.3	1946.52	8212.81	12217.1	42102.5	17389.6	12835.2	24996.3	264642
1810	0.437028	1.44485	0.613511	0.292956	1.13593	0.99793	0.386872	0.582681	0.798747	0.335957	1	1	1	1	31946	34798.3	74638.5	51623.1	9210.73	27248.6	78108.1	17618.1	42046.1	45644.6	81075.3	55154.3
1411	0.437375	1.09597	1.15082	1.3393	1.12464	0.886356	1.10649	0.951154	1.14908	0.900247	1	1	1	1	42057.7	81846	63305.8	29916	17188	31218.3	57809.5	40444.4	27433.2	32035.7	41711.1	47249.8
830	0.439036	1.37661	0.548505	0.662104	1.22273	0.967084	0.534534	0.975639	1.24881	1.92207	1	1	1	1	21037.4	43551.6	32486	21339.3	5428.43	33606.3	67624.6	40756.7	17934.9	33620.7	44896.3	22301.5
949	0.440241	1.09721	1.70671	1.41465	1.13516	1.203	1.22585	1.36781	1.25224	1.12993	1	1	1	1	1.35013e+06	2.43046e+06	933388	655972	307638	971761	1.77115e+06	741522	443203	693442	1.17266e+06	690202
177	0.445935	1.19272	1.02185	0.94738	1.00211	1.2202	1.88264	0.880418	1.17567	1.06062	1	1	1	1	97149.4	275287	194348	258249	183383	75172.5	281240	164168	172025	83338.6	198332	162792
31	0.451801	2.11236	0.283578	0.168998	1.03807	1.82348	0.264919	0.695766	0.502314	0.105924	1	1	1	1	7736.76	8087.54	578272	60385	4037.61	17047.9	19789.8	47093.7	26915.9	23915.7	32663.8	467598
1820	0.45413	1.10942	1.09446	0.92588	0.953847	0.773478	0.943553	0.987704	0.870171	1.35631	1	1	1	1	153283	166758	108814	131189	73654.2	124235	129023	123489	137857	122770	122932	95758.1
1034	0.456416	1.18643	1.07042	0.716872	1.14819	0.782189	0.882752	1.1993	0.777377	1.55132	1	1	1	1	25637.2	60749.8	41520.7	29802.1	15479.5	25796.6	54233.4	44773.2	30968.3	20994.8	57841	30354.2
1728	0.46021	1.1513	0.897761	0.918022	1.20387	0.709963	1.37429	0.879699	0.802775	1.23714	1	1	1	1	38609.9	40620.5	33895.7	36273	32315.3	33977.6	29242.7	27800.2	41526.9	37699.4	30201.2	23633.8
2251	0.474273	1.11717	1.19809	1.42807	0.945665	0.980702	1.47588	0.826678	0.855031	0.917483	1	1	1	1	1.25632e+06	2.33377e+06	1.13393e+06	987603	684038	778513	1.15033e+06	878036	818516	919189	1.11543e+06	1.00651e+06
1392	0.47871	1.14178	1.06501	0.993076	1.27537	0.741766	0.529311	0.894009	1.23054	0.915329	1	1	1	1	95598.6	153992	190334	80824.2	26544.1	72070.8	157088	109025	88563.9	78685.2	105840	125271
1521	0.479692	1.13421	1.01463	1.05855	0.97301	0.726287	1.43747	0.792488	0.979473	1.06937	1	1	1	1	1.33435e+06	2.87223e+06	1.84041e+06	1.13691e+06	1.03561e+06	935998	2.18791e+06	1.61432e+06	1.27232e+06	1.15281e+06	1.85199e+06	1.58769e+06
1857	0.482178	1.09096	1.08438	0.93624	0.952801	0.891867	0.901992	1.07124	0.9056	1.33802	1	1	1	1	245294	256817	139646	236760	110203	217628	204505	156514	215770	198290	187227	123025
1428	0.48331	1.15348	1.24003	1.31057	1.86741	0.931172	1.74817	1.01205	1.5547	1.85526	1	1	1	1	876935	1.80331e+06	1.58509e+06	480992	415599	642773	1.76112e+06	1.25686e+06	419845	619914	939165	712498
74	0.483789	1.15469	0.40575	0.237113	0.949117	0.664725	0.145803	0.709214	1.03125	0.0681127	1	1	1	1	5394.68	5947.09	431888	16168	1632.16	8468.46	21293.3	24736.9	19769.5	11654.7	17119.1	381962
21	0.490757	1.45224	0.280887	0.240356	1.05918	1.05662	0.194355	0.872494	0.644824	0.104175	1	1	1	1	17765.7	27631.5	1.41857e+06	68160.9	5770.25	49560.3	61026.9	111355	52432.1	55443.1	78466	1.12422e+06
706	0.492602	1.08689	1.05791	1.06696	0.846912	0.94368	1.31535	0.976706	1.09499	0.868615	1	1	1	1	218105	461904	280617	209491	134389	180841	390254	229705	180435	180722	295487	278128
28	0.497302	1.72	0.443813	0.237837	2.06494	0.814088	0.211359	0.704026	0.924163	0.230607	1	1	1	1	11020.9	7881.72	782886	23517.7	2810.13	15701	25212.8	69780	23480.3	21767.7	22619	318245
1053	0.507091	1.10544	0.698193	0.736413	0.717459	0.732058	0.684009	0.86251	0.799114	0.263399	1	1	1	1	34895	70399.4	39363.2	27413.7	11788.7	38714.4	62890.8	11533.8	30437.1	43811.1	65249.9	46053.5
174	0.514074	1.17257	0.924552	0.861686	1.12761	1.17942	1.82658	0.849544	1.09963	1.0239	1	1	1	1	49954.5	106933	90535	122911	87607.6	41223.9	112342	65611.9	84703.7	47363	84702.6	67394.9
1435	0.514296	1.18645	1.1895	1.08201	1.37751	1.15271	2.01263	0.852636	1.31672	1.51502	1	1	1	1	1.0735e+06	1.9356e+06	1.49226e+06	775797	623414	691070	1.93915e+06	1.30989e+06	547030	791105	1.22101e+06	909326
1352	0.5145	1.10801	0.802468	0.942421	0.7413	1.21847	1.01727	0.771881	0.849542	0.704834	1	1	1	1	42290.3	89794.5	54407.9	48474.9	18626.1	36532.8	66637.8	41287.7	32335.9	46196.4	65033.5	61608
75	0.519463	1.91796	0.20294	0.162816	1.03371	1.3009	0.142561	0.530235	0.55279	0.182347	1	1	1	1	3112.1	4077.51	314599	16230.1	818.578	7302.53	11396.9	44291.9	10140.5	13442.5	17093.5	255463
1471	0.519739	1.07616	1.33211	0.816933	1.08121	0.936168	1.02198	1.13978	1.00001	1.32196	1	1	1	1	663863	370795	305517	146759	73735.6	510126	373666	298133	127418	436851	309799	237189
1838	0.520192	1.06903	1.09804	1.04072	0.849361	1.10334	1.14595	1.08176	0.892378	1.25382	1	1	1	1	139682	180413	81832.9	144900	69263.9	123587	127355	96413	106743	111511	118323	80873.2
158	0.533509	1.16571	1.11242	1.05958	1.25556	1.20188	2.00958	0.89522	1.25156	1.24019	1	1	1	1	170340	287748	213355	321616	247495	123112	279809	168197	217500	134228	185358	142638
1597	0.533552	1.12592	0.656941	0.659277	1.09775	0.944473	0.56894	0.707759	0.834412	0.871744	1	1	1	1	39620.1	50991.9	66039.8	47532	13177.9	38334.8	53130.6	41855.8	40905.2	52866.9	52791.7	50497.5
532	0.559791	1.07486	0.701445	0.58817	0.944456	0.595926	0.884638	0.773352	0.771222	0.612641	1	1	1	1	84906.7	61721.7	35996.5	27690.3	18918.3	84070.8	66626.2	18635.9	37767.4	106107	71625.4	31992.5
1404	0.559809	1.15323	2.15709	1.74655	2.42772	0.601103	1.22076	1.82879	2.18029	2.76488	1	1	1	1	39440.3	77831.5	81219.7	13643.2	12752	30029.9	79987	73825.3	18447.9	16027.5	30416.3	28082.3
10	0.574044	1.56437	0.365562	0.116367	0.797835	1.06671	0.16387	0.711328	0.482241	0.14251	1	1	1	1	7117.33	6020.17	467316	29609.9	2093.5	12437.8	20538.7	66620.8	22561.8	17066.8	35311	491662
523	0.579093	1.1647	0.931576	1.05342	0.636426	1.53772	1.28899	0.618993	0.825265	0.837734	1	1	1	1	38794.7	50613.9	24709.1	45821	17677.5	23150.4	32643.3	25958.6	24219.8	36504.7	32794.6	32589.6
95	0.58416	1.1077	0.963302	0.657958	0.856049	0.65623	0.998422	1.00307	0.888672	0.580844	1	1	1	1	35350.3	55614.1	33745.9	21154.4	14813	33058.5	61838.4	18274.6	26201.6	32168.2	57692.4	33089.6
1548	0.585554	1.06355	1.16743	0.966663	1.0666	0.936853	1.03171	0.987007	0.64052	1.23108	1	1	1	1	612567	706917	370255	542020	274715	465116	385618	341078	470247	459957	499144	291387
1029	0.587314	1.25325	1.10664	0.613491	1.27058	0.692382	0.909755	1.29131	0.558889	1.85589	1	1	1	1	22342.4	34510.3	39978.7	23192.8	14025.4	23413.9	25882	46606.3	27226.3	17697.8	38394.8	26411.7
1449	0.587617	1.21602	2.08676	2.57392	2.89425	0.872249	1.3624	1.87169	3.14455	3.86897	1	1	1	1	472015	1.30448e+06	1.13846e+06	182470	131170	380222	1.31199e+06	1.21463e+06	170032	198280	345919	330181
1496	0.589507	1.02751	0.693853	0.769008	0.787895	0.893206	0.824578	0.771155	0.818357	0.816373	1	1	1	1	64270.6	151355	88993.8	85605.5	36371.7	64151.4	132599	73594.6	77898.9	81197.1	134337	94811.4
1569	0.605624	1.14664	1.21923	0.709651	0.737514	0.808874	1.3448	1.18984	0.622408	0.827833	1	1	1	1	64440.7	62183.4	41323.4	52533.8	40197.4	56478.5	44898.9	37019.9	52788.5	46330.8	59808.4	47032.2
1763	0.606577	1.28276	0.701857	2.08204	0.626738	0.968647	0.534336	0.665183	1.13317	1.08126	1	1	1	1	44790.3	231606	63101.9	59160.3	15019.7	38123.9	103774	86886.7	49641.7	55941.1	75926.3	84513.3
973	0.607814	1.32946	0.702435	0.592671	1.02253	0.697417	0.408361	1.04137	0.802696	1.75595	1	1	1	1	21518.5	42912	44843.2	22580.1	6084.97	28650.5	47846.1	61460.9	26315.7	26853.5	49419.3	36812
1347	0.608787	1.11983	0.746323	1.13654	0.473784	0.42043	0.567294	1.02059	0.968688	0.553271	1	1	1	1	31789.8	69781.5	46738.1	20888.3	12971.8	39042	48963.2	43560.6	40382.2	37338.4	41907.1	82805.5
2223	0.6192	6.38335	0.315979	0.185242	1.15133	5.0519	41.0776	0.83184	0.620912	0.266554	1	1	1	1	3242.25	3303.29	15529.7	147433	551729	7665.61	9115.25	2869.57	23720.3	8994.62	12171.4	11322.3
1073	0.625549	1.05931	0.785168	0.570153	0.874742	0.744639	0.719388	1.13644	0.646618	0.305712	1	1	1	1	36065.1	71956.4	36269.4	26351.5	11716.7	46880.5	67182.7	10116.7	28763.4	40264.3	86141.1	34804.1
1745	0.628684	1.05628	0.901458	1.1557	0.824277	1.00758	1.03812	0.817189	0.751816	1.07468	1	1	1	1	151481	149679	80101	170441	80820.8	123326	80160.2	83350.5	137492	147302	88399.3	81570.7
547	0.634292	1.0924	0.973856	0.589775	0.793565	0.995538	1.19234	0.973898	0.831169	0.66513	1	1	1	1	93851.9	60756.5	36658.1	36848.9	20311.8	84291	70489.8	24522.2	30084.9	84478	70313.5	38775.4
598	0.653272	1.06032	0.652898	0.537059	0.836032	0.86048	1.04706	0.810401	0.535963	0.328822	1	1	1	1	50419.6	79907.2	79257.9	72125.9	40393	56204.9	65649.2	24879.8	68129	67694	101554	79577.2
34	0.661567	1.26768	0.365801	0.377597	0.936024	0.883912	0.862979	0.371498	0.494326	1.52069	1	1	1	1	825.745	1524.92	322269	2266.76	1018.54	753.144	1643.47	417868	2084.38	1978.78	2756.44	289002
1381	0.665436	1.05853	0.701258	0.844709	1.06705	0.887685	0.964015	0.612984	0.874016	0.856107	1	1	1	1	28624.7	70901.8	58228.3	34897.9	17442.4	22471.5	60394.9	37285.8	31953.8	35781.5	57290.5	45805.7
1413	0.670148	1.06644	1.33897	1.01742	1.58626	1.08831	0.941241	1.35535	0.980267	1.44066	1	1	1	1	30126.4	58135.1	58486.5	31179.9	12410.9	27387.3	46111.9	42394.3	23286.4	19723	39000.5	30949.2
80	0.67316	1.41254	0.281275	0.138742	1.05818	1.32304	0.192792	0.78184	0.902962	0.105528	1	1	1	1	10012.2	10575.7	692430	48401.8	3246.09	24993.9	56663.6	55112	29735.2	31202.7	52027.9	549267
199	0.67361	1.11678	1.0721	0.76757	0.934301	1.12088	1.62351	1.03256	0.935597	0.758012	1	1	1	1	52408.3	102906	102794	96566.2	64373.3	45331.6	103262	66561.8	70024.4	42850.8	91506.8	92353.2
646	0.673991	1.06834	1.66407	1.75375	1.1381	1.22901	1.32843	1.24103	1.27202	1.57341	1	1	1	1	3.46401e+06	4.85426e+06	1.91537e+06	2.48816e+06	1.23778e+06	2.3201e+06	2.89855e+06	2.11339e+06	1.64552e+06	1.82475e+06	1.88924e+06	1.41267e+06
545	0.675684	1.07999	1.46126	1.30501	0.880102	0.951763	1.2302	1.11815	1.04258	0.866658	1	1	1	1	61322	97572.5	45258	44018.4	26185.6	42141.5	64173	35569.4	37591.2	36786.1	51032.2	43165
1238	0.677264	1.04672	1.68773	1.39666	1.18964	1.44134	1.22552	1.32642	1.14089	1.76746	1	1	1	1	5.33029e+06	6.53337e+06	2.46308e+06	4.11796e+06	1.61146e+06	3.76227e+06	4.39359e+06	2.92064e+06	2.32219e+06	2.7685e+06	3.19284e+06	1.73793e+06
242	0.678114	1.11811	1.02367	0.880059	1.15365	1.19892	1.66857	0.741415	1.16566	1.18337	1	1	1	1	109775	224177	214103	231184	148079	71404.3	244445	175282	156729	94002.3	173865	155783
1719	0.685206	1.0632	1.00824	1.10633	1.07002	0.735201	0.921761	0.860669	1.03123	1.35384	1	1	1	1	218151	211418	115767	194642	112313	167243	162235	116904	215184	189665	130434	90816.4
678	0.694513	1.09725	1.94989	1.64231	1.03807	1.16316	1.32942	1.31769	1.22347	1.40934	1	1	1	1	205436	178839	103670	115182	60588.9	124681	109681	112334	80487.5	92355.7	74325.8	83829.9
750	0.69769	1.1464	0.396468	0.670763	0.362364	0.93646	0.889031	0.673357	0.842437	0.307627	1	1	1	1	22045.1	35230.7	55474.7	30243.3	13214.1	33625.5	36426.8	37587.3	26249.5	48741.6	35849.6	128505
620	0.697935	1.0523	0.856547	0.632955	0.854399	0.902249	1.09474	0.769576	0.783649	0.767971	1	1	1	1	78028.4	139176	90925.7	103351	57713.8	62961.1	141855	65228.4	93104.3	79854.1	150081	89329.6
410	0.707674	1.14074	0.369881	0.750989	1.07276	0.970763	1.27339	0.422258	0.962282	0.95182	1	1	1	1	39629.4	151761	131486	99870.4	60292.9	40630.7	160088	93110.3	83619	93918.6	137930	102884
150	0.707851	1.0974	1.08483	0.884399	1.37802	1.33717	1.86225	0.888388	1.17698	1.21306	1	1	1	1	80862.4	107416	105812	150812	96665.5	59471.1	117685	74341.2	91671.1	65340	82900.1	64453.8
1331	0.71106	1.21364	0.286266	0.639015	0.936499	0.936452	0.612464	0.385052	0.749117	0.559024	1	1	1	1	19998.9	50867.3	52319.3	38554.2	11605.1	24158.8	49091.7	24925.9	33463.3	61239.6	54332.5	46894.7
1290	0.714404	1.1021	0.85884	0.824035	0.704628	1.03534	1.4261	0.862253	0.775795	0.708158	1	1	1	1	34881.7	74714.3	24376.6	23749.3	15055.7	31451.4	57907.6	19552.8	18644.4	35602.5	61885.6	29039.1
1044	0.721356	1.06755	0.649538	0.808102	1.14673	0.501623	0.550084	0.777165	1.02052	0.968028	1	1	1	1	48029.3	112055	125250	44292	22354.2	51610.1	116498	84386.1	71767.9	64818.2	94645	91682.4
982	0.727261	1.07668	1.81993	1.67679	1.09749	1.39734	1.35909	1.37558	1.38315	2.33312	1	1	1	1	1.11522e+06	1.41277e+06	584742	714795	319971	757031	959388	992131	415777	537159	575078	447234
62	0.735961	1.17673	0.212013	0.207485	0.922578	0.656562	0.157109	0.551054	0.823002	0.167309	1	1	1	1	4081.82	5425.02	341442	11034.4	1215.22	9528.07	17715.2	49419.6	13660.1	16876.7	17846.2	310659
2007	0.736587	1.06986	0.775253	0.96279	1.07696	1.05211	0.716775	1.32712	1.0649	1.02848	1	1	1	1	1.59379e+06	2.84993e+06	1.35583e+06	1.91174e+06	599421	2.45028e+06	2.59502e+06	1.0334e+06	1.47689e+06	1.80211e+06	2.02039e+06	1.05676e+06
709	0.740451	1.30834	1.19976	0.924944	0.942116	0.492361	0.476786	2.24374	1.28878	0.64733	1	1	1	1	38077.1	41906.4	51230.2	14298.3	6372.46	63952.8	48070	28093.9	23603.9	27820.4	30924.1	45644.7
1427	0.744496	1.17046	0.637645	1.86589	1.92291	0.829999	0.683298	0.971575	2.41787	2.07974	1	1	1	1	24580.5	131465	118671	31381.5	11890.2	33636.3	140245	102438	30731.1	33791.5	48090.2	51803.1
1047	0.748813	1.06007	1.95077	1.66856	1.20639	1.20337	1.23217	1.67403	1.06663	1.71462	1	1	1	1	5.28045e+06	6.50516e+06	2.77609e+06	1.90141e+06	896043	4.06956e+06	3.42343e+06	3.14905e+06	1.28428e+06	2.3728e+06	2.66102e+06	1.93159e+06
1438	0.749194	1.03593	1.34032	1.26973	1.22401	0.977174	1.47181	1.02581	1.2165	1.26996	1	1	1	1	1.23288e+06	2.78845e+06	1.61104e+06	827966	573950	847420	2.19936e+06	1.33408e+06	688688	806317	1.49894e+06	1.10482e+06
1441	0.749613	1.07547	1.00369	0.844482	1.42025	0.727523	0.701209	0.945087	1.25649	1.39472	1	1	1	1	29434.9	47469.9	58304.4	21709.2	9629.99	24891.6	58145.9	45697.3	24253.7	25707.3	38367.2	34459.3
109	0.75666	1.10881	0.976181	0.8139	1.12635	1.36894	1.87392	0.817374	1.11988	0.940479	1	1	1	1	64782.2	70873.2	51763.7	88777.2	55930.6	48715.4	80281.1	34495.9	52710.7	58173	59435.1	38576.4
941	0.760697	1.02373	1.49941	1.54577	1.53728	0.938195	0.585613	1.98256	1.39485	1.42966	1	1	1	1	478130	362188	190228	142865	41041.9	567768	269059	141195	123770	279525	159927	103870
2161	0.76591	1.422	0.330562	0.532858	0.435542	0.929051	0.212113	0.466298	0.773978	1.71584	1	1	1	1	18478.4	44274.5	39174.3	36094.2	3792.68	23409.7	52942.2	123172	31577.6	49001.3	56711.9	75498.9
99	0.767976	1.10903	1.04833	0.924488	1.19165	1.24951	1.91137	0.847504	1.17957	0.956792	1	1	1	1	127983	231475	144993	260965	183725	92921.4	243141	92914.2	169755	107016	170897	102133
1452	0.772109	1.06795	1.3629	1.32086	1.45633	1.21635	1.83095	0.969158	1.38919	1.53112	1	1	1	1	2.62376e+06	5.59731e+06	3.96735e+06	1.87664e+06	1.30011e+06	1.67561e+06	4.84635e+06	3.32902e+06	1.25402e+06	1.68754e+06	2.89237e+06	2.28671e+06
574	0.775084	1.09972	0.78994	0.52034	0.897216	0.697454	1.22502	0.809533	0.616547	0.543534	1	1	1	1	47088.7	40064.3	20374.8	19493.3	15757.8	43338.8	39081.1	9851.2	22717.1	52253.8	52553.6	19061.9
1747	0.776653	1.03013	1.04285	0.661417	0.946022	1.15726	1.03991	0.935906	0.80557	1.1409	1	1	1	1	60877.9	43655.3	32258.2	48024.5	19861.4	49067.3	43772	31049.3	33729.7	51172.3	45050	28622.6
564	0.778949	1.03732	0.645385	0.489355	0.896372	0.621169	0.643957	0.704069	0.875681	0.333163	1	1	1	1	57842.5	43342.7	62340.2	39579.6	18884.3	56671.3	63851.1	18492.8	51789.7	78564	60453.8	58378
751	0.780948	1.0149	1.119	0.964883	0.716731	0.842831	0.555333	1.26576	1.15781	0.611053	1	1	1	1	48446.6	40735.6	30940.7	34904.4	10584.6	49215.8	40240.7	21053.2	33660.6	37951.6	28815.9	36236.2
110	0.784859	1.07623	1.11406	0.991572	1.51004	1.18298	1.7983	0.852776	1.19658	1.31678	1	1	1	1	151822	206874	112435	219903	153850	104371	205520	78251.7	151090	119460	142401	62500.3
1260	0.791834	1.03286	0.876393	0.687832	0.930477	0.900858	1.05604	0.717392	0.829249	0.904445	1	1	1	1	50821.6	82430.7	43104.8	33038.6	17824.9	37361.6	81813	33440.1	29809	50832.8	81797.3	38885.6
2045	0.800376	1.06397	0.706488	0.807977	1.07713	0.847797	0.597876	1.17962	0.986418	0.895498	1	1	1	1	2.18963e+06	4.2267e+06	2.32512e+06	2.13548e+06	693103	3.28343e+06	4.2481e+06	1.5428e+06	2.04732e+06	2.71682e+06	3.57055e+06	1.81195e+06
145	0.805992	1.05797	0.625078	0.918029	1.16657	1.26967	1.31666	0.646402	1.01278	0.785472	1	1	1	1	21026.3	52562.2	51740.7	48112.2	22962.5	19527.7	47738	27804.6	30799.7	29486.6	39079.5	37229.7
1491	0.810207	1.03426	0.786561	1.07994	0.713514	0.956285	0.915666	0.636361	0.883669	0.983468	1	1	1	1	36671.6	99164.1	61229.1	38426.3	16934	26645.3	66800.1	67356.8	32660.5	40868.9	62674.2	72031.9
894	0.816607	1.07918	0.676347	0.902588	0.755703	0.921135	0.678959	0.723022	1.35288	0.758705	1	1	1	1	24756.6	56305.1	36208.1	37340.8	12667.4	23768	69478.2	29013.1	32949	32086.1	42578.5	40218.3
137	0.817114	1.07533	1.10949	0.975771	1.44723	1.1898	1.86129	0.8542	1.17462	1.18789	1	1	1	1	227856	279210	208379	330700	238099	157549	276702	136508	225913	180025	195306	120861
1752	0.819068	1.01186	0.947266	1.42474	0.629793	0.861789	0.829697	0.905526	1.2137	0.96048	1	1	1	1	83338.5	84560.7	38111.8	88327.6	39137.9	71547.4	59302.7	46389.1	83306.2	77120.3	40510.2	50796.1
521	0.827886	1.02968	1.6713	1.38288	0.827302	1.14392	1.09803	1.15242	1.1611	1.76304	1	1	1	1	79439.2	94725.3	31738.6	53003.5	23415.5	49193.6	65476.2	53982.4	37660.8	41665.3	46753.5	32202.8
1535	0.828693	1.01571	1.22068	1.1249	0.862364	1.20177	1.43846	1.25272	0.799517	0.850829	1	1	1	1	139303	148956	68055.8	131586	72487.9	128390	87157.4	53589.9	88995.5	100036	90381.2	66243.6
777	0.831928	1.02596	1.59281	1.58469	1.30144	1.12775	1.38559	1.16359	1.219	1.69662	1	1	1	1	434228	417126	258753	284956	161132	284888	264155	269222	205374	238973	179662	166890
6	0.837598	1.17175	0.139517	0.189077	0.818268	0.795586	0.142624	0.681972	0.684907	0.148235	1	1	1	1	2879.58	6806.23	347296	20676.7	1705.96	12641.2	20296.9	50213.4	21124	18092.4	24569.7	356265
1671	0.843175	1.02879	1.48113	0.842308	0.740241	0.920167	1.07365	1.27995	0.693385	1.05154	1	1	1	1	215677	196941	85977.7	190181	102128	167388	133466	97477.5	167989	127646	159587	97494.9
593	0.852034	1.04403	0.585249	0.635904	1.05228	0.75285	0.677523	0.605223	0.946219	0.669695	1	1	1	1	25444.7	41958.2	56185.7	23645.6	9793.73	23631.5	51398.2	28538.8	25528.4	38111.1	45035.8	44819
752	0.852055	1.00577	1.70685	1.63919	1.09023	1.13557	1.35142	1.45566	1.27441	1.52251	1	1	1	1	2.16285e+06	2.95955e+06	1.39397e+06	1.49954e+06	821332	1.65658e+06	1.89423e+06	1.55367e+06	1.07332e+06	1.11078e+06	1.23233e+06	1.07325e+06
1403	0.852802	1.04281	0.780169	0.875997	0.84148	0.985992	0.917329	0.992321	1.09272	0.630417	1	1	1	1	24344.9	56352.5	42147.8	35073.3	15018	27809.3	57869.7	25201.4	28912.5	27353.6	43907.9	42043.6
1444	0.862907	1.00133	0.794457	0.42827	1.597	1.14827	0.664342	1.12619	0.733085	1.44967	1	1	1	1	42175.2	23204.5	369830	42327.5	11270.8	53693.3	32699.4	267936	29961.4	46535.3	36981.7	194387
953	0.86482	1.04931	0.917364	0.715178	0.703828	0.996024	0.955734	0.967851	1.02561	0.547527	1	1	1	1	70900.7	199335	126302	116011	51232.8	67179.5	235334	78418	94669.6	67749.2	190240	150631
492	0.867887	1.07007	1.5892	1.11369	0.679932	0.977293	0.815749	1.09243	0.932984	1.23344	1	1	1	1	106203	117397	43758.7	64021.8	24594.7	65565.5	80965.2	63355.1	53245.7	58580.8	71949.1	54021.7
1845	0.871698	1.03127	1.03424	1.16857	0.903676	1.10412	1.33668	1.15202	0.819224	1.03432	1	1	1	1	54464.9	93357.7	51403	65027.2	36231.8	54484.8	53880.2	46956.7	47869.7	46162.6	54529	47746.8
142	0.872784	1.02429	0.7055	0.857375	1.14795	0.998145	1.18971	0.918973	0.968591	0.721791	1	1	1	1	22716.9	39735.8	49928.7	34458.1	18902.6	26575.1	36955.8	25055.6	28059.4	28226	31633.2	36508.7
1019	0.877535	1.03926	0.656425	0.881746	0.816025	0.539093	0.506122	0.686613	0.8764	0.937739	1	1	1	1	40981.8	100276	88954.7	53759	23228.8	38498	82051.9	81585.7	81053.2	54727	77622.5	91502.9
237	0.890484	1.08568	0.828358	0.747277	0.973157	1.19669	1.6312	0.607601	0.984459	0.843142	1	1	1	1	52474.6	93461.7	95437.9	97752	61324.4	34567.6	101363	65994	66393.5	55529.8	85365.8	82320.3
820	0.891197	1.00462	1.60062	1.77584	0.973814	1.08356	1.28589	1.22819	1.31199	1.58278	1	1	1	1	500896	746683	296792	308617	168560	345180	454144	385002	231500	274319	286988	255827
130	0.902266	1.05906	0.980045	0.848123	1.21415	1.53931	1.90061	0.817775	1.19373	0.940109	1	1	1	1	65422.1	63285.8	50451.6	90620.2	51496	49026.6	73330.4	31177.9	47849.9	58515.9	50930.7	34879.7
123	0.902301	1.05219	0.913711	0.943572	1.71221	0.828468	1.38838	0.813417	0.983636	0.994369	1	1	1	1	53013.3	87093.2	92837.9	43216	33331.9	42384.7	74743.6	43031	42398.6	50859.4	63000.1	45513.1
301	0.908592	1.10346	0.680564	0.983761	0.658183	0.902305	1.11825	0.43523	1.28188	0.7231	1	1	1	1	29557.8	54482.7	38196.7	37470.3	21372.5	16976.3	58444.9	33492.2	33753.2	38071.4	37800.8	48713.4
866	0.915319	1.14199	1.27026	1.09568	0.726314	1.04341	0.968452	2.04655	1.19795	0.509927	1	1	1	1	19661.3	52201	23884.4	35986.6	15372.6	28448.8	46985.4	13383.3	28032.9	13568	32518.2	27603.2
616	0.917373	1.05481	0.609753	0.566527	0.638207	1.42294	1.5402	0.49528	0.737851	0.641535	1	1	1	1	34806.4	53380.8	28471.8	45208.1	22521.1	25390.8	57235.3	22842.2	25823.3	50038.1	64312.7	37447.4
754	0.934166	1.02419	1.3552	0.929893	1.2249	1.87775	1.34702	1.79352	1.08253	1.03744	1	1	1	1	35553.2	47549.9	44823.2	41604.5	13735.9	42257.2	45570.8	30299.3	18008.8	22997	34901.8	30716.5
175	0.936517	1.00219	0.627551	0.477914	0.973413	1.06283	0.96598	0.799442	0.869222	0.500204	1	1	1	1	63225.9	102661	136008	146640	61339.5	72335.8	153716	55780.3	112143	88316.5	146619	117283
661	0.938981	1.02194	0.65853	0.608463	0.761985	0.990217	0.511877	0.843735	0.956518	0.773307	1	1	1	1	22534.9	43325.9	30626.4	38459.1	9149.92	25930.2	56071	24806.6	31568.3	29996.8	48601.1	33737.9
699	0.942615	1.03124	2.04719	1.63367	0.863683	1.45476	1.45742	1.45992	1.32982	1.57038	1	1	1	1	152332	110707	47347.4	114823	52942.6	97562.4	74187.6	68709	64153.4	65227.3	46253.1	46016.2
292	0.947774	1.14618	0.402872	0.945382	1.24107	1.204	1.81588	0.283253	1.07184	1.17688	1	1	1	1	24915.4	117281	88737.4	78412	54428.5	15732.4	109466	67159.7	52934.5	54212.1	84674.5	60018
913	0.982777	1.03396	1.58678	0.600354	0.975556	0.787545	0.449599	1.51756	0.774149	1.34308	1	1	1	1	120822	27342.5	67652.7	17670.1	4642.71	103776	29026	74336.1	18236.7	66746	31085.9	58210.6
1708	0.98748	1.01044	0.959572	1.06113	0.786746	1.04349	1.32308	0.846216	0.890534	0.831321	1	1	1	1	89858.2	87355.9	50544.6	100726	58779.1	71167.5	60353.6	42626	78457.6	82087.3	56189.4	53927.4
488	0.992449	1.01395	0.458904	0.585385	0.772004	1.05277	1.06511	0.574011	0.616796	0.573672	1	1	1	1	18459.4	49177.9	47565.1	40842.8	19017.7	20736.5	42658.1	28209.7	31532.7	35260.7	57340.4	51717.6
1409	0.992501	1.03901	1.42854	1.58469	2.77654	1.32677	1.14334	1.18711	1.95272	3.11099	1	1	1	1	258327	689370	607611	205612	81547.3	192792	699323	543359	125960	158516	296920	183692
931	0.994795	1.00522	1.80135	1.67023	1.28341	1.31054	1.33688	1.43745	1.29176	2.03113	1	1	1	1	1.64082e+07	2.37432e+07	1.03959e+07	1.07157e+07	5.0309e+06	1.17591e+07	1.51174e+07	1.31311e+07	6.64589e+06	7.98469e+06	9.70277e+06	6.79932e+06
786	0.9967	1.00217	1.69699	1.68516	1.22891	1.15379	1.41765	1.23283	1.26825	1.83364	1	1	1	1	569358	794648	337017	384823	217612	371474	492344	401340	271091	294105	321859	230198
803	0.997212	1.01269	1.53076	1.66879	1.01404	1.22253	1.43488	1.176	1.23641	1.52073	1	1	1	1	614722	916501	384906	419639	226680	424129	559017	460696	278996	352019	374855	318615
