# Supplementary material for: Changes in the Proteome of Medicago sativa Leaves in Response to Long-Term Cadmium Exposure Using a Cell-Wall Targeted Approach
Source: Int J Mol Sci. 2018 Aug 24;19(9):2498. doi: 10.3390/ijms19092498 (PMC6165176; doi:10.3390/ijms19092498)
Supplement: Supplementary file 1 [file ijms-19-02498-s001.zip › TableS1_ identification data.xls]

## Sheet: Sheet1
Fraction: fraction (CaCl2, EGTA, LiCl) wherein the spot was identified as being differentially abundant
Spot number: Spot as detected on gel by SameSpots, used as reference in the text and the tables
Matched proteins starting with "gi|" correspond to protein database, those starting with "contig" correspond to the AGED database
		Indicates that in this spot 1 protein was identified and considered significant
		Indicates that in this spot more than one protein was identified
		Indicates that no protein was identified or that the identification was judged as non-significant
When identifications were done based on the AGED database or when a protein was identified with a trivial name (predicted protein, unknown protein, …)
	the matched sequence was used in a BLAST search and the result of this is represented in the columns M to Q
Additional comments (signal sequences, post translational modifications, isoforms or other observations) are represented in column N
Fraction	Spot
CaCl2	239
gi|357513969 Mass: 21695 Score: 103 Expect: 0.00017 Matches: 12
	auxin-binding protein ABP19a [Medicago truncatula]
	1132.6486	1131.6413	1131.6540	-11.22	189	-	198	0	54	K.TTFLDPVLVK.K
	2060.0561	2059.0489	2059.0561	-3.51	135	-	153	0	13	K.GELMVFPQGLLHFQATAGK.R + Oxidation (M)
	2188.1548	2187.1475	2187.1510	-1.62	134	-	153	1	40	K.KGELMVFPQGLLHFQATAGK.R + Oxidation (M)
	1281.6016	1280.5943	1280.6071	-9.98	18	-	28	0	78	A.SVQDFCVADIK.G			PREDICTED SIGNAL PEPTIDE
CaCl2	438
gi|357513969 Mass: 21695 Score: 47 Expect: 58 Matches: 1
	auxin-binding protein ABP19a [Medicago truncatula]
	1281.6000	1280.5927	1280.6071	-11.23	18	-	28	0	47	A.SVQDFCVADIK.G			PREDICTED SIGNAL PEPTIDE
CaCl2	1717			TRYPSIN
CaCl2	1771
contig_27771 Mass: 85122 Score: 228 Expect: 1.1e-017 Matches: 34 Frame: 5							polygalacturonase non-catalytic protein [Medicago truncatula]					Score	Expect	Identities	Positives	Gaps
	contig_27771						Sequence ID: gi|922335979|ref|XP_013445979.1|					1217 bits(3148)	0	586/613(96%)	592/613(96%)	0/613(0%)
	1516.2737	1515.2664	1515.7106	-293.08	332	-	344	1	54	K.GSFAAQEKFTNYR.D + Didehydro (F)
	1548.2828	1547.2756	1547.7369	-298.05	276	-	289	0	87	K.DSIHAVNGFTQYAK.N + Didehydro (F)
	1653.2596	1652.2524	1652.7471	-299.33	367	-	380	0	33	K.VDFNNYGLNPDYPK.S + Didehydro (F)
	1664.3468	1663.3395	1663.8318	-295.86	318	-	331	1	54	K.NLNKPENTFKNYGK.G + Didehydro (F)
contig_15720	1285.2300	1284.2227	1284.6536	-335.43	1004	-	1013	1	35	L.SILCTFQKYK.K + Didehydro (F)
CaCl2	1889
CaCl2	1907
CaCl2	1921
gi|971560 Mass: 38738 Score: 107 Expect: 6.2e-005 Matches: 16
	peroxidase1B [Medicago sativa]
	1578.3044	1577.2972	1577.7322	-275.72	85	-	98	0	42	K.TDTVVSEQDAFPNR.N
	1702.4127	1701.4054	1701.8832	-280.72	309	-	324	1	3	K.MGNIGVLTGNQGEIRK.Q + Oxidation (M)
	2389.5474	2388.5401	2389.2026	-277.31	177	-	200	0	41	K.AAFAAQGLDTTDLVALSGAHTFGR.A
gi|922374646 Mass: 45422 Score: 50 Expect: 32 Matches: 6
	aspartic proteinase nepenthesin-like protein [Medicago truncatula]
	1317.3607	1316.3534	1316.7452	-297.54	74	-	84	0	11	R.QIIQSPTYIVR.A
	1427.3590	1426.3517	1426.7456	-276.05	260	-	271	0	39	R.SSLYYVNLEAIR.V
CaCl2	1922
gi|922327497 Mass: 47668 Score: 207 Expect: 6.7e-015 Matches: 10
	eukaryotic aspartyl protease family protein [Medicago truncatula]
	1144.6354	1143.6281	1143.6288	-0.61	95	-	104	0	65	K.IYIGTPPVER.L
	1414.7280	1413.7208	1413.7292	-6.01	402	-	413	0	82	R.AQFNFLVGYDLK.G
	1609.7382	1608.7309	1608.7355	-2.87	197	-	210	0	46	K.SIFGCGHQNDVTFK.R
contig_7417	2101.0620	2100.0547	2100.0528	0.94	286	-	304	0	76	K.SSNPSFYFLNLEGITVGQK.T
CaCl2	1938
gi|922327497 Mass: 47668 Score: 187 Expect: 6.7e-013 Matches: 16
	eukaryotic aspartyl protease family protein [Medicago truncatula]
	1144.6414	1143.6341	1143.6288	4.62	95	-	104	0	44	K.IYIGTPPVER.L
	1414.7365	1413.7292	1413.7292	-0.05	402	-	413	0	105	R.AQFNFLVGYDLK.G
	1609.7504	1608.7431	1608.7355	4.72	197	-	210	0	17	K.SIFGCGHQNDVTFK.R
	2347.3003	2346.2930	2346.2907	0.98	215	-	239	0	2	K.ATGLVGLGAGPLSLVSQLGDSIGHK.F
	1992.9560	1991.9487	1991.9510	-1.13	77	-	94	0	52	L.NESPESIIIPNGGDYLMK.I + Oxidation (M)			START OF THE ACTIVE DOMAIN
contig_7417	2101.0593	2100.0521	2100.0528	-0.34	286	-	304	0	75	K.SSNPSFYFLNLEGITVGQK.T
CaCl2	2125
gi|357454347 Mass: 41358 Score: 287 Expect: 6.7e-023 Matches: 21
	LRR receptor-like kinase family protein [Medicago truncatula]
	1092.5808	1091.5735	1091.5797	-5.69	132	-	140	0	11	R.CISSLPFLR.I
	1155.6362	1154.6290	1154.6295	-0.49	221	-	231	0	3	K.LSGPIPESISR.I
	1473.7684	1472.7612	1472.7624	-0.82	290	-	303	0	55	R.NGLEGTIPDVFGVR.S
	1528.7570	1527.7497	1527.7430	4.38	194	-	207	0	76	R.NNQISGPIPNDFGR.L
	1780.9978	1779.9905	1779.9843	3.51	163	-	179	0	92	R.LTVLNIADNAISGNIPR.S
contig_70183 Mass: 104926 Score: 85 Expect: 0.0023 Matches: 29 Frame: 2							pectinesterase/pectinesterase inhibitor [Medicago truncatula]					Score	Expect	Identities	Positives	Gaps
	contig_70183						Sequence ID: gi|357504799|ref|XP_003622688.1|					451 bits(1160)	2e-146()	248/302(82%)	263/302(87%)	23/302(7%)
	1938.9117	1937.9045	1937.9054	-0.47	595	-	610	1	40	R.CKIDAFQDTLYAHSNR.Q
	1650.7931	1649.7858	1649.7798	3.66	597	-	610	0	47	K.IDAFQDTLYAHSNR.Q
CaCl2	2175
contig_22731 Mass: 52322 Score: 54 Expect: 2.6 Matches: 1 Frame: 1							pectinesterase/pectinesterase inhibitor [Medicago truncatula]					Score	Expect	Identities	Positives	Gaps
	contig_22731						Sequence ID: gi|357504821|ref|XP_003622699.1|					518 bits(1335)	0	252/291(87%)	267/291(91%)	1/291(0%)
	1690.8800	1689.8727	1689.8686	2.44	156	-	172	0	43	K.SATVAAVGDGFIAQDIR.F
	1650.7950	1649.7877	1649.7798	4.82	201	-	214	0	15	K.IDAFQDTLYAHSNR.Q
	1938.9160	1937.9087	1937.9054	1.73	199	-	214	1	23	R.CKIDAFQDTLYAHSNR.Q
CaCl2	2180
CaCl2	2189
CaCl2	2274
CaCl2	2195
CaCl2	2236
contig_52039 Mass: 42627 Score: 164 Expect: 2.7e-011 Matches: 31 Frame: 2							allergen Pru protein, putative [Medicago truncatula]					Score	Expect	Identities	Positives	Gaps
	contig_52039						Sequence ID: gi|922401927|ref|XP_013468100.1|					459 bits(1181)	8e-166	223/242(92%)	233/242(96%)	0/242(0%)
	1204.2814	1203.2741	1203.5884	-261.15	105	-	115	0	45	R.SVDLPSPWSGR.F + Trp->Kynurenin (W)
	1216.2802	1215.2729	1215.5884	-259.57	105	-	115	0	(39)	R.SVDLPSPWSGR.F + Oxidation (P)
	1232.2703	1231.2630	1231.5833	-260.11	105	-	115	0	(30)	R.SVDLPSPWSGR.F + 2 Oxidation (P)
	1765.2507	1764.2435	1764.7018	-259.74	222	-	235	0	81	K.SACLAFNTDQYCCR.G
	1792.4039	1791.3967	1791.8693	-263.75	105	-	119	1	12	R.SVDLPSPWSGRFWAR.T + Dioxidation (W)
	2088.4553	2087.4480	2087.9980	-263.37	193	-	211	0	30	K.TSSCPANINSVCPAELQLK.G
	3315.7140	3314.7067	3315.5831	-264.31	74	-	104	0	103	R.CGYTVWPGTLTGDQKPQLSTTGFELGQGATR.S + Trp->Kynurenin (W); Gln->Asn (Q)
CaCl2	2271
gi|357474069 Mass: 36057 Score: 78 Expect: 0.052 Matches: 6
	glucan endo-1,3-beta-glucosidase [Medicago truncatula]
	1183.5904	1182.5832	1182.5921	-7.54	97	-	106	0	39	K.YVTPYAQDVK.I
	1732.8167	1731.8094	1731.8217	-7.09	305	-	320	0	25	K.TGAATEQHFGLFNPDK.S
contig_75119	1475.7670	1474.7597	1474.7667	-4.75	60	-	72	0	34	R.IYSPDEQALQALK.G
CaCl2	2280
gi|357474069 Mass: 36057 Score: 50 Expect: 30 Matches: 1
	glucan endo-1,3-beta-glucosidase [Medicago truncatula]
	1183.5980	1182.5907	1182.5921	-1.15	97	-	106	0	50	K.YVTPYAQDVK.I
contig_75119	1475.7740	1474.7667	1474.7667	0.00	60	-	72	0	41	R.IYSPDEQALQALK.G
CaCl2	2289
CaCl2	2327
CaCl2	2330
gi|13992528 Mass: 35900 Score: 80 Expect: 0.029 Matches: 1
	peroxidase2 [Medicago sativa]
	1507.8310	1506.8237	1506.8195	2.81	51	-	63	0	67	K.FQQTFVTVPATLR.L
	1613.8180	1612.8107	1612.8097	0.63	264	-	277	0	44	K.GLFTSDQILFTDTR.S
gi|922359100 Mass: 27832 Score: 104 Expect: 0.00012 Matches: 1
	leaf ferredoxin-NADP reductase [Medicago truncatula]
	1630.7890	1629.7817	1629.7886	-4.22	141	-	156	0	90	R.LYSIASSALGDFGDSK.T
CaCl2	2332
CaCl2	2339
gi|357476371 Mass: 35911 Score: 121 Expect: 2.5e-006 Matches: 1
	class III peroxidase [Medicago truncatula]
	1613.8270	1612.8197	1612.8097	6.21	264	-	277	0	107	K.GLFTSDQILFTDTR.S
	1507.8390	1506.8317	1506.8195	8.12	51	-	63	0	54	K.FQQTFVTVPATLR.L
CaCl2	2342			MS IDENTICAL TO SPOT 2371
contig_17644 Mass: 50329 Score: 99 Expect: 7.8e-005 Matches: 1 Frame: 4							peroxidase2 [Medicago sativa]					Score	Expect	Identities	Positives	Gaps
	contig_17644						Sequence ID: gi|971564|emb|CAA62228.1|					1028 bits(2418)	0	321/323(99%)	322/323(99%)	0/323(0%)
	1507.8380	1506.8307	1506.8195	7.46	66	-	78	0	89	K.FQQTFVTVPATLR.L
	1613.8280	1612.8207	1612.8097	6.83	279	-	292	0	57	K.GLFTSDQILFTDTR.S
	1760.9130	1759.9057	1759.9105	-2.69	150	-	166	0	44	R.DVINLAGGPSYTVELGR.F
CaCl2	2349
gi|357476371 Mass: 35911 Score: 105 Expect: 9.8e-005 Matches: 1
	class III peroxidase [Medicago truncatula]
	1760.9320	1759.9247	1759.9105	8.10	135	-	151	0	105	R.DVINLAGGPSYTVELGR.F
	1613.8290	1612.8217	1612.8097	7.45	264	-	277	0	93	K.GLFTSDQILFTDTR.S
	1507.8400	1506.8327	1506.8195	8.78	51	-	63	0	57	K.FQQTFVTVPATLR.L
	2193.0960	2192.0887	2192.0797	4.13	26	-	44	0	70	A.QLSPNHYANICPNVQSIVR.S + Gln->pyro-Glu (N-term Q)			PREDICTED SIGNAL PEPTIDE
CaCl2	2356
gi|13992528 Mass: 35900 Score: 615 Expect: 1.1e-055 Matches: 21
	peroxidase2 [Medicago sativa]
	1244.6258	1243.6186	1243.6231	-3.61	239	-	249	0	23	R.IAINMDPTTPR.T + Oxidation (M)
	1289.6957	1288.6884	1288.6809	5.82	123	-	134	0	100	K.VSCADILALATR.D
	1507.8383	1506.8310	1506.8195	7.63	51	-	63	0	83	K.FQQTFVTVPATLR.L
	1635.9327	1634.9255	1634.9144	6.74	50	-	63	1	71	K.KFQQTFVTVPATLR.L
	1760.9288	1759.9216	1759.9105	6.30	135	-	151	0	125	R.DVINLAGGPSYTVELGR.F
	2256.1162	2255.1089	2255.1070	0.87	88	-	108	1	149	K.AEKDHPENLSLAGDGFDTVIK.A
	2193.1008	2192.0935	2192.0797	6.32	26	-	44	0	132	A.QLSPNHYANICPNVQSIVR.S + Gln->pyro-Glu (N-term Q)			PREDICTED SIGNAL PEPTIDE
CaCl2	2357
gi|357476371 Mass: 35911 Score: 542 Expect: 2.1e-048 Matches: 25
	class III peroxidase [Medicago truncatula]
	1244.6258	1243.6186	1243.6231	-3.61	239	-	249	0	29	R.IAINMDPTTPR.T + Oxidation (M)
	1289.6968	1288.6895	1288.6809	6.67	123	-	134	0	82	K.VSCADILALATR.D
	1507.8374	1506.8301	1506.8195	7.06	51	-	63	0	88	K.FQQTFVTVPATLR.L
	1635.9310	1634.9238	1634.9144	5.69	50	-	63	1	35	K.KFQQTFVTVPATLR.L
	1760.9297	1759.9224	1759.9105	6.79	135	-	151	0	125	R.DVINLAGGPSYTVELGR.F
	2256.1279	2255.1207	2255.1070	6.06	88	-	108	1	87	K.AEKDHPENLSLAGDGFDTVIK.A
	2492.2039	2491.1966	2491.1802	6.59	280	-	302	0	12	R.NTVNSFATNGNVFNANFITAMTK.L + Oxidation (M)
	2193.1052	2192.0979	2192.0797	8.33	26	-	44	0	132	A.QLSPNHYANICPNVQSIVR.S + Gln->pyro-Glu (N-term Q)			PREDICTED SIGNAL PEPTIDE
CaCl2	2359
gi|357476371 Mass: 35911 Score: 613 Expect: 1.7e-055 Matches: 25
	class III peroxidase [Medicago truncatula]
	1244.6263	1243.6191	1243.6231	-3.21	239	-	249	0	25	R.IAINMDPTTPR.T + Oxidation (M)
	1289.6968	1288.6895	1288.6809	6.67	123	-	134	0	93	K.VSCADILALATR.D
	1507.8329	1506.8256	1506.8195	4.06	51	-	63	0	89	K.FQQTFVTVPATLR.L
	1635.9285	1634.9212	1634.9144	4.13	50	-	63	1	59	K.KFQQTFVTVPATLR.L
	1760.9276	1759.9203	1759.9105	5.61	135	-	151	0	153	R.DVINLAGGPSYTVELGR.F
	2256.1265	2255.1192	2255.1070	5.41	88	-	108	1	102	K.AEKDHPENLSLAGDGFDTVIK.A
	1927.9450	1926.9377	1926.9323	2.80	91	-	108	0	151	K.DHPENLSLAGDGFDTVIK.A
	2193.1033	2192.0960	2192.0797	7.46	26	-	44	0	129	A.QLSPNHYANICPNVQSIVR.S + Gln->pyro-Glu (N-term Q)			PREDICTED SIGNAL PEPTIDE
CaCl2	2365
CaCl2	2371
gi|357476371 Mass: 35911 Score: 504 Expect: 1.3e-044 Matches: 23
	class III peroxidase [Medicago truncatula]
	1244.6235	1243.6163	1243.6231	-5.47	239	-	249	0	28	R.IAINMDPTTPR.T + Oxidation (M)
	1289.6941	1288.6868	1288.6809	4.58	123	-	134	0	67	K.VSCADILALATR.D
	1507.8315	1506.8243	1506.8195	3.17	51	-	63	0	99	K.FQQTFVTVPATLR.L
	1635.9274	1634.9201	1634.9144	3.46	50	-	63	1	33	K.KFQQTFVTVPATLR.L
	1760.9252	1759.9179	1759.9105	4.22	135	-	151	0	149	R.DVINLAGGPSYTVELGR.F
	2256.1189	2255.1116	2255.1070	2.06	88	-	108	1	46	K.AEKDHPENLSLAGDGFDTVIK.A
	2193.0986	2192.0913	2192.0797	5.32	26	-	44	0	107	A.QLSPNHYANICPNVQSIVR.S + Gln->pyro-Glu (N-term Q)			PREDICTED SIGNAL PEPTIDE
	1492.6647	1491.6574	1491.6599	-1.64	222	-	233	0	31	K.QYAAQLQQMCPR.N + Oxidation (M); Gln->pyro-Glu (N-term Q)
CaCl2	2372
gi|13992528 Mass: 35900 Score: 338 Expect: 5.3e-028 Matches: 21
	peroxidase2 [Medicago sativa]
	1244.6289	1243.6216	1243.6231	-1.15	239	-	249	0	12	R.IAINMDPTTPR.T + Oxidation (M)
	1289.6975	1288.6902	1288.6809	7.24	123	-	134	0	31	K.VSCADILALATR.D
	1507.8384	1506.8311	1506.8195	7.71	51	-	63	0	84	K.FQQTFVTVPATLR.L
	1635.9315	1634.9242	1634.9144	5.99	50	-	63	1	10	K.KFQQTFVTVPATLR.L
	1760.9300	1759.9228	1759.9105	7.00	135	-	151	0	105	R.DVINLAGGPSYTVELGR.F
	2256.1128	2255.1055	2255.1070	-0.65	88	-	108	1	30	K.AEKDHPENLSLAGDGFDTVIK.A
	2193.1008	2192.0935	2192.0797	6.32	26	-	44	0	132	A.QLSPNHYANICPNVQSIVR.S + Gln->pyro-Glu (N-term Q)			PREDICTED SIGNAL PEPTIDE
CaCl2	2374
gi|357437715 Mass: 53385 Score: 329 Expect: 4.2e-027 Matches: 20
	papain family cysteine protease [Medicago truncatula]
	1347.6826	1346.6753	1346.6904	-11.18	351	-	362	0	17	K.CGIAIEPSYPIK.N
	1508.8209	1507.8136	1507.8107	1.96	270	-	285	0	110	K.AVANQPIAVAVEGGGR.E
	1608.7683	1607.7610	1607.7620	-0.61	286	-	298	0	92	R.EFQLYEYGVFTGR.C
	2296.1255	2295.1182	2295.1158	1.05	250	-	269	0	82	K.VVTIDDYEDVPAYDELALQK.A
CaCl2	2395
gi|922336891 Mass: 35154 Score: 878 Expect: 5.3e-082 Matches: 30
	photosystem II oxygen-evolving enhancer protein [Medicago truncatula]
	1133.5880	1132.5807	1132.5877	-6.12	149	-	158	0	62	K.NTPLAFQNTK.L
	1236.6593	1235.6520	1235.6510	0.84	87	-	96	1	67	K.RLTFDEIQSK.T
	1328.6501	1327.6429	1327.6482	-4.04	132	-	142	0	31	K.FCLEPTSFTVK.A
	1456.7484	1455.7411	1455.7432	-1.42	131	-	142	1	81	K.KFCLEPTSFTVK.A
	1576.7771	1575.7698	1575.7641	3.61	244	-	260	0	57	R.GASTGYDNAVALPAGGR.G
	1760.8910	1759.8837	1759.8741	5.47	188	-	204	0	130	K.DGIDYAAVTVQLPGGER.V
	2314.1785	2313.1712	2313.1641	3.07	213	-	233	0	135	K.QLVASGKPESFSGEYLVPSYR.G
	2441.1482	2440.1409	2440.1329	3.27	103	-	126	0	113	K.GTGTANQCPTIDGGVDSFSFKPGK.Y
	2706.4551	2705.4478	2705.4429	1.82	188	-	212	1	5	K.DGIDYAAVTVQLPGGERVPFLFTIK.Q
	2919.3755	2918.3682	2918.3642	1.38	244	-	272	2	91	R.GASTGYDNAVALPAGGRGDEEELGKENNK.S
CaCl2	2402
gi|821595433 Mass: 75480 Score: 167 Expect: 6.2e-011 Matches: 19
	stromal 70 kDa heat shock-related protein, chloroplastic [Cucumis sativus]
	1582.8688	1581.8615	1581.8627	-0.77	517	-	531	1	32	K.SLGSFRLDGIPPAPR.G
	2060.0503	2059.0430	2059.0433	-0.15	560	-	578	1	135	K.KQDITITGASTLPSDEVER.M
CaCl2	2420
gi|357454031 Mass: 33861 Score: 143 Expect: 1.7e-008 Matches: 13
	glycoside hydrolase family 18 protein [Medicago truncatula]
	1428.6946	1427.6873	1427.6933	-4.17	274	-	286	0	9	K.LNGIFVYSADDSK.A
	1549.7479	1548.7406	1548.7460	-3.47	221	-	233	0	73	K.STTVAQFIDYYNK.Q
	1974.9619	1973.9546	1973.9483	3.21	274	-	291	1	36	K.LNGIFVYSADDSKADGFR.Y
	2395.1611	2394.1539	2394.1492	1.96	274	-	294	2	1	K.LNGIFVYSADDSKADGFRYEK.E
contig_7410	1842.8568	1841.8495	1841.8472	1.28	170	-	184	0	43	K.TYNLDGIDIDYEHFK.G
	2459.1716	2458.1644	2458.1588	2.27	272	-	295	0	16	K.VLVSFVSDGSTGLGPGNGFFDACR.M
CaCl2	2481
gi|357454031 Mass: 33861 Score: 76 Expect: 0.08 Matches: 8
	glycoside hydrolase family 18 protein [Medicago truncatula]
	1549.7500	1548.7427	1548.7460	-2.13	221	-	233	0	48	K.STTVAQFIDYYNK.Q
CaCl2	2506
gi|357437719 Mass: 51682 Score: 140 Expect: 3.3e-008 Matches: 9
	papain family cysteine protease [Medicago truncatula]
	1508.8231	1507.8158	1507.8107	3.42	270	-	285	0	58	K.AVANQPIAVAVEGGGR.E
	1608.7689	1607.7616	1607.7620	-0.23	286	-	298	0	51	R.EFQLYEYGVFTGR.C
gi|357443753 Mass: 31760 Score: 82 Expect: 0.022 Matches: 6
	chitinase [Medicago truncatula]
	1400.6377	1399.6304	1399.6368	-4.55	281	-	293	0	58	R.FNDGQSGYSNAIK.G
CaCl2	2508
gi|357443753 Mass: 31760 Score: 120 Expect: 3.3e-006 Matches: 11
	chitinase [Medicago truncatula]
	1116.5002	1115.4930	1115.5070	-12.57	272	-	280	0	18	K.YGGVMIWDR.F + Oxidation (M); Trp->Kynurenin (W)
	1400.6317	1399.6244	1399.6368	-8.83	281	-	293	0	89	R.FNDGQSGYSNAIK.G
contig_32741	2316.1467	2315.1395	2315.1256	5.99	169	-	189	0	25	R.VYLSAAPQCPYPDAHLDSAIK.T
	1314.5845	1313.5772	1313.5922	-11.37	85	-	95	0	55	K.FSSEIQTCQSK.G
CaCl2	2525
contig_54463 Mass: 121949 Score: 62 Expect: 0.39 Matches: 1 Frame: 3							chitinase class III-1 [Medicago sativa]					Score	Expect	Identities	Positives	Gaps
	contig_54463						Sequence ID: gi|228204925|gb|ACP74154.1|					613 bits(1580)	0	299/301(99%)	299/301(99%)	0/301(0%)
	1514.7670	1513.7597	1513.7525	4.77	304	-	316	1	55	R.FDVQSGYSSQIKR.S
	1670.8650	1669.8577	1669.8536	2.47	303	-	316	2	31	R.RFDVQSGYSSQIKR.S
	2230.1	2229.1	2229.09	3.24	84	-	102	0	12	R.QPQLNLAGHCNPPNCQILR.D
	1852.8880	1851.8807	1851.8752	3.01	44	-	60	0	93	A.GDLVIYWGQDNGDGALR.D + Trp->Kynurenin (W)			PREDICTED SIGNAL PEPTIDE
CaCl	2538
gi|228204925 Mass: 33619 Score: 179 Expect: 3.9e-012 Matches: 24
	chitinase class III-1 [Medicago sativa]
	1115.5237	1114.5164	1114.5230	-5.89	277	-	285	0	(9)	K.YGGVMLWNR.R + Oxidation (M); Trp->Kynurenin (W)
	1127.5232	1126.5159	1126.5230	-6.26	277	-	285	0	17	K.YGGVMLWNR.R + Oxidation (HW); Oxidation (M)
	1514.7622	1513.7549	1513.7525	1.61	287	-	299	1	67	R.FDVQSGYSSQIKR.S
	1662.9801	1661.9728	1661.9716	0.74	262	-	276	0	30	K.DLTNQLLPIVKPSPK.Y
	2504.2209	2503.2137	2503.2166	-1.16	44	-	66	0	41	R.DTCNTGLFNIVNIAFLSTFGSGR.Q
	1852.8850	1851.8777	1851.8752	1.39	27	-	43	0	115	A.GDLVIYWGQDNGDGALR.D + Trp->Kynurenin (W)			PREDICTED SIGNAL PEPTIDE
gi|357511665 Mass: 22353 Score: 132 Expect: 2.5e-07 Matches: 1
	rhicadhesin receptor [Medicago truncatula]
	1743.8950	1742.8877	1742.8853	1.42	91	-	106	0	132	R.IDYAVGGLNPPHTHPR.A
CaCl2	2683
CaCl2	2689
gi|357513969 Mass: 21695 Score: 431 Expect: 2.6e-037 Matches: 17
	auxin-binding protein ABP19a [Medicago truncatula]
	1132.6467	1131.6395	1131.6540	-12.83	189	-	198	0	64	K.TTFLDPVLVK.K
	1260.7459	1259.7386	1259.7489	-8.22	189	-	199	1	58	K.TTFLDPVLVKK.L
	2060.0537	2059.0464	2059.0561	-4.69	135	-	153	0	91	K.GELMVFPQGLLHFQATAGK.R + Oxidation (M)
	2188.1504	2187.1431	2187.1510	-3.63	134	-	153	1	135	K.KGELMVFPQGLLHFQATAGK.R + Oxidation (M)
	2216.1567	2215.1495	2215.1572	-3.49	135	-	154	1	13	K.GELMVFPQGLLHFQATAGKR.N + Oxidation (M)
	2344.2493	2343.2420	2343.2522	-4.33	134	-	154	2	57	K.KGELMVFPQGLLHFQATAGKR.N + Oxidation (M)
	1281.6028	1280.5955	1280.6071	-9.04	18	-	28	0	94	A.SVQDFCVADIK.G			PREDICTED SIGNAL PEPTIDE
CaCl2	2690
gi|357513969 Mass: 21695 Score: 107 Expect: 6.7e-005 Matches: 11
	auxin-binding protein ABP19a [Medicago truncatula]
	1132.6470	1131.6397	1131.6540	-12.62	189	-	198	0	37	K.TTFLDPVLVK.K
	2060.0630	2059.0557	2059.0561	-0.18	135	-	153	0	15	K.GELMVFPQGLLHFQATAGK.R + Oxidation (M)
	2188.1584	2187.1512	2187.1510	0.06	134	-	153	1	39	K.KGELMVFPQGLLHFQATAGK.R + Oxidation (M)
	2344.2595	2343.2522	2343.2522	0.04	134	-	154	2	2	K.KGELMVFPQGLLHFQATAGKR.N + Oxidation (M)
	1281.6036	1280.5963	1280.6071	-8.42	18	-	28	0	90	A.SVQDFCVADIK.G			PREDICTED SIGNAL PEPTIDE
CaCl2	2692
gi|357513969 Mass: 21695 Score: 175 Expect: 1.1e-011 Matches: 11
	auxin-binding protein ABP19a [Medicago truncatula]
	1132.6504	1131.6431	1131.6540	-9.60	189	-	198	0	40	K.TTFLDPVLVK.K
	2060.0608	2059.0535	2059.0561	-1.25	135	-	153	0	46	K.GELMVFPQGLLHFQATAGK.R + Oxidation (M)
	2188.1567	2187.1495	2187.1510	-0.72	134	-	153	1	59	K.KGELMVFPQGLLHFQATAGK.R + Oxidation (M)
	2344.2585	2343.2513	2343.2522	-0.38	134	-	154	2	11	K.KGELMVFPQGLLHFQATAGKR.N + Oxidation (M)
	1281.6056	1280.5983	1280.6071	-6.85	18	-	28	0	97	A.SVQDFCVADIK.G			PREDICTED SIGNAL PEPTIDE
CaCl2	2699
contig_25399 Mass: 51591 Score: 394 Expect: 2.7e-034 Matches: 20 Frame: 3							carboxyl-terminal peptidase [Medicago truncatula]					Score	Expect	Identities	Positives	Gaps
	contig_25399						Sequence ID: gi|922336331|ref|XP_013446155.1|					523 bits(1348)	0	261/409(64%)	315/409(77%)	13/409(3%)
	1023.4800	1022.4728	1022.4855	-12.49	249	-	257	0	27	R.CPGFVQTSK.T
	1365.6707	1364.6634	1364.6765	-9.61	230	-	240	0	41	R.IFVYWTANGYK.G + Trp->Kynurenin (W)
	1430.6095	1429.6022	1429.6011	0.79	387	-	399	0	101	K.GNNNDFYYGGPGR.N
	1615.7728	1614.7656	1614.7777	-7.54	314	-	328	0	92	K.DSATTVEFGGEVYIK.S
	1669.9075	1668.9002	1668.9086	-5.06	366	-	380	0	98	K.LIPVSNLNVFAEEPK.C
	2211.9194	2210.9122	2210.9135	-0.60	329	-	350	0	16	K.STGTHSSTQMGSGHFADEGSSK.A + Oxidation (M)
CaCl2	2731
CaCl2	2733
CaCl2	2740
gi|255551453 Mass: 22979 Score: 108 Expect: 5.3e-005 Matches: 10
	Photosystem I reaction center subunit II, chloroplast precursor, putative [Ricinus communis]
	1527.7866	1526.7793	1526.7882	-5.78	155	-	167	0	53	R.VFPNGEVQYLHPK.D
gi|357513969 Mass: 21695 Score: 68 Expect: 0.45 Matches: 1
	auxin-binding protein ABP19a [Medicago truncatula]
	1281.6018	1280.5945	1280.6071	-9.82	18	-	28	0	68	A.SVQDFCVADIK.G			PREDICTED SIGNAL PEPTIDE
CaCl2	2783
gi|922390231 Mass: 21876 Score: 131 Expect: 3.1e-07 Matches: 1
	auxin-binding protein ABP19a [Medicago truncatula]
	2260.2050	2259.1977	2259.2012	-1.52	68	-	90	0	117	K.AAVTPAFDAQFAGLNGLGISLAR.L
CaCl2	2786
gi|11133884 Mass: 28265 Score: 58 Expect: 5.7 Matches: 1
	RecName: Full=Oxygen-evolving enhancer protein 2, chloroplastic; Short=OEE2;
	1239.6380	1238.6307	1238.6295	0.96	203	-	212	0	43	K.QYYNISVLTR.T + Gln->pyro-Glu (N-term Q)
	1256.6660	1255.6587	1255.6561	2.12	203	-	212	0	59	K.QYYNISVLTR.T
	1126.5500	1125.5427	1125.5455	-2.43	79	-	89	0	54	A.AYGEAANVFGK.A			LUMINAL TRANSITPEPTIDE
CaCl2	2789
gi|502127023 Mass: 28867 Score: 39 Expect: 3.9e+002 Matches: 1
	PREDICTED: oxygen-evolving enhancer protein 2, chloroplastic [Cicer arietinum]
	1588.7320	1587.7247	1587.7206	2.63	93	-	106	0	25	K.TNTDFLPYNGDGFK.L
	1256.6720	1255.6647	1255.6561	6.89	204	-	213	0	25	K.QYYNLSVLTR.T
CaCl2	2790
gi|388502800 Mass: 21848 Score: 124 Expect: 1.3e-006 Matches: 5							auxin-binding protein ABP19a [Medicago truncatula]					Score	Expect	Identities	Positives	Gaps
	unknown [Medicago truncatula]						Sequence ID: gi|922390231|ref|XP_013463538.1|					364 bits(935)	4e-128	196/197(99%)	196/197(99%)	0/197(0%)
	2139.1196	2138.1124	2138.1147	-1.10	181	-	200	0	35	K.SDFPTELITATTFIDAAVVK.K
	2260.2129	2259.2056	2259.2012	1.97	68	-	90	0	85	K.AAVTPAFDAQFAGLNGLGISLAR.L
CaCl2	2793
contig_70281 Mass: 56039 Score: 47 Expect: 14 Matches: 1 Frame: 4							auxin-binding protein ABP19a [Medicago truncatula]					Score	Expect	Identities	Positives	Gaps
	contig_70281						Sequence ID: gi|922390231|ref|XP_013463538.1|					404 bits(1037)	4e-142	204/210(97%)	206/210(98%)	1/210(0%)
	1239.2853	1238.2780	1238.6295	-283.79	368	-	377	0	48	K.QYYNISVLTR.T + Gln->pyro-Glu (N-term Q)
	1256.3070	1255.2997	1255.6561	-283.79	368	-	377	0	49	K.QYYNISVLTR.T
contig_44641 Mass: 32740 Score: 50 Expect: 6.3 Matches: 1 Frame: 3							oxygen-evolving enhancer protein 2-1 [Medicago truncatula]					Score	Expect	Identities	Positives	Gaps
	contig_44641						Sequence ID: gi|922378761|ref|XP_013459619.1|					80.1 bits(196)	6e-17	38/45(84%)	40/45(88%)	0/45(0%)
	2259.5740	2258.5667	2259.2012	-280.82	84	-	106	0	43	K.AAVTPAFDAQFAGLNGLGISLAR.L
CaCl2	2801
gi|922390231 Mass: 21876 Score: 87 Expect: 0.0065 Matches: 1
	auxin-binding protein ABP19a [Medicago truncatula]
	2260.2110	2259.2037	2259.2012	1.14	68	-	90	0	73	K.AAVTPAFDAQFAGLNGLGISLAR.L
CaCl2	2810
CaCl2	2817
CaCl2	2825
CaCl2	2863
contig_20 Mass: 66815 Score: 107 Expect: 1.3e-005 Matches: 22 Frame: 4							oxygen-evolving enhancer protein 2-1 [Medicago truncatula]					Score	Expect	Identities	Positives	Gaps
	contig_20						Sequence ID: gi|922378759|ref|XP_013459618.1|					467 bits(1202)	1e-161	257/261(98%)	261/261(100%)	0/261(0%)
	1256.6636	1255.6563	1255.6561	0.18	441	-	450	0	29	K.QYYNISVLTR.T
	1588.7209	1587.7137	1587.7206	-4.33	330	-	343	0	26	K.TNTDFLPYNGDGFK.L
	1599.7423	1598.7350	1598.7464	-7.11	386	-	399	0	20	K.NITDYGSPEEFLSK.V
	1239.6390	1238.6317	1238.6295	1.77	441	-	450	0	20	K.QYYNISVLTR.T + Gln->pyro-Glu (N-term Q)
	1126.5406	1125.5333	1125.5455	-10.78	317	-	327	0	79	A.AYGEAANVFGK.A			LUMINAL TARGETSEQUENCE
CaCl2	2915
gi|388499218 Mass: 22539 Score: 343 Expect: 1.7e-028 Matches: 15							Chitinase / Hevein / PR-4 / Wheatwin2 [Medicago truncatula]					Score	Expect	Identities	Positives	Gaps
	unknown [Medicago truncatula]						Sequence ID: gi|922347233|ref|XP_013450528.1|					409 bits(1051)	5e-146	201/202(99%)	201/202(99%)	0/202(0%)
	1319.6566	1318.6493	1318.6477	1.23	131	-	143	0	104	R.VTNSGTGAQETVR.I
	1471.6790	1470.6717	1470.6714	0.16	108	-	120	0	(51)	K.YGWTAFCGPVGPR.G + Trp->Kynurenin (W)
	1483.6840	1482.6767	1482.6714	3.53	108	-	120	0	(54)	K.YGWTAFCGPVGPR.G + Oxidation (HW)
	1499.6736	1498.6663	1498.6664	-0.03	108	-	120	0	61	K.YGWTAFCGPVGPR.G + Dioxidation (W)
	2078.0019	2076.9947	2076.9899	2.31	144	-	162	0	167	R.IVDQCSNGGLDLDVGVFNR.I
	2084.9530	2083.9457	2083.9422	1.69	169	-	186	0	82	R.GYQQGHLIVSYQFVDCGN.E			TRUNCATION/DEGRADATION
gi|645222673	1483.6840	1482.6767	1482.6714	3.53	96	-	108	0	65	K.FGWTAFCGPVGPR.G + Dioxidation (W)			VARIANT
CaCl2	2951
CaCl2	3028
contig_56806 Mass: 33146 Score: 96 Expect: 0.00015 Matches: 1 Frame: 2							CAP, cysteine-rich secretory protein, antigen 5 [Medicago truncatula]					Score	Expect	Identities	Positives	Gaps
	contig_56806						Sequence ID: gi|357446161|ref|XP_003593358.1|					281 bits(718)	2e-98	138/162(85%)	147/162(90%)	3/162(1%)
	1700.7290	1699.7217	1699.7186	1.82	53	-	67	0	98	A.QDSQADYVNAHNEAR.S + Gln->pyro-Glu (N-term Q)			PREDICTED SIGNAL PEPTIDE
	1408.6870	1407.6797	1407.6718	5.64	144	-	154	0	24	K.VCGHYTQVVWR.N + Trp->Kynurenin (W)
CaCl2	3030
contig_111668 Mass: 24679 Score: 84 Expect: 0.0029 Matches: 1 Frame: 2							CAP, cysteine-rich secretory protein, antigen 5 [Medicago truncatula]					Score	Expect	Identities	Positives	Gaps
	contig_111668						Sequence ID: ref|XP_003593358.1|					310 bits(793)	1e-109	147/163(90%)	158/163(96%)	1/163(0%)
	2681.2490	2680.2417	2680.2994	-21.50	50	-	73	0	72	R.QVGVANIVWDNTVAAFAQNYANQR.K + Dioxidation (W)
	1686.6730	1685.6657	1685.7030	-22.11	34	-	48	0	32	A.QDSQADYVNAHNDAR.R + Gln->pyro-Glu (N-term Q)			PREDICTED SIGNAL PEPTIDE
CaCl2	3031
contig_111668 Mass: 24679 Score: 123 Expect: 3.4e-007 Matches: 1 Frame: 2							CAP, cysteine-rich secretory protein, antigen 5 [Medicago truncatula]					Score	Expect	Identities	Positives	Gaps
	contig_111668						Sequence ID: gi|357446161|ref|XP_003593358.1|					476 bits(1115)	7e-159	147/163(90%)	151/163(92%)	1/163(0%)
	1686.7140	1685.7067	1685.7030	2.22	34	-	48	0	125	A.QDSQADYVNAHNDAR.R + Gln->pyro-Glu (N-term Q)			PREDICTED SIGNAL PEPTIDE
	1408.6850	1407.6777	1407.6718	4.22	128	-	138	0	45	K.VCGHYTQVVWR.N + Trp->Kynurenin (W)
	1842.8100	1841.8027	1841.8041	-0.74	34	-	49	1	55	A.QDSQADYVNAHNDARR.Q + Gln->pyro-Glu (N-term Q)			PREDICTED SIGNAL PEPTIDE
CaCl2	3034
gi|357446351 Mass: 20220 Score: 76 Expect: 0.082 Matches: 11
	CAP, cysteine-rich secretory protein, antigen 5 [Medicago truncatula]
	1408.6771	1407.6698	1407.6718	-1.38	116	-	126	0	55	K.VCGHYTQVVWR.N + Trp->Kynurenin (W)
	1420.6838	1419.6766	1419.6718	3.37	116	-	126	0	(26)	K.VCGHYTQVVWR.N + Oxidation (HW)
contig_111668	1605.6480	1604.6407	1604.6525	-7.37	114	-	127	0	63	K.ANYDYNSNTCAANK.V
	2653.3162	2652.3089	2652.3045	1.67	50	-	73	0	16	R.QVGVANIVWDNTVAAFAQNYANQR.K + Trp->Kynurenin (W)
	1842.8080	1841.8007	1841.8041	-1.83	34	-	49	1	98	A.QDSQADYVNAHNDARR.Q + Gln->pyro-Glu (N-term Q)			PREDICTED SIGNAL PEPTIDE
CaCl2	3037
contig_111668 Mass: 24679 Score: 94 Expect: 0.00025 Matches: 1 Frame: 2							CAP, cysteine-rich secretory protein, antigen 5 [Medicago truncatula]					Score	Expect	Identities	Positives	Gaps
	contig_111668						Sequence ID: gi|357446161|ref|XP_003593358.1|					309 bits(791)	2e-109	147/163(90%)	158/163(96%)	1/163(0%)
	1686.7190	1685.7117	1685.7030	5.18	34	-	48	0	97	A.QDSQADYVNAHNDAR.R + Gln->pyro-Glu (N-term Q)			PREDICTED SIGNAL PEPTIDE
CaCl2	3050
CaCl2	3075
gi|357480841 Mass: 23091 Score: 77 Expect: 0.068 Matches: 10
	photosystem I reaction center subunit II [Medicago truncatula]
	1527.3680	1526.3608	1526.7882	-279.93	156	-	168	0	46	R.VFPNGEVQYLHPK.D
	1017.2764	1016.2692	1016.5443	-270.69	149	-	155	1	35	K.IKYQFYR.V
	1330.3105	1329.3032	1329.6677	-274.12	169	-	180	1	35	K.DGVYPEKVNPGR.Q
CaCl2	3081
contig_52898 Mass: 35016 Score: 120 Expect: 6.8e-007 Matches: 18 Frame: 1							CAP, cysteine-rich secretory protein, antigen 5 [Medicago truncatula]					Score	Expect	Identities	Positives	Gaps
	contig_52898						Sequence ID: gi|357446161|ref|XP_003593358.1|					305 bits(782)	8e-108	140/162(86%)	156/162(96%)	0/162(0%)
	1408.3088	1407.3016	1407.6718	-263.00	142	-	152	0	51	K.VCGHYTQVVWR.N + Trp->Kynurenin (W)
	2363.4146	2362.4073	2363.0164	-257.80	169	-	188	0	7	R.GTFITCNYDPPGNYNNEKPY.-
	2635.6111	2634.6038	2634.2939	118	65	-	88	0	64	R.QVGVANVVWDNTVAAFAQNYANQR.K
contig_100530	2652.6218	2651.6146	2652.3045	-260.12	63	-	86	0	59	R.QVGVANIVWDNTVAAFAQNYANQR.K + Trp->Kynurenin (W)			VARIANT
contig_111668	1616.3270	1615.3197	1615.7451	-263.27	36	-	49	1	70	D.SQADYVNAHNDARR.Q			SIGNALPEPTIDE 2 AA SHORTER
	1460.2687	1459.2614	1459.6440	-262.10	36	-	48	0	102	D.SQADYVNAHNDAR.R			SIGNALPEPTIDE 2 AA SHORTER
CaCl2	3088
CaCl2	3091
contig_111668 Mass: 24679 Score: 59 Expect: 0.81 Matches: 1 Frame: 2							CAP, cysteine-rich secretory protein, antigen 5 [Medicago truncatula]					Score	Expect	Identities	Positives	Gaps
	contig_111668						Sequence ID: ref|XP_003593358.1|					310 bits(793)	1e-109	147/163(90%)	158/163(96%)	1/163(0%)
	1460.6550	1459.6477	1459.6440	2.55	36	-	48	0	59	D.SQADYVNAHNDAR.R
	1408.6840	1407.6767	1407.6718	3.51	128	-	138	0	11	K.VCGHYTQVVWR.N + Trp->Kynurenin (W)
CaCl2	3095
contig_1437 Mass: 33575 Score: 99 Expect: 8.3e-005 Matches: 10 Frame: 1							CAP, cysteine-rich secretory protein, antigen 5 [Medicago truncatula]					Score	Expect	Identities	Positives	Gaps
	contig_1437						Sequence ID: gi|357446161|ref|XP_003593358.1|					308 bits(790)	3e-105	142/157(90%)	152/157(96%)	1/157(0%)
	1408.6760	1407.6688	1407.6718	-2.15	137	-	147	0	53	K.VCGHYTQVVWR.N + Trp->Kynurenin (W)
	1605.6437	1604.6364	1604.6525	-10.03	123	-	136	0	28	K.ANYDYNSNTCAANK.V
	1460.6456	1459.6383	1459.6440	-3.89	45	-	57	0	106	D.SQADYVNAHNDAR.R			SIGNALPEPTIDE 2 AA SHORTER
	1616.7419	1615.7346	1615.7451	-6.48	45	-	58	1	23	D.SQADYVNAHNDARR.Q			SIGNALPEPTIDE 2 AA SHORTER
CaCl2	3104
CaCl2	3105
contig_111668 Mass: 24679 Score: 103 Expect: 3.4e-005 Matches: 1 Frame: 2							CAP, cysteine-rich secretory protein, antigen 5 [Medicago truncatula]					Score	Expect	Identities	Positives	Gaps
	contig_111668						Sequence ID: gi|357446161|ref|XP_003593358.1|					476 bits(1115)	7e-159	147/163(90%)	151/163(92%)	1/163(0%)
	1686.7140	1685.7067	1685.7030	2.22	34	-	48	0	105	A.QDSQADYVNAHNDAR.R + Gln->pyro-Glu (N-term Q)			PREDICTED SIGNAL PEPTIDE
	1460.6460	1459.6387	1459.6440	-3.61	36	-	48	0	46	D.SQADYVNAHNDAR.R			PREDICTED SIGNAL PEPTIDE
CaCl2	3114
CaCl2	3124
gi|357449105 Mass: 16647 Score: 284 Expect: 1.3e-022 Matches: 11
	disease-resistance response protein [Medicago truncatula]
	1852.9110	1851.9037	1851.9003	1.85	2	-	18	0	130	M.GVFNFEDETTSIVAPAR.L
	1926.9413	1925.9340	1925.9370	-1.58	120	-	137	2	39	K.YFTKGDAAPSEEEIKGGK.A
	2084.1245	2083.1172	2083.1161	0.55	34	-	54	0	58	K.VIDAIQSIEIVEGNGGAGTIK.K
CaCl2	3147
CaCl2	3158
gi|922335020 Mass: 30207 Score: 91 Expect: 0.0028 Matches: 11
	plastocyanin-like domain protein [Medicago truncatula]
	1086.5592	1085.5519	1085.5546	-2.45	98	-	107	0	38	R.AGPFYFISGK.D
	1197.6508	1196.6435	1196.6441	-0.54	49	-	58	0	44	R.FQISDTIVFK.Y
contig_99894	1011.6588	1010.6515	1010.6488	2.63	205	-	213	0	44	K.LTLVVITPR.T
	1444.6306	1443.6233	1443.6154	5.49	174	-	185	0	84	K.FEDGDTEFTLDR.A
	1572.7253	1571.7181	1571.7104	4.89	173	-	185	1	73	K.KFEDGDTEFTLDR.A
	1860.8597	1859.8525	1859.8512	0.67	186	-	201	1	25	R.AGPFYFISGKDQNCEK.G
CaCl2	3211
contig_105170 Mass: 58748 Score: 87 Expect: 0.0013 Matches: 1 Frame: 1							ribulose-1,5-bisphosphate carboxylase small subunit [Medicago sativa]					Score	Expect	Identities	Positives	Gaps
	contig_105170						Sequence ID: gi|16224234|gb|AAL15646.1|AF411547_1					217 bits(506)	9e-66	68/76(89%)	69/76(90%)	2/76(2%)
	1812.8670	1811.8597	1811.8512	4.71	374	-	388	1	76	K.ELADCKAEYPNSFIR.I
	1475.8110	1474.8037	1474.8031	0.39	360	-	373	0	98	K.LPLFGATDSSQVLK.E
	1096.5470	1095.5397	1095.5349	4.42	380	-	388	0	32	K.AEYPNSFIR.I
CaCl2	3213
gi|3914601 Mass: 20466 Score: 256 Expect: 8.4e-020 Matches: 23
	RecName: Full=Ribulose bisphosphate carboxylase small chain, chloroplastic; Short=RuBisCO small subunit; Flags: Precursor
	1177.5734	1176.5661	1176.5788	-10.83	106	-	114	1	19	K.GFVYRENHR.S
	2107.1106	2106.1033	2106.1248	-10.21	68	-	85	1	95	K.KFETLSYLPPLTEEQLAK.E
	2235.2036	2234.1963	2234.2198	-10.50	67	-	85	2	86	K.KKFETLSYLPPLTEEQLAK.E
	1812.8412	1811.8339	1811.8512	-9.55	143	-	157	1	115	K.ELADCKAEYPDSFIR.I + Asp->Asn (D)
	1096.5342	1095.5269	1095.5349	-7.29	149	-	157	0	57	K.AEYPDSFIR.I + Asp->Asn (D)
FE896864	1793.8389	1792.8316	1792.8454	-7.70	3	-	17	0	103	R.QVQCISFIAHTPETY.-
CaCl2	3214
gi|3914601 Mass: 20466 Score: 44 Expect: 1.8e+02 Matches: 1
	RecName: Full=Ribulose bisphosphate carboxylase small chain, chloroplastic; Short=RuBisCO small subunit; Flags: Precursor
	1177.5845	1176.5772	1176.5788	-1.36	106	-	114	1	26	K.GFVYRENHR.S
	1812.8630	1811.8557	1811.8512	2.48	143	-	157	1	133	K.ELADCKAEYPDSFIR.I + Asp->Asn (D)
	1096.5410	1095.5337	1095.5349	-1.06	149	-	157	0	40	K.AEYPNSFIR.S
GH719231	1793.8512	1792.8439	1792.8454	-0.84	45	-	59	0	35	R.QVQCISFIAHTPETY.-
CaCl2	3218
gi|922403681 Mass: 16262 Score: 139 Expect: 4.2e-008 Matches: 13
	Chitinase / Hevein / PR-4 / Wheatwin2 [Medicago truncatula]
	1601.7236	1600.7164	1600.7093	4.41	68	-	82	0	(69)	K.YGWTAFCGPAGPTGR.D + Trp->Kynurenin (W)
	1629.7148	1628.7076	1628.7042	2.07	68	-	82	0	70	K.YGWTAFCGPAGPTGR.D + Dioxidation (W)
	1816.8478	1815.8405	1815.8363	2.33	66	-	82	1	60	R.SKYGWTAFCGPAGPTGR.D + Trp->Kynurenin (W)
	1828.8510	1827.8437	1827.8363	4.05	66	-	82	1	(48)	R.SKYGWTAFCGPAGPTGR.D + Oxidation (HW)
	1677.8630	1676.8557	1676.8516	2.45	88	-	103	0	149	K.CLTVTNTATGAQVTVR.I + Thr->Ser (T)
gi|7381205	2163.9550	2162.9477	2162.9406	3.32	17	-	33	0	86	R.ATYNNYNPQNINWDYNR.A + Trp->Kynurenin (W)			Thr to Arg compared to the medicago entry
CaCl2	3219
contig_21577 Mass: 32058 Score: 242 Expect: 4.3e-019 Matches: 39 Frame: 4							RecName: Full=Ribulose bisphosphate carboxylase small chain, chloroplastic; Short=RuBisCO small subunit; Flags: Precursor					Score	Expect	Identities	Positives	Gaps
	contig_21577						Sequence ID: gi|3914601|sp|O65194.1|RBS_MEDSA					332 bits(850)	8e-118	162/178(91%)	163/178(91%)	2/178(1%)
	1097.5253	1096.5180	1096.5189	-0.83	250	-	258	0	45	K.AEYPDSFIR.I
	1177.5820	1176.5748	1176.5788	-3.46	207	-	215	1	32	K.GFVYRENHR.S
	1528.7889	1527.7817	1527.7868	-3.35	267	-	279	0	45	R.QVQCISFIAHTPK.N
	1813.8461	1812.8388	1812.8352	1.97	244	-	258	1	101	K.ELADCKAEYPDSFIR.I
contig_73152	1436.7777	1435.7704	1435.7711	-0.47	140	-	151	0	39	K.FETLSYLPPLTR.E
	1564.8716	1563.8643	1563.8661	-1.12	139	-	151	1	63	K.KFETLSYLPPLTR.E
	1692.9662	1691.9589	1691.9610	-1.24	138	-	151	2	17	K.KKFETLSYLPPLTR.E
contig_111066	1679.8269	1678.8196	1678.8202	-0.36	44	-	58	0	89	K.ELDEAIAAYPDAFVR.I
CaCl2	3226
CaCl2	3231
gi|3914601 Mass: 20466 Score: 265 Expect: 1.1e-020 Matches: 22
	RecName: Full=Ribulose bisphosphate carboxylase small chain, chloroplastic; Short=RuBisCO small subunit; Flags: Precursor
	1097.5365	1096.5292	1096.5189	9.41	149	-	157	0	45	K.AEYPDSFIR.I
	1528.7960	1527.7887	1527.7868	1.28	166	-	178	0	74	R.QVQCISFIAHTPK.N
	1813.8546	1812.8473	1812.8352	6.68	143	-	157	1	71	K.ELADCKAEYPDSFIR.I
gi|132106	1436.7903	1435.7830	1435.7711	8.29	69	-	80	0	46	K.FETLSYLPPLTR.D
	1564.8853	1563.8780	1563.8661	7.62	68	-	80	1	32	K.KFETLSYLPPLTR.D
contig_111065	1679.8366	1678.8293	1678.8202	5.39	44	-	58	0	112	K.ELDEAIAAYPDAFVR.I
	1733.8658	1732.8586	1732.8607	-1.23	67	-	81	0	22	R.QVQCISFIAHTPAVY.-
	1475.8150	1474.8077	1474.8031	3.10	30	-	43	0	128	R.LPLFGATDSSQVLK.E
CaCl2	3233
gi|388504808 Mass: 16666 Score: 178 Expect: 5.3e-012 Matches: 7							leguminosin group578 secreted peptide [Medicago truncatula]					Score	Expect	Identities	Positives	Gaps
	unknown [Medicago truncatula]						Sequence ID: gi|922362608|ref|XP_003605978.2|					166 bits(419)	5e-56	99/105(94%)	99/105(94%)	0/105(0%)
	2010.1265	2009.1192	2009.1197	-0.27	41	-	60	0	103	K.VTGIEILPNPVVSGAPATFK.I
	2847.4622	2846.4549	2846.4525	0.85	68	-	94	0	62	K.ALYGGDVVIGVSYVGVPVHSETIDLCK.E
	3264.6829	3263.6756	3263.6649	3.29	95	-	125	0	56	K.EVSCPVANGNFVISHSQTLPAITPPGPYALK.M
contig_38597 Mass: 22662 Score: 112 Expect: 4.3e-006 Matches: 1 Frame: 3							Chitinase / Hevein / PR-4 / Wheatwin2 [Medicago truncatula]					Score	Expect	Identities	Positives	Gaps
	contig_38597						Sequence ID: gi|922403683|ref|XP_013468975.1|					191 bits(485)	9e-64	87/95(92%)	89/95(93%)	0/95(0%)
	2202.0080	2201.0007	2200.9926	3.69	45	-	61	0	97	R.STYHLYNPQNINWDYNR.A + Trp->Kynurenin (W)
	1512.6800	1511.6727	1511.6616	7.35	81	-	93	0	40	K.YGWTAFCGPQGPR.G + Oxidation (HW)
contig_73668	1317.7150	1316.7077	1316.7048	2.18	95	-	107	0	83	S.VTNTATGAQVTVR.I
CaCl2	3238
CaCl2	3339
gi|502079327 Mass: 13777 Score: 80 Expect: 0.035 Matches: 1
	PREDICTED: cysteine proteinase inhibitor 5 [Cicer arietinum]
	1650.8790	1649.8717	1649.8737	-1.19	70	-	84	1	63	K.VIKGETQVVSGTNYR.L
CaCl2	3489					COMPARE WITH SPOT 3095
gi|548592 Mass: 18014 Score: 100 Expect: 0.00034 Matches: 13
	RecName: Full=Pathogenesis-related protein 1; Flags: Precursor
	1408.6858	1407.6785	1407.6718	4.78	118	-	128	0	64	K.VCGHYTQVVWR.A + Trp->Kynurenin (W)
	1420.6873	1419.6800	1419.6718	5.78	118	-	128	0	(39)	K.VCGHYTQVVWR.A + Oxidation (HW)
	2653.3091	2652.3018	2652.3408	-14.72	40	-	64	1	17	R.SAVGVGAVSWSTKLQAFAQNYANQR.I
contig_100530	1605.6560	1604.6487	1604.6525	-2.34	127	-	140	0	42	K.ANYDYNSNTCAANK.V
	2364.0276	2363.0203	2363.0164	1.64	168	-	187	0	43	R.GTFITCNYDPPGNYNNEKPY.-
	2653.3091	2652.3018	2652.3045	-1.00	63	-	86	0	55	R.QVGVANIVWDNTVAAFAQNYANQR.K + Trp->Kynurenin (W)
contig_1437	1686.7155	1685.7082	1685.7030	3.11	43	-	57	0	133	A.QDSQADYVNAHNDAR.R + Gln->pyro-Glu (N-term Q)			PREDICTED SIGNAL PEPTIDE
	1842.8164	1841.8091	1841.8041	2.73	43	-	58	1	47	A.QDSQADYVNAHNDARR.Q + Gln->pyro-Glu (N-term Q)			PREDICTED SIGNAL PEPTIDE
CaCl2	3490
gi|548589 Mass: 18028 Score: 116 Expect: 8.4e-006 Matches: 14
	RecName: Full=Pathogenesis-related protein PRB1-3; AltName: Full=HV-8; AltName: Full=PR-1B; Flags: Precursor
	1408.6774	1407.6701	1407.6718	-1.20	118	-	128	0	73	K.VCGHYTQVVWR.A + Trp->Kynurenin (W)
	1420.6805	1419.6733	1419.6718	1.04	118	-	128	0	(45)	K.VCGHYTQVVWR.A + Oxidation (HW)
	1436.6725	1435.6652	1435.6667	-1.03	118	-	128	0	(40)	K.VCGHYTQVVWR.A + Dioxidation (W)
	2653.3140	2652.3067	2652.3408	-12.88	40	-	64	1	28	R.AAVGVGAVSWSTKLQAFAQNYANQR.I + Oxidation (HW)
contig_100530 Mass: 32837 Score: 375 Expect: 2.1e-032 Matches: 17 Frame: 3							CAP, cysteine-rich secretory protein, antigen 5 [Medicago truncatula]					Score	Expect	Identities	Positives	Gaps
	contig_100530						Sequence ID: gi|357446161|ref|XP_003593358.1|					309 bits(792)	9e-106()	142/163(87%)	156/163(95%)	1/163(0%)
	1408.6774	1407.6701	1407.6718	-1.20	141	-	151	0	73	K.VCGHYTQVVWR.N + Trp->Kynurenin (W)
	1436.6725	1435.6652	1435.6667	-1.03	141	-	151	0	(40)	K.VCGHYTQVVWR.N + Dioxidation (W)
	1605.6500	1604.6427	1604.6525	-6.08	127	-	140	0	86	K.ANYDYNSNTCAANK.V
	2364.0269	2363.0196	2363.0164	1.33	168	-	187	0	67	R.GTFITCNYDPPGNYNNEKPY.-
	2653.3140	2652.3067	2652.3045	0.84	63	-	86	0	142	R.QVGVANIVWDNTVAAFAQNYANQR.K + Trp->Kynurenin (W)
CaCl2	3494
gi|388515239 Mass: 16574 Score: 135 Expect: 1.1e-007 Matches: 18							Chitinase / Hevein / PR-4 / Wheatwin2 [Medicago truncatula]					Score	Expect	Identities	Positives	Gaps
	unknown [Medicago truncatula]						Sequence ID: gi|922403683|ref|XP_013468975.1|					306 bits(784)	2e-107	142/144(99%)	143/144(99%)	0/144(0%)
	1500.6760	1499.6688	1499.6616	4.77	68	-	80	0	(52)	K.YGWTAFCGPQGPR.G + Trp->Kynurenin (W)
	1512.6759	1511.6686	1511.6616	4.64	68	-	80	0	61	K.YGWTAFCGPQGPR.G + Oxidation (HW)
	1528.6682	1527.6609	1527.6565	2.90	68	-	80	0	(34)	K.YGWTAFCGPQGPR.G + Dioxidation (W)
	2202.0046	2200.9974	2200.9926	2.16	32	-	48	0	55	R.STYHLYNPQNINWDYNR.A + Trp->Kynurenin (W)
gi|674245119	1289.6846	1288.6773	1288.6735	2.91	88	-	100	0	64	R.VTNTATGAQATVR.I
contig_43927	2026.9387	2025.9314	2025.9367	-2.61	66	-	82	0	68	R.QGYQQGHLTVNYVFVNC.-
	2690.2869	2689.2796	2689.2766	1.11	42	-	65	0	172	R.IVDQCANGGLDLDVNVFNQIDTNR.Q
gi|388504808 Mass: 16666 Score: 131 Expect: 2.6e-007 Matches: 6							leguminosin group578 secreted peptide [Medicago truncatula]					Score	Expect	Identities	Positives	Gaps
	unknown [Medicago truncatula]						Sequence ID: gi|922362608|ref|XP_003605978.2|					166 bits(419)	5e-56	99/105(94%)	99/105(94%)	0/105(0%)
	2010.1230	2009.1158	2009.1197	-1.97	41	-	60	0	96	K.VTGIEILPNPVVSGAPATFK.I
	2847.4607	2846.4534	2846.4525	0.33	68	-	94	0	28	K.ALYGGDVVIGVSYVGVPVHSETIDLCK.E
CaCl2	3495
gi|388504808 Mass: 16666 Score: 118 Expect: 5.3e-006 Matches: 5							leguminosin group578 secreted peptide [Medicago truncatula]					Score	Expect	Identities	Positives	Gaps
	unknown [Medicago truncatula]						Sequence ID: gi|922362608|ref|XP_003605978.2|					166 bits(419)	8e-52	99/105(94%)	99/105(94%)	0/105(0%)
	2010.1216	2009.1143	2009.1197	-2.70	41	-	60	0	78	K.VTGIEILPNPVVSGAPATFK.I
	2847.4690	2846.4617	2846.4525	3.25	68	-	94	0	34	K.ALYGGDVVIGVSYVGVPVHSETIDLCK.E
gi|388515239 Mass: 16574 Score: 104 Expect: 0.00013 Matches: 11							Chitinase / Hevein / PR-4 / Wheatwin2 [Medicago truncatula]					Score	Expect	Identities	Positives	Gaps
	unknown [Medicago truncatula]						Sequence ID: gi|922403683|ref|XP_013468975.1|					306 bits(784)	2e-107	142/144(99%)	143/144(99%)	0/144(0%)
	1500.6675	1499.6602	1499.6616	-0.93	68	-	80	0	53	K.YGWTAFCGPQGPR.G + Trp->Kynurenin (W)
	1512.6705	1511.6633	1511.6616	1.09	68	-	80	0	(41)	K.YGWTAFCGPQGPR.G + Oxidation (HW)
	2202.0064	2200.9991	2200.9926	2.94	32	-	48	0	34	R.STYHLYNPQNINWDYNR.A + Trp->Kynurenin (W)
contig_43927	1289.6819	1288.6746	1288.6735	0.83	29	-	41	0	51	R.VTNTATGAQATVR.I
	2690.2915	2689.2842	2689.2766	2.83	42	-	65	0	76	R.IVDQCANGGLDLDVNVFNQIDTNR.Q
CaCl2	3519
gi|357476371 Mass: 35911 Score: 349 Expect: 4.2e-029 Matches: 21
	class III peroxidase [Medicago truncatula]
	1289.6943	1288.6871	1288.6809	4.78	123	-	134	0	52	K.VSCADILALATR.D
	1507.8317	1506.8244	1506.8195	3.26	51	-	63	0	83	K.FQQTFVTVPATLR.L
	1635.9254	1634.9181	1634.9144	2.26	50	-	63	1	29	K.KFQQTFVTVPATLR.L
	1760.9220	1759.9147	1759.9105	2.42	135	-	151	0	113	R.DVINLAGGPSYTVELGR.F
	2193.0886	2192.0813	2192.0797	0.76	26	-	44	0	83	A.QLSPNHYANICPNVQSIVR.S + Gln->pyro-Glu (N-term Q)			PREDICTED SIGNAL PEPTIDE
CaCl2	3521
CaCl2	3533
CaCl2	3535
contig_17644 Mass: 50329 Score: 449 Expect: 8.5e-040 Matches: 42 Frame: 4							peroxidase2 [Medicago sativa]					Score	Expect	Identities	Positives	Gaps
	contig_17644						Sequence ID: gi|971564|emb|CAA62228.1|					649 bits(1674)	0	321/323(99%)	323/323(100%)	0/323(0%)
	1244.6298	1243.6225	1243.6231	-0.46	254	-	264	0	16	R.IAINMDPTTPR.T + Oxidation (M)
	1289.6920	1288.6847	1288.6809	2.98	138	-	149	0	65	K.VSCADILALATR.D
	1507.8295	1506.8222	1506.8195	1.80	66	-	78	0	87	K.FQQTFVTVPATLR.L
	1531.8279	1530.8206	1530.8188	1.19	136	-	149	1	81	R.NKVSCADILALATR.D
	1635.9251	1634.9178	1634.9144	2.04	65	-	78	1	102	K.KFQQTFVTVPATLR.L
	1760.9196	1759.9123	1759.9105	1.04	150	-	166	0	48	R.DVINLAGGPSYTVELGR.F
	2535.3308	2534.3235	2534.3129	4.19	150	-	173	1	22	R.DVINLAGGPSYTVELGRFDGLVSR.S
gi|971564	2193.0911	2192.0838	2192.0797	1.90	26	-	44	0	104	A.QLSPNHYANICPNVQSIVR.S + Gln->pyro-Glu (N-term Q)			PREDICTED SIGNAL PEPTIDE
CaCl2	3536
gi|13992528 Mass: 35900 Score: 678 Expect: 5.3e-062 Matches: 23
	peroxidase2 [Medicago sativa]
	1244.6233	1243.6160	1243.6231	-5.67	239	-	249	0	23	R.IAINMDPTTPR.T + Oxidation (M)
	1289.6936	1288.6863	1288.6809	4.20	123	-	134	0	89	K.VSCADILALATR.D
	1507.8331	1506.8259	1506.8195	4.22	51	-	63	0	97	K.FQQTFVTVPATLR.L
	1635.9285	1634.9212	1634.9144	4.13	50	-	63	1	90	K.KFQQTFVTVPATLR.L
	1760.9260	1759.9188	1759.9105	4.71	135	-	151	0	160	R.DVINLAGGPSYTVELGR.F
	2256.1206	2255.1133	2255.1070	2.82	88	-	108	1	127	K.AEKDHPENLSLAGDGFDTVIK.A
	2492.2017	2491.1944	2491.1802	5.70	280	-	302	0	18	R.NTVNSFATNGNVFNANFITAMTK.L + Oxidation (M)
	2193.0969	2192.0896	2192.0797	4.54	26	-	44	0	127	A.QLSPNHYANICPNVQSIVR.S + Gln->pyro-Glu (N-term Q)			PREDICTED SIGNAL PEPTIDE
CaCl2	3537
CaCl2	3540
CaCl2	3541
gi|922327497 Mass: 47668 Score: 138 Expect: 5.3e-008 Matches: 9
	eukaryotic aspartyl protease family protein [Medicago truncatula]
	1144.6374	1143.6302	1143.6288	1.20	95	-	104	0	57	K.IYIGTPPVER.L
	1414.7269	1413.7197	1413.7292	-6.79	402	-	413	0	47	R.AQFNFLVGYDLK.G
	2347.2998	2346.2925	2346.2907	0.77	215	-	239	0	18	K.ATGLVGLGAGPLSLVSQLGDSIGHK.F
	1765.8460	1764.8387	1764.8366	1.20	197	-	211	1	54	K.SIFGCGHQNDVTFKR.S
contig_7417	2101.0654	2100.0582	2100.0528	2.57	286	-	304	0	60	K.SSNPSFYFLNLEGITVGQK.T
CaCl2	3547
contig_78136 Mass: 45391 Score: 121 Expect: 5.4e-007 Matches: 11 Frame: 4							glycoside hydrolase family 18 protein [Medicago truncatula]					Score	Expect	Identities	Positives	Gaps
	contig_78136						Sequence ID: gi|922383650|ref|XP_013462046.1|					491 bits(1263)	3e-172	269/322(84%)	289/322(89%)	3/322(0%
	1211.6741	1210.6668	1210.6750	-6.81	222	-	232	0	38	K.LALGVPFYGFK.W
	1492.7181	1491.7109	1491.7206	-6.49	198	-	211	0	29	K.NPTGQFSVDEGITK.W
	1364.7579	1363.7507	1363.7459	3.46	84	-	95	1	64	R.KSFIDSSIQLAR.N
CaCl2	3558
gi|537313 Mass: 40902 Score: 156 Expect: 8.4e-010 Matches: 12							plant/F18G18-200 protein [Medicago truncatula]					Score	Expect	Identities	Positives	Gaps
	unknown protein [Medicago sativa]						Sequence ID: gi|922395263|ref|XP_003588711.2|					733 bits(1891)	0	366/372(98%)	369/372(99%)	0/372(0%)
	1563.7444	1562.7371	1562.7478	-6.83	249	-	262	0	66	K.YLDSGHFSVPQGTR.A
	1719.7978	1718.7906	1718.8033	-7.40	353	-	368	0	6	R.SDDLSSLCGPVIDDVK.L
	1733.8678	1732.8605	1732.8818	-12.28	80	-	95	0	32	K.QGDMLLVVPEGAYAVR.L + Oxidation (M)
CaCl2	3560
CaCl2	3561
gi|16224234 Mass: 12078 Score: 164 Expect: 1.2e-010 Matches: 17
	ribulose-1,5-bisphosphate carboxylase small subunit [Medicago sativa]
	1177.2607	1176.2535	1176.5788	-276.53	26	-	34	1	18	K.GFVYRENHR.S
	1475.3951	1474.3879	1474.8031	-281.58	49	-	62	0	116	R.LPLFGATDSSQVLK.E
contig_105171	1812.3630	1811.3558	1811.8512	-273.44	215	-	229	1	87	K.ELADCKAEYPNSFIR.I
	1096.2430	1095.2357	1095.5349	-273.07	221	-	229	0	43	K.AEYPNSFIR.I
CaCl2	3569
gi|971560 Mass: 38738 Score: 171 Expect: 2.6e-011 Matches: 13
	peroxidase1B [Medicago sativa]
	1076.5278	1075.5206	1075.5233	-2.55	201	-	209	0	43	R.AHCSLFVSR.L
	1578.7399	1577.7326	1577.7322	0.26	85	-	98	0	77	K.TDTVVSEQDAFPNR.N
	2390.2095	2389.2022	2389.2026	-0.19	177	-	200	0	24	K.AAFAAQGLDTTDLVALSGAHTFGR.A
contig_559 Mass: 183437 Score: 88 Expect: 0.0011 Matches: 35 Frame: 2							alpha-galactosidase-like protein [Medicago truncatula]					Score	Expect	Identities	Positives	Gaps
	contig_559						Sequence ID: gi|922344692|ref|XP_013449265.1|					1250 bits(2940)	0	388/402(97%)	392/402(97%)	1/402(0%)
	1760.7549	1759.7476	1759.7471	0.26	1293	-	1306	0	58	K.YDNCYNDESKPTVR.Y
	1127.6176	1126.6103	1126.6169	-5.79	1406	-	1415	0	27	K.APLLLGCDLR.N
CaCl2	3570
contig_25399 Mass: 51591 Score: 301 Expect: 5.4e-025 Matches: 17 Frame: 3							carboxyl-terminal peptidase [Medicago truncatula]					Score	Expect	Identities	Positives	Gaps
	contig_25399						Sequence ID: gi|922336331|ref|XP_013446155.1|					523 bits(1348)	0	261/409(64%)	315/409(77%)	13/409(3%)
	1023.4934	1022.4861	1022.4855	0.53	249	-	257	0	17	R.CPGFVQTSK.T
	1365.6730	1364.6657	1364.6765	-7.91	230	-	240	0	46	R.IFVYWTANGYK.G + Trp->Kynurenin (W)
	1430.6122	1429.6049	1429.6011	2.67	387	-	399	0	89	K.GNNNDFYYGGPGR.N
	1615.7791	1614.7718	1614.7777	-3.69	314	-	328	0	46	K.DSATTVEFGGEVYIK.S
	1669.9110	1668.9037	1668.9086	-2.94	366	-	380	0	55	K.LIPVSNLNVFAEEPK.C
CaCl2	3571
contig_20 Mass: 66815 Score: 74 Expect: 0.025 Matches: 1 Frame: 4							oxygen-evolving enhancer protein 2-1 [Medicago truncatula]					Score	Expect	Identities	Positives	Gaps
	contig_20						Sequence ID: ref|XP_013459618.1|					534 bits(1375)	0	257/261(98%)	261/261(100%)	0/261(0%)
	1256.3270	1255.3197	1255.6561	-267.86	441	-	450	0	67	K.QYYNISVLTR.T
	945.2630	944.2557	944.5080	-267.06	357	-	364	0	40	R.EFPGQVLR.Y
	1239.3060	1238.2987	1238.6295	-267.08	441	-	450	0	53	K.QYYNISVLTR.T + Gln->pyro-Glu (N-term Q)
contig_44641 Mass: 32740 Score: 108 Expect: 1.1e-005 Matches: 1 Frame: 3							auxin-binding protein ABP19a [Medicago truncatula]					Score	Expect	Identities	Positives	Gaps
	contig_44641						Sequence ID: ref|XP_013463538.1|					404 bits(1037)	3e-145	204/210(97%)	206/210(98%)	1/210(0%)
	2259.6110	2258.6037	2259.2012	-264.44	84	-	106	0	101	K.AAVTPAFDAQFAGLNGLGISLAR.L
CaCl2	3572
CaCl2	3574
gi|357499767 Mass: 23143 Score: 85 Expect: 0.012 Matches: 7
	Kunitz type trypsin inhibitor / miraculin [Medicago truncatula]
	1036.6198	1035.6125	1035.6117	0.77	40	-	47	0	35	K.YYILPVIR.G
	1421.7419	1420.7347	1420.7350	-0.27	176	-	187	1	33	R.ELGLYVYDHGKK.H
contig_91475	1342.7139	1341.7066	1341.7041	1.86	211	-	222	0	57	K.HLALSDTVPSFR.V
	1411.6777	1410.6705	1410.6779	-5.30	104	-	116	0	37	K.NGEAVTFTPYNAK.Q
CaCl2	3581
CaCl2	3595
gi|922327497 Mass: 47668 Score: 143 Expect: 1.7e-008 Matches: 6
	eukaryotic aspartyl protease family protein [Medicago truncatula]
	1144.6398	1143.6325	1143.6288	3.23	95	-	104	0	62	K.IYIGTPPVER.L
	1414.7315	1413.7242	1413.7292	-3.59	402	-	413	0	60	R.AQFNFLVGYDLK.G
	1765.8541	1764.8468	1764.8366	5.79	197	-	211	1	24	K.SIFGCGHQNDVTFKR.S
CaCl2	3605
CaCl2	3608
gi|537313 Mass: 40902 Score: 180 Expect: 3.3e-012 Matches: 16							plant/F18G18-200 protein [Medicago truncatula]					Score	Expect	Identities	Positives	Gaps
	unknown protein [Medicago sativa]						Sequence ID: gi|922395263|ref|XP_003588711.2|					733 bits(1891)	0	366/372(98%)	369/372(99%)	0/372(0%)
	1563.7433	1562.7360	1562.7478	-7.52	249	-	262	0	75	K.YLDSGHFSVPQGTR.A
	1719.7940	1718.7867	1718.8033	-9.67	353	-	368	0	24	R.SDDLSSLCGPVIDDVK.L
	1733.8678	1732.8605	1732.8818	-12.28	80	-	95	0	27	K.QGDMLLVVPEGAYAVR.L + Oxidation (M)
contig_3772 Mass: 92737 Score: 102 Expect: 4.3e-005 Matches: 15 Frame: 5							eukaryotic aspartyl protease family protein [Medicago truncatula]					Score	Expect	Identities	Positives	Gaps
	contig_3772						Sequence ID: gi|922379288|ref|XP_013459881.1|					531 bits(1369)	7e-180()	292/306(95%)	298/306(97%)	0/306(0%)
	1057.5272	1056.5199	1056.5240	-3.86	553	-	561	0	27	K.YTPFSTVSR.G
	1399.7177	1398.7104	1398.7256	-10.86	511	-	522	0	52	R.HPISFVQQTSQK.Y
CaCl2	3610
gi|922395263 Mass: 41020 Score: 399 Expect: 3.9e-034 Matches: 23
	plant/F18G18-200 protein [Medicago truncatula]
	1132.3950	1131.3877	1131.6764	-255.09	330	-	340	1	70	R.AALKFVAVGTR.T
	1413.2844	1412.2771	1412.6469	-261.71	343	-	353	0	13	R.VMFLSTFYSMR.S + 2 Oxidation (M)
	1711.5371	1710.5298	1710.9628	-253.05	264	-	280	1	144	R.AVELVAGKESAIAQVAR.T
	1733.4448	1732.4375	1732.8818	-256.37	81	-	96	0	85	K.QGDMLLVVPEGAYAVR.L + Oxidation (M)
	2133.5593	2132.5521	2133.0888	-251.65	77	-	96	1	68	K.SGQKQGDMLLVVPEGAYAVR.L + Oxidation (M)
gi|537313	1563.3579	1562.3506	1562.7478	-254.13	249	-	262	0	97	K.YLDSGHFSVPQGTR.A
contig_3772 Mass: 92737 Score: 98 Expect: 9.8e-005 Matches: 34 Frame: 5							eukaryotic aspartyl protease family protein [Medicago truncatula]					Score	Expect	Identities	Positives	Gaps
	contig_3772						Sequence ID: gi|922379288|ref|XP_013459881.1|					544 bits(1402)	0	292/306(95%)	298/306(97%)	0/306(0%)
	1057.2601	1056.2529	1056.5240	-256.66	553	-	561	0	31	K.YTPFSTVSR.G
	1088.3301	1087.3228	1087.6026	-257.23	603	-	612	0	69	R.LPPTAYASLR.D
CaCl2	3611
gi|537313 Mass: 40902 Score: 321 Expect: 2.6e-026 Matches: 23							plant/F18G18-200 protein [Medicago truncatula]					Score	Expect	Identities	Positives	Gaps
	unknown protein [Medicago sativa]						Sequence ID: gi|922395263|ref|XP_003588711.2|					754 bits(1947)	0	366/372(98%)	369/372(99%)	0/372(0%)
	1563.7255	1562.7182	1562.7478	-18.93	249	-	262	0	94	K.YLDSGHFSVPQGTR.A
	1719.7779	1718.7707	1718.8033	-18.98	353	-	368	0	52	R.SDDLSSLCGPVIDDVK.L
	1733.8401	1732.8328	1732.8818	-28.27	80	-	95	0	58	K.QGDMLLVVPEGAYAVR.L + Oxidation (M)
	1880.9054	1879.8981	1879.9567	-31.16	60	-	75	0	76	K.NSIPEWEISGLVEYIK.S + Trp->Kynurenin (W)
	2910.4470	2909.4397	2909.5862	-50.35	31	-	59	1	40	S.LIDGLVANGNFELGPKPSELKGTVVTGGK.N			PREDICTED SIGNAL PEPTIDE
CaCl2	3614
CaCl2	3617
gi|13992528 Mass: 35900 Score: 89 Expect: 0.0039 Matches: 12
	peroxidase2 [Medicago sativa]
	1507.8308	1506.8235	1506.8195	2.68	51	-	63	0	43	K.FQQTFVTVPATLR.L
	1760.9232	1759.9159	1759.9105	3.12	135	-	151	0	17	R.DVINLAGGPSYTVELGR.F
	1613.8182	1612.8109	1612.8097	0.75	264	-	277	0	28	K.GLFTSDQILFTDTR.S
CaCl2	3618
CaCl2	3620
gi|87240471 Mass: 43734 Score: 148 Expect: 5.3e-009 Matches: 9
	Glycoside hydrolase, family 17 [Medicago truncatula]
	1173.5731	1172.5658	1172.5727	-5.84	372	-	381	0	44	K.HFGVFNPNNK.Q
	1180.6277	1179.6204	1179.6288	-7.11	151	-	160	0	22	K.NVLNFYPSVK.I
	1645.9470	1644.9397	1644.9351	2.80	182	-	195	0	41	K.FVLPAIQNIYQAIR.A
	1922.0399	1921.0326	1921.0309	0.90	263	-	279	0	33	K.DISLQYALFTSPNVVVR.D
gi|922389309	1473.7690	1472.7617	1472.7623	-0.39	26	-	38	0	88	R.LYDPNQAALEALR.N
contig_33943	1517.7617	1516.7544	1516.7521	1.52	82	-	94	0	55	R.LYDPNQDALEALR.N			VARIANT
CaCl2	3628
CaCl2	3629
gi|357476371 Mass: 35911 Score: 190 Expect: 3.3e-013 Matches: 14
	class III peroxidase [Medicago truncatula]
	1289.6890	1288.6817	1288.6809	0.60	123	-	134	0	45	K.VSCADILALATR.D
	1507.8309	1506.8237	1506.8195	2.76	51	-	63	0	68	K.FQQTFVTVPATLR.L
	1760.9177	1759.9104	1759.9105	-0.01	135	-	151	0	38	R.DVINLAGGPSYTVELGR.F
contig_33943 Mass: 47572 Score: 146 Expect: 1.7e-009 Matches: 16 Frame: 1							glucan endo-1,3-beta-glucosidase [Medicago truncatula]					Score	Expect	Identities	Positives	Gaps
	contig_33943						Sequence ID: gi|357448997|ref|XP_003594774.1|					617 bits(1590)	0.0()	310/332(93%)	317/332(95%)	5/332(1%)
	1180.6276	1179.6203	1179.6288	-7.22	126	-	135	0	28	K.NVLNFYPSVK.I
	1517.7583	1516.7510	1516.7521	-0.73	82	-	94	0	49	R.LYDPNQDALEALR.N
	1645.9478	1644.9405	1644.9351	3.25	157	-	170	0	46	K.FVLPAIQNIYQAIR.A
CaCl2	3636
gi|13992528 Mass: 35900 Score: 215 Expect: 1.1e-015 Matches: 18
	peroxidase2 [Medicago sativa]
	1289.6951	1288.6878	1288.6809	5.34	123	-	134	0	7	K.VSCADILALATR.D
	1760.9276	1759.9203	1759.9105	5.61	135	-	151	0	134	R.DVINLAGGPSYTVELGR.F
	1507.8360	1506.8287	1506.8195	6.13	51	-	63	0	50	K.FQQTFVTVPATLR.L
	1613.8230	1612.8157	1612.8097	3.73	264	-	277	0	94	K.GLFTSDQILFTDTR.S
	2193.1030	2192.0957	2192.0797	7.33	26	-	44	0	63	A.QLSPNHYANICPNVQSIVR.S + Gln->pyro-Glu (N-term Q)			PREDICTED SIGNAL PEPTIDE
CaCl2	3637
gi|13992528 Mass: 35900 Score: 343 Expect: 1.7e-028 Matches: 19
	peroxidase2 [Medicago sativa]
	1244.6196	1243.6124	1243.6231	-8.61	239	-	249	0	14	R.IAINMDPTTPR.T + Oxidation (M)
	1289.6901	1288.6828	1288.6809	1.46	123	-	134	0	41	K.VSCADILALATR.D
	1507.8295	1506.8222	1506.8195	1.80	51	-	63	0	78	K.FQQTFVTVPATLR.L
	1760.9210	1759.9137	1759.9105	1.87	135	-	151	0	142	R.DVINLAGGPSYTVELGR.F
	2256.1135	2255.1062	2255.1070	-0.33	88	-	108	1	19	K.AEKDHPENLSLAGDGFDTVIK.A
	2193.0930	2192.0857	2192.0797	2.76	26	-	44	0	78	A.QLSPNHYANICPNVQSIVR.S + Gln->pyro-Glu (N-term Q)			PREDICTED SIGNAL PEPTIDE
CaCl2	3642
CaCl2	3645
gi|922378761 Mass: 26415 Score: 232 Expect: 2.1e-017 Matches: 20
	oxygen-evolving enhancer protein 2-1 [Medicago truncatula]
	1230.6525	1229.6452	1229.6517	-5.26	114	-	123	1	11	K.EREFPGQVLR.Y
	1588.7207	1587.7134	1587.7206	-4.49	89	-	102	0	65	K.TNTDFLPYNGDGFK.L
	2127.0337	2126.0264	2126.0240	1.13	193	-	213	1	42	R.TADGDEGGKHQLITATVNDGK.L
	2374.1472	2373.1399	2373.1336	2.67	124	-	144	1	29	R.YEDNFDATSNVSVLVQTTDKK.S
	1126.5371	1125.5298	1125.5455	-13.89	76	-	86	0	86	A.AYGEAANVFGK.A			LUMINAL TARGETSEQUENCE
gi|502127023	1256.6615	1255.6542	1255.6561	-1.47	204	-	213	0	63	K.QYYNLSVLTR.T
contig_20	1599.7440	1598.7367	1598.7464	-6.04	386	-	399	0	63	K.NITDYGSPEEFLSK.V
	2210.1311	2209.1238	2209.1419	-8.19	330	-	349	1	21	K.TNTDFLPYNGDGFKLLVPAK.W
	2388.1770	2387.1697	2387.1896	-8.34	386	-	406	1	94	K.NITDYGSPEEFLSKVDYLLGK.Q
CaCl2	3647
CaCl2	3649
CaCl2	3650
CaCl2	3653
CaCl2	3659
gi|922364120 Mass: 24359 Score: 285 Expect: 1.1e-022 Matches: 18
	thioredoxin-dependent peroxidase [Medicago truncatula]
	1588.8378	1587.8305	1587.8257	3.04	77	-	91	1	36	K.GSKPPAFTLKDQDGK.T
	1624.8344	1623.8271	1623.8508	-14.61	155	-	168	1	52	K.YKLPFTLLSDEGNK.V
	1752.8626	1751.8553	1751.8631	-4.49	171	-	186	1	72	R.KEWGVPGDFFGSLPGR.E + Trp->Kynurenin (W)
	2128.0386	2127.0313	2127.0347	-1.60	100	-	118	0	66	K.GKPVVVYFYPADETPGCTK.Q
gi|357480841 Mass: 23091 Score: 202 Expect: 2.1e-014 Matches: 13
	photosystem I reaction center subunit II [Medicago truncatula]
	1188.5959	1187.5887	1187.6081	-16.33	133	-	142	1	51	R.KEQCLALGNR.L
	1330.6556	1329.6484	1329.6677	-14.55	169	-	180	1	34	K.DGVYPEKVNPGR.Q
	1527.7766	1526.7693	1526.7882	-12.33	156	-	168	0	74	R.VFPNGEVQYLHPK.D
	2865.4940	2864.4867	2864.4709	5.53	63	-	91	0	116	P.AAPVGFTPPELDPNTPSPIFGGSTGGLLR.K			TRUNCATION/DEGRADATION
CaCl2	3663
gi|357476371 Mass: 35911 Score: 316 Expect: 8.4e-026 Matches: 22
	class III peroxidase [Medicago truncatula]
	1244.6226	1243.6153	1243.6231	-6.25	239	-	249	0	18	R.IAINMDPTTPR.T + Oxidation (M)
	1289.6920	1288.6847	1288.6809	2.98	123	-	134	0	59	K.VSCADILALATR.D
	1507.8318	1506.8245	1506.8195	3.33	51	-	63	0	62	K.FQQTFVTVPATLR.L
	1635.9274	1634.9201	1634.9144	3.46	50	-	63	1	12	K.KFQQTFVTVPATLR.L
	1760.9198	1759.9125	1759.9105	1.17	135	-	151	0	89	R.DVINLAGGPSYTVELGR.F
	2193.0930	2192.0857	2192.0797	2.76	26	-	44	0	93	A.QLSPNHYANICPNVQSIVR.S + Gln->pyro-Glu (N-term Q)			PREDICTED SIGNAL PEPTIDE
CaCl2	3664
gi|13992528 Mass: 35900 Score: 102 Expect: 0.00025 Matches: 1
	peroxidase2 [Medicago sativa]
	1613.8140	1612.8067	1612.8097	-1.85	264	-	277	0	102	K.GLFTSDQILFTDTR.S
	1507.8220	1506.8147	1506.8195	-3.16	51	-	63	0	49	K.FQQTFVTVPATLR.L
CaCl2	3667
gi|357511665 Mass: 22353 Score: 107 Expect: 6.7e-005 Matches: 5
	rhicadhesin receptor [Medicago truncatula]
	1743.8966	1742.8893	1742.8853	2.34	91	-	106	0	96	R.IDYAVGGLNPPHTHPR.A
	1310.7802	1309.7729	1309.7718	0.88	78	-	90	0	88	K.IPGLNTLGVSLAR.I
gi|228204925 Mass: 33619 Score: 100 Expect: 0.00037 Matches: 20
	chitinase class III-1 [Medicago sativa]
	1514.7642	1513.7569	1513.7525	2.89	287	-	299	1	18	R.FDVQSGYSSQIKR.S
	1662.9739	1661.9666	1661.9716	-3.00	262	-	276	0	31	K.DLTNQLLPIVKPSPK.Y
	1852.8870	1851.8797	1851.8752	2.47	27	-	43	0	35	A.GDLVIYWGQDNGDGALR.D + Trp->Kynurenin (W)			PREDICTED SIGNAL PEPTIDE
CaCl2	3672
gi|537313 Mass: 40902 Score: 288 Expect: 5.3e-023 Matches: 21							plant/F18G18-200 protein [Medicago truncatula]					Score	Expect	Identities	Positives	Gaps
	unknown protein [Medicago sativa]						Sequence ID: gi|922395263|ref|XP_003588711.2|					733 bits(1891)	0	366/372(98%)	369/372(99%)	0/372(0%)
	1132.6728	1131.6656	1131.6764	-9.59	329	-	339	1	25	R.AALKFVAVGTR.T
	1413.6305	1412.6232	1412.6469	-16.73	342	-	352	0	13	R.VMFLSTFYSMR.S + 2 Oxidation (M)
	1470.6464	1469.6391	1469.6683	-19.88	111	-	122	0	2	K.GMYYSITFMVAR.T + 2 Oxidation (M)
	1563.7372	1562.7299	1562.7478	-11.43	249	-	262	0	92	K.YLDSGHFSVPQGTR.A
	1719.7977	1718.7905	1718.8033	-7.47	353	-	368	0	27	R.SDDLSSLCGPVIDDVK.L
	1733.8572	1732.8499	1732.8818	-18.41	80	-	95	0	66	K.QGDMLLVVPEGAYAVR.L + Oxidation (M)
	1880.9323	1879.9250	1879.9567	-16.88	60	-	75	0	27	K.NSIPEWEISGLVEYIK.S + Trp->Kynurenin (W)
CaCl2	3673
EGTA	759
contig_66844 Mass: 58116 Score: 108 Expect: 1.1e-005 Matches: 1 Frame: 5							Nod factor-binding lectin-nucleotide phosphohydrolase [Medicago truncatula]					Score	Expect	Identities	Positives	Gaps
	contig_66844						Sequence ID: gi|357508587|ref|XP_003624582.1|					810 bits(2092)	0	412/436(94%)	426/436(97%)	0/436(0%)
	1957.9270	1956.9197	1956.9065	6.74	49	-	67	0	111	K.QETISSYAVVFDAGSTGSR.I + Gln->pyro-Glu (N-term Q)
	2248.2410	2247.2337	2247.2110	10.1	109	-	128	0	50	K.SLIPLLEQAESVVPEDQRPK.T
EGTA	762
gi|922345135 Mass: 48960 Score: 169 Expect: 4.2e-011 Matches: 14
	Nod factor-binding lectin-nucleotide phosphohydrolase [Medicago truncatula]
	1669.8191	1668.8118	1668.8049	4.16	258	-	270	0	31	K.YDLYVHSYLHFGR.E
	1734.8093	1733.8021	1733.8108	-5.03	103	-	119	0	67	K.TTPGLSAYADNPEEAAK.S
	1797.9128	1796.9056	1796.8998	3.19	257	-	270	1	29	K.KYDLYVHSYLHFGR.E
gi|357508587	1957.9185	1956.9112	1956.9065	2.40	39	-	57	0	136	K.QETISSYAVVFDAGSTGSR.I + Gln->pyro-Glu (N-term Q)
contig_27071	2248.2273	2247.2200	2247.2110	4.00	166	-	185	0	85	K.SLIPLLEQAESVVPEDQRPK.T
EGTA	835
gi|922339971 Mass: 50453 Score: 169 Expect: 4.2e-011 Matches: 14
	Nod factor-binding lectin-nucleotide phosphohydrolase [Medicago truncatula]
	1376.7004	1375.6932	1375.6924	0.52	236	-	245	0	45	K.YYLYVHSYLR.F
	1668.8825	1667.8752	1667.8730	1.33	94	-	108	0	103	K.EAAESLIPLLEQAER.V
	1860.9000	1859.8927	1859.8901	1.39	39	-	56	0	84	Q.ETLTSYAVVFDAGSTGSR.V			GLN TO LYS IN OTHER SPOTS
	1971.9343	1970.9270	1970.9222	2.46	38	-	56	0	65	K.QETLTSYAVVFDAGSTGSR.V + Gln->pyro-Glu (N-term Q)
contig_12615	1726.9106	1725.9034	1725.9050	-0.92	294	-	308	2	22	K.RAPQVPEGEDPYIKK.I
EGTA	840
gi|922339971 Mass: 50453 Score: 253 Expect: 1.7e-019 Matches: 15
	Nod factor-binding lectin-nucleotide phosphohydrolase [Medicago truncatula]
	1376.7048	1375.6976	1375.6924	3.71	236	-	245	0	65	K.YYLYVHSYLR.F
	1504.7988	1503.7916	1503.7874	2.76	235	-	245	1	33	K.KYYLYVHSYLR.F
	1584.8329	1583.8256	1583.6787	92.8	315	-	330	0	5	K.CSFGGIWNGGGGSGQK.T + Oxidation (HW)
	1668.8821	1667.8748	1667.8730	1.11	94	-	108	0	121	K.EAAESLIPLLEQAER.V
	1860.8978	1859.8905	1859.8901	0.21	39	-	56	0	150	Q.ETLTSYAVVFDAGSTGSR.V			GLN TO LYS IN OTHER SPOTS
contig_56953	2093.0610	2092.0537	2092.0510	1.29	156	-	174	1	48	K.AFSTASGPNIDECKEIILK.A
contig_12615	1726.9120	1725.9047	1725.9050	-0.14	294	-	308	2	56	K.RAPQVPEGEDPYIKK.I
gi|255559665 Mass: 40065 Score: 78 Expect: 0.058 Matches: 5
	alpha-galactosidase/alpha-n-acetylgalactosaminidase, putative [Ricinus communis]
	1113.6055	1112.5982	1112.6012	-2.71	228	-	237	0	22	K.APLLIGCDVR.N
	1584.8329	1583.8256	1583.8267	-0.71	251	-	265	0	55	K.EVIAVNQDSLGVQGR.K
contig_4199	1322.6692	1321.6619	1321.6626	-0.54	535	-	547	0	25	K.VINGDAVSSFSAR.V
EGTA	846
gi|922346929 Mass: 61640 Score: 274 Expect: 1.3e-021 Matches: 19
	pectinesterase/pectinesterase inhibitor [Medicago truncatula]
	1207.5897	1206.5824	1206.5881	-4.65	337	-	348	0	60	K.GITFENSAGPSK.H
	1339.6802	1338.6729	1338.6819	-6.75	280	-	291	0	82	K.AGAYFENVEVIK.K
	1544.8600	1543.8527	1543.8610	-5.35	443	-	457	0	75	K.IAAAADLIPVQSTFK.S
	1702.8648	1701.8575	1701.7992	34.3	428	-	442	0	31	R.EDPNQNTGISILNCK.I
	2737.2271	2736.2198	2736.2223	-0.92	515	-	528	0	34	R.VITNTTEASQFTVR.N + typical plant glyco (N) Hex(3) HexNAc(2) Pent dHex
gi|971560 Mass: 38738 Score: 201 Expect: 2.6e-014 Matches: 15
	peroxidase1B [Medicago sativa]
	1076.5321	1075.5248	1075.5233	1.42	201	-	209	0	51	R.AHCSLFVSR.L
	1578.7427	1577.7354	1577.7322	2.04	85	-	98	0	68	K.TDTVVSEQDAFPNR.N
	2390.2102	2389.2029	2389.2026	0.12	177	-	200	0	51	K.AAFAAQGLDTTDLVALSGAHTFGR.A
EGTA	862
gi|922380311 Mass: 35138 Score: 413 Expect: 1.7e-035 Matches: 16
	anionic peroxidase swpb3 protein [Medicago truncatula]
	1343.6726	1342.6653	1342.6663	-0.75	185	-	197	0	49	K.DMVALSGAHTIGR.A + Oxidation (M)
	1399.6271	1398.6198	1398.6204	-0.44	243	-	253	0	86	R.TPTHFDNNYYK.N
	2101.0920	2100.0848	2100.0852	-0.19	260	-	279	0	144	R.GLLHSDQVLFNGGTTDSLVK.T
	2316.2107	2315.2034	2315.1977	2.45	108	-	129	1	120	K.SKVEAICPGVVSCADIVAITAR.D
contig_34249	1360.6406	1359.6334	1359.6381	-3.46	304	-	315	0	31	K.TFDSDFVAAMIK.M + Oxidation (M)
	1546.7506	1545.7433	1545.7383	3.26	245	-	259	0	126	R.TSGSGDNNLANLDLR.T
gi|388502484 Mass: 46524 Score: 100 Expect: 0.00033 Matches: 6							aspartic proteinase nepenthesin-like protein [Medicago truncatula]					Score	Expect	Identities	Positives	Gaps
	unknown [Medicago truncatula]						Sequence ID: gi|922399475|ref|XP_013466887.1|					767 bits(1981)	0	403/406(99%)	403/406(99%)	0/406(0%)
	1525.8427	1524.8354	1524.8260	6.14	201	-	216	0	91	K.TTGTSAPPQGLLGLGR.G
contig_59939	1605.8767	1604.8694	1604.8675	1.23	412	-	425	1	24	R.LVAPAYVAVRDEFR.R
EGTA	863
EGTA	892
gi|374634428 Mass: 32079 Score: 498 Expect: 5.3e-044 Matches: 21
	polygalacturonase-inhibiting protein 1, partial [Medicago sativa subsp. x varia]
	1070.5440	1069.5367	1069.5444	-7.23	210	-	218	0	22	R.NLLSFDFSK.V
	1138.6692	1137.6619	1137.6758	-12.16	68	-	78	0	68	R.LTGPIQPTIAK.L
	1171.6088	1170.6015	1170.5993	1.86	260	-	271	0	89	K.LSGEIPQGGTGR.L
	1379.7102	1378.7029	1378.7133	-7.50	140	-	152	0	79	K.LTGPIPESFGSFK.K
	1619.8278	1618.8205	1618.8315	-6.78	186	-	200	1	85	R.NKLEGDASVLFGNQK.R
	1781.9020	1780.8947	1780.8896	2.84	272	-	285	1	65	R.LQDRFDVYAYLHNK.-
	2949.5776	2948.5704	2948.5719	-0.54	153	-	180	0	21	K.KPGPDIILSHNQLSGPIPASLGQIDPER.I
EGTA	904
gi|922327497 Mass: 47668 Score: 149 Expect: 3.9e-009 Matches: 13
	eukaryotic aspartyl protease family protein [Medicago truncatula]
	1144.3479	1143.3406	1143.6288	-251.98	95	-	104	0	67	K.IYIGTPPVER.L
	1765.4001	1764.3929	1764.8366	-251.43	197	-	211	1	81	K.SIFGCGHQNDVTFKR.S
	2346.7070	2345.6998	2346.2907	-251.88	215	-	239	0	2	K.ATGLVGLGAGPLSLVSQLGDSIGHK.F
EGTA	911
gi|922327497 Mass: 47668 Score: 197 Expect: 6.7e-014 Matches: 11
	eukaryotic aspartyl protease family protein [Medicago truncatula]
	1144.6372	1143.6299	1143.6288	0.99	95	-	104	0	65	K.IYIGTPPVER.L
	1414.7301	1413.7228	1413.7292	-4.54	402	-	413	0	79	R.AQFNFLVGYDLK.G
	2347.3030	2346.2957	2346.2907	2.12	215	-	239	0	29	K.ATGLVGLGAGPLSLVSQLGDSIGHK.F
contig_7417	2101.0579	2100.0506	2100.0528	-1.04	286	-	304	0	39	K.SSNPSFYFLNLEGITVGQK.T
EGTA	912
gi|922325015 Mass: 21426 Score: 109 Expect: 3.9e-005 Matches: 1
	disease resistance response protein [Medicago truncatula]
	1375.6280	1374.6207	1374.6304	-7.01	25	-	37	0	109	A.QDETGFVGSIDPK.L + Gln->pyro-Glu (N-term Q)			PREDICTED SIGNAL PEPTIDE
	1278.6460	1277.6387	1277.6438	-3.98	148	-	159	0	34	R.EMPIVGGSGLFR.L + Oxidation (M)
	1529.8160	1528.8087	1528.8097	-0.62	83	-	97	0	33	K.VIDNALTSGPQLSSK.L
EGTA	917
gi|922327497 Mass: 47668 Score: 451 Expect: 2.6e-039 Matches: 12
	eukaryotic aspartyl protease family protein [Medicago truncatula]
	1144.6300	1143.6227	1143.6288	-5.31	95	-	104	0	65	K.IYIGTPPVER.L
	1414.7229	1413.7156	1413.7292	-9.64	402	-	413	0	119	R.AQFNFLVGYDLK.G
	1609.7353	1608.7281	1608.7355	-4.62	197	-	210	0	84	K.SIFGCGHQNDVTFK.R
	2347.2988	2346.2916	2346.2907	0.35	215	-	239	0	165	K.ATGLVGLGAGPLSLVSQLGDSIGHK.F
contig_7417	1212.5387	1211.5314	1211.5493	-14.72	425	-	435	0	52	K.TVSFAPTDCSK.N
	1753.8450	1752.8377	1752.8505	-7.29	249	-	263	0	36	K.FSYCLIPPNLNSNSK.M
	2101.0571	2100.0499	2100.0528	-1.39	286	-	304	0	142	K.SSNPSFYFLNLEGITVGQK.T
	2120.9265	2119.9192	2119.9224	-1.51	144	-	162	0	62	K.SSTFMGLSCDSQSCSLLPK.G + Oxidation (M)
EGTA	926
gi|922380311 Mass: 35138 Score: 322 Expect: 2.1e-026 Matches: 18
	anionic peroxidase swpb3 protein [Medicago truncatula]
	1343.6730	1342.6657	1342.6663	-0.48	185	-	197	0	59	K.DMVALSGAHTIGR.A + Oxidation (M)
	1399.6273	1398.6200	1398.6204	-0.27	243	-	253	0	94	R.TPTHFDNNYYK.N
	2101.0918	2100.0845	2100.0852	-0.30	260	-	279	0	114	R.GLLHSDQVLFNGGTTDSLVK.T
	2316.2063	2315.1990	2315.1977	0.56	108	-	129	1	23	K.SKVEAICPGVVSCADIVAITAR.D
contig_34249	1360.6415	1359.6342	1359.6381	-2.84	304	-	315	0	39	K.TFDSDFVAAMIK.M + Oxidation (M)
contig_34249	1546.7517	1545.7444	1545.7383	3.97	245	-	259	0	139	R.TSGSGDNNLANLDLR.T
EGTA	945
gi|922379288 Mass: 52936 Score: 291 Expect: 2.6e-023 Matches: 16
	eukaryotic aspartyl protease family protein [Medicago truncatula]
	1399.7244	1398.7171	1398.7256	-6.06	280	-	291	0	118	R.HPISFVQQTSQK.Y
	2232.0874	2231.0801	2231.0820	-0.85	391	-	410	0	28	K.YPVAPAVSILDTCYDLSGYK.I
	2278.2261	2277.2188	2277.2216	-1.25	349	-	371	0	69	K.LPISSSIFSSGGAIIDSGTVITR.L
	2604.1731	2603.1658	2603.1751	-3.57	220	-	242	0	53	K.VSNACVYGIQYGDQSFSVGYFSR.E
contig_77561	1057.5325	1056.5252	1056.5240	1.11	177	-	185	0	59	K.YTPFSTVSR.G
	1250.6488	1249.6415	1249.6554	-11.12	321	-	332	0	57	R.TLEVVYDVGAGK.I
	2618.1894	2617.1822	2617.1908	-3.28	75	-	97	0	50	K.VSNACIYGIQYGDQSFSVGYFSR.E
	2653.2183	2652.2110	2652.2238	-4.85	297	-	320	0	24	K.QACLAFSPNGDDSDITIFGNVQQR.T
gi|537313 Mass: 40902 Score: 105 Expect: 0.00011 Matches: 15							plant/F18G18-200 protein [Medicago truncatula]					Score	Expect	Identities	Positives	Gaps
	unknown protein [Medicago sativa]						Sequence ID: gi|922395263|ref|XP_003588711.2|					733 bits(1891)	0	366/372(98%)	369/372(99%)	0/372(0%)
	1563.7542	1562.7469	1562.7478	-0.57	249	-	262	0	70	K.YLDSGHFSVPQGTR.A
EGTA	948
gi|922327497 Mass: 47668 Score: 106 Expect: 8.4e-005 Matches: 7
	eukaryotic aspartyl protease family protein [Medicago truncatula]
	1144.6379	1143.6307	1143.6288	1.63	95	-	104	0	62	K.IYIGTPPVER.L
	1414.7247	1413.7175	1413.7292	-8.34	402	-	413	0	27	R.AQFNFLVGYDLK.G
	1765.8506	1764.8433	1764.8366	3.80	197	-	211	1	49	K.SIFGCGHQNDVTFKR.S
EGTA	953
contig_56671 Mass: 71287 Score: 115 Expect: 2.1e-006 Matches: 30 Frame: 1							eukaryotic aspartyl protease family protein [Medicago truncatula]					Score	Expect	Identities	Positives	Gaps
	contig_56671						Sequence ID: gi|922379288|ref|XP_013459881.1|					726 bits(1874)	0	415/485(86%)	441/485(90%)	14/485(2%)
	1057.5326	1056.5253	1056.5240	1.23	309	-	317	0	36	K.YTPFSTVSR.G
	1399.7318	1398.7245	1398.7256	-0.74	267	-	278	0	69	R.HPISFVQQTSQK.Y
	2278.2239	2277.2166	2277.2216	-2.21	336	-	358	0	12	K.LPISSSIFSSGGAIIDSGTVITR.L
	1088.6093	1087.6020	1087.6026	-0.50	359	-	368	0	68	R.LPPTAYASLR.D
gi|537313 Mass: 40902 Score: 78 Expect: 0.066 Matches: 1
	unknown protein [Medicago sativa]
	1563.7572	1562.7499	1562.7478	1.38	249	-	262	0	65	K.YLDSGHFSVPQGTR.A
EGTA	955
gi|922327497 Mass: 47668 Score: 192 Expect: 2e-013 Matches: 15
	eukaryotic aspartyl protease family protein [Medicago truncatula]
	1144.3644	1143.3571	1143.6288	-237.57	95	-	104	0	61	K.IYIGTPPVER.L
	1765.4215	1764.4142	1764.8366	-239.33	197	-	211	1	74	K.SIFGCGHQNDVTFKR.S
	2346.7380	2345.7308	2346.2907	-238.66	215	-	239	0	57	K.ATGLVGLGAGPLSLVSQLGDSIGHK.F
contig_7417	2100.5532	2099.5459	2100.0528	-241.34	286	-	304	0	58	K.SSNPSFYFLNLEGITVGQK.T
EGTA	956
contig_3772 Mass: 92737 Score: 308 Expect: 1.1e-025 Matches: 41 Frame: 5							eukaryotic aspartyl protease family protein [Medicago truncatula]					Score	Expect	Identities	Positives	Gaps
	contig_3772						Sequence ID: gi|922379288|ref|XP_013459881.1|					544 bits(1402)	0	292/306(95%)	298/306(97%)	0/306(0%)
	1057.2831	1056.2758	1056.5240	-234.93	553	-	561	0	67	K.YTPFSTVSR.G
	1088.3535	1087.3462	1087.6026	-235.68	603	-	612	0	78	R.LPPTAYASLR.D
	1250.3645	1249.3572	1249.6554	-238.63	697	-	708	0	47	R.TLEVVYDVGAGK.I
	1399.4028	1398.3956	1398.7256	-235.94	511	-	522	0	85	R.HPISFVQQTSQK.Y
	2603.5813	2602.5740	2603.1751	-230.90	451	-	473	0	31	K.VSNACVYGIQYGDQSFSVGYFSR.E
EGTA	957
gi|537313 Mass: 40902 Score: 217 Expect: 6.7e-016 Matches: 17							plant/F18G18-200 protein [Medicago truncatula]					Score	Expect	Identities	Positives	Gaps
	unknown protein [Medicago sativa]						Sequence ID: gi|922395263|ref|XP_003588711.2|					733 bits(1891)	0	366/372(98%)	369/372(99%)	0/372(0%)
	1470.6478	1469.6406	1469.6683	-18.88	111	-	122	0	16	K.GMYYSITFMVAR.T + 2 Oxidation (M)
	1563.7357	1562.7284	1562.7478	-12.37	249	-	262	0	87	K.YLDSGHFSVPQGTR.A
	1733.8551	1732.8478	1732.8818	-19.61	80	-	95	0	71	K.QGDMLLVVPEGAYAVR.L + Oxidation (M)
gi|922379288 Mass: 52936 Score: 123 Expect: 1.7e-006 Matches: 11
	eukaryotic aspartyl protease family protein [Medicago truncatula]
	1399.7108	1398.7035	1398.7256	-15.75	280	-	291	0	92	R.HPISFVQQTSQK.Y
	2604.1155	2603.1082	2603.1751	-25.70	220	-	242	0	22	K.VSNACVYGIQYGDQSFSVGYFSR.E
contig_3772	1057.5273	1056.5201	1056.5240	-3.74	553	-	561	0	55	K.YTPFSTVSR.G
contig_69931 Mass: 37612 Score: 126 Expect: 1.7e-007 Matches: 10 Frame: 6							peroxidase family protein [Medicago truncatula]					Score	Expect	Identities	Positives	Gaps
	contig_69931						Sequence ID: gi|922389041|ref|XP_013463006.1|					444 bits(1141)	6e-156()	228/253(90%)	242/253(95%)	0/253(0%)
	1076.5281	1075.5208	1075.5233	-2.32	98	-	106	0	39	R.AHCSLFVSR.L
	2362.1631	2361.1558	2361.2077	-21.98	74	-	97	0	80	K.AAFAAQGLSTTDLVALSGAHTFGR.A
EGTA	959
EGTA	961
contig_77561 Mass: 45205 Score: 90 Expect: 0.00065 Matches: 12 Frame: 2							eukaryotic aspartyl protease family protein [Medicago truncatula]					Score	Expect	Identities	Positives	Gaps
	contig_77561						Sequence ID: gi|922379284|ref|XP_013459879.1					462 bits(1190)	3e-161	258/347(74%)	287/347(82%)	6/347(1%)
	2232.1245	2231.1172	2231.0820	15.8	246	-	265	0	12	K.YPVAPAVSILDTCYDLSGYK.I
	2653.2791	2652.2718	2652.2238	18.1	297	-	320	0	36	K.QACLAFSPNGDDSDITIFGNVQQR.T
	2278.2669	2277.2596	2277.2216	16.7	204	-	226	0	51	K.LPISSSIFSSGGAIIDSGTVITR.L
	1755.9030	1754.8957	1754.8839	6.72	186	-	203	0	23	R.GNSFYGLDIAGISVGGTK.L
EGTA	962
gi|922379288 Mass: 52936 Score: 572 Expect: 2.1e-051 Matches: 17
	eukaryotic aspartyl protease family protein [Medicago truncatula]
	1399.7263	1398.7190	1398.7256	-4.67	280	-	291	0	110	R.HPISFVQQTSQK.Y
	2232.0896	2231.0823	2231.0820	0.14	391	-	410	0	100	K.YPVAPAVSILDTCYDLSGYK.I
	2278.2312	2277.2239	2277.2216	1.01	349	-	371	0	140	K.LPISSSIFSSGGAIIDSGTVITR.L
	2533.1711	2532.1639	2532.1591	1.87	295	-	318	0	31	K.TFSYCLPSTSSGVGHLTFGASDNK.Y
	2604.1826	2603.1753	2603.1751	0.09	220	-	242	0	171	K.VSNACVYGIQYGDQSFSVGYFSR.E
gi|593691952 Mass: 52037 Score: 138 Expect: 5.3e-008 Matches: 9	1250.6505	1249.6432	1249.6554	-9.76	461	-	472	0	48	R.TLEVVYDLGGGK.I
	1952.0449	1951.0376	1951.0415	-1.98	129	-	148	0	83	K.SGSLIGSGNYFVVVGLGTPK.K
contig_23514	1057.5304	1056.5231	1056.5240	-0.85	411	-	419	0	60	K.YTPFSTVSR.G
	1250.6505	1249.6432	1249.6554	-9.76	555	-	566	0	65	R.TLEVVYDVGAGK.I
	2653.2275	2652.2203	2652.2238	-1.35	531	-	554	0	103	K.QACLAFSPNGDDSDITIFGNVQQR.T
EGTA	964
gi|922379288 Mass: 52936 Score: 334 Expect: 1.3e-027 Matches: 17
	eukaryotic aspartyl protease family protein [Medicago truncatula]
	1399.7267	1398.7194	1398.7256	-4.41	280	-	291	0	114	R.HPISFVQQTSQK.Y
	2232.0898	2231.0826	2231.0820	0.25	391	-	410	0	28	K.YPVAPAVSILDTCYDLSGYK.I
	2278.2302	2277.2229	2277.2216	0.58	349	-	371	0	64	K.LPISSSIFSSGGAIIDSGTVITR.L
	2533.1663	2532.1590	2532.1591	-0.06	295	-	318	0	17	K.TFSYCLPSTSSGVGHLTFGASDNK.Y
	2604.1838	2603.1766	2603.1751	0.56	220	-	242	0	88	K.VSNACVYGIQYGDQSFSVGYFSR.E
contig_46434	1057.5322	1056.5250	1056.5240	0.89	379	-	387	0	68	K.YTPFSTVSR.G
	1206.5530	1205.5457	1205.5564	-8.89	238	-	247	0	28	K.QQDEIFDPSK.S
	1250.6516	1249.6443	1249.6554	-8.88	523	-	534	0	59	R.TLEVVYDVGAGK.I
	2653.2295	2652.2222	2652.2238	-0.62	499	-	522	0	62	K.QACLAFSPNGDDSDITIFGNVQQR.T
EGTA	978
gi|357448247 Mass: 49249 Score: 120 Expect: 3.3e-006 Matches: 13
	eukaryotic aspartyl protease family protein [Medicago truncatula]
	1371.7831	1370.7758	1370.7769	-0.83	326	-	338	0	81	K.VPTIIDSGTVITR.L
	2238.0200	2237.0127	2237.0099	1.26	252	-	271	0	10	K.YGNAFSYCLPTSFSTPNSPK.E
contig_4015	1418.6919	1417.6846	1417.6871	-1.77	423	-	436	0	22	K.GSLAGMSEVAPDIR.I + Oxidation (M)
	1102.6401	1101.6329	1101.6434	-9.55	388	-	397	0	18	R.LPTPVYTALK.N
	1830.9058	1829.8985	1829.9047	-3.39	321	-	338	0	70	K.EGFLSIGASSLTPSSSYK.F
EGTA	983
gi|357448247 Mass: 49249 Score: 169 Expect: 4.2e-011 Matches: 14
	eukaryotic aspartyl protease family protein [Medicago truncatula]
	1371.7859	1370.7786	1370.7769	1.22	326	-	338	0	100	K.VPTIIDSGTVITR.L
	2177.1091	2176.1019	2176.1045	-1.23	231	-	251	0	5	R.TDGIIGLANNELSMLSQLSGK.Y + Oxidation (M)
	2238.0185	2237.0113	2237.0099	0.61	252	-	271	0	34	K.YGNAFSYCLPTSFSTPNSPK.E
contig_4015	1102.6394	1101.6321	1101.6434	-10.22	388	-	397	0	54	R.LPTPVYTALK.N
	1418.6901	1417.6828	1417.6871	-3.06	423	-	436	0	24	K.GSLAGMSEVAPDIR.I + Oxidation (M
	1830.9045	1829.8973	1829.9047	-4.06	321	-	338	0	64	K.EGFLSIGASSLTPSSSYK.F
	1837.9480	1836.9407	1836.9444	-2.00	407	-	422	1	57	K.KYPQAPGISLLDTCFK.G
EGTA	989
gi|217074816 Mass: 60847 Score: 282 Expect: 2.1e-022 Matches: 13							pectinesterase/pectinesterase inhibitor [Medicago truncatula]					Score	Expect	Identities	Positives	Gaps
	unknown [Medicago truncatula]						Sequence ID: gi|357504799|ref|XP_003622688.1|					1033 bits(2670)	0	551/554(99%)	552/554(99%)	0/554(0%)
	1024.5566	1023.5494	1023.5502	-0.77	454	-	461	0	37	K.TYLGRPWK.K + Trp->Kynurenin (W)
	1036.5645	1035.5572	1035.5502	6.78	454	-	461	0	(4)	K.TYLGRPWK.K + Oxidation (HW)
	1650.7900	1649.7828	1649.7798	1.81	364	-	377	0	108	K.IDAFQDTLYAHSNR.Q
	1938.9141	1937.9068	1937.9054	0.72	362	-	377	1	117	R.CKIDAFQDTLYAHSNR.Q
gi|357504815	1542.8283	1541.8210	1541.8161	3.13	254	-	269	1	77	K.TVAEAVASAPNKGTAR.Y
contig_12728	1730.9233	1729.9161	1729.9151	0.54	700	-	714	1	89	R.VKWPGYHIINTAEAK.K + Trp->Kynurenin (W)
EGTA	1003
gi|357461143 Mass: 42254 Score: 193 Expect: 1.7e-013 Matches: 24
	sedoheptulose-1,7-bisphosphatase [Medicago truncatula]
	1188.5566	1187.5494	1187.5459	2.96	367	-	376	0	47	R.FEETLYGSSR.L
	1515.8035	1514.7962	1514.7940	1.43	341	-	353	1	39	K.SVLDKVIENIDDR.T
gi|671775216	1115.4874	1114.4802	1114.4931	-11.61	267	-	276	0	49	R.ATFDNADYAK.L
EGTA	1004
gi|922380311 Mass: 35138 Score: 154 Expect: 1.3e-009 Matches: 16
	anionic peroxidase swpb3 protein [Medicago truncatula]
	1343.6709	1342.6636	1342.6663	-2.02	185	-	197	0	26	K.DMVALSGAHTIGR.A + Oxidation (M)
	1399.6270	1398.6197	1398.6204	-0.53	243	-	253	0	51	R.TPTHFDNNYYK.N
	2101.0945	2100.0872	2100.0852	0.97	260	-	279	0	46	R.GLLHSDQVLFNGGTTDSLVK.T
contig_34249	1546.7521	1545.7448	1545.7383	4.21	245	-	259	0	64	R.TSGSGDNNLANLDLR.T
gi|357504799 Mass: 60877 Score: 133 Expect: 1.7e-007 Matches: 17
	pectinesterase/pectinesterase inhibitor [Medicago truncatula]
	1650.7938	1649.7865	1649.7798	4.11	364	-	377	0	40	K.IDAFQDTLYAHSNR.Q
	1938.9169	1937.9096	1937.9054	2.17	362	-	377	1	64	R.CKIDAFQDTLYAHSNR.Q
EGTA	1007
gi|217074816 Mass: 60847 Score: 296 Expect: 8.4e-024 Matches: 19							pectinesterase/pectinesterase inhibitor [Medicago truncatula]					Score	Expect	Identities	Positives	Gaps
	unknown [Medicago truncatula]						Sequence ID: gi|357504799|ref|XP_003622688.1|					1033 bits(2670)	0	551/554(99%)	552/554(99%)	0/554(0%)
	1024.5603	1023.5530	1023.5502	2.80	454	-	461	0	26	K.TYLGRPWK.K + Trp->Kynurenin (W)
	1650.7916	1649.7844	1649.7798	2.78	364	-	377	0	122	K.IDAFQDTLYAHSNR.Q
	1938.9115	1937.9042	1937.9054	-0.60	362	-	377	1	117	R.CKIDAFQDTLYAHSNR.Q
gi|357504815	1437.7550	1436.7477	1436.7511	-2.33	277	-	289	1	37	K.GIYKENVEIASSK.T
	1542.8302	1541.8229	1541.8161	4.40	254	-	269	1	74	K.TVAEAVASAPNKGTAR.Y
contig_12728	1730.9211	1729.9139	1729.9151	-0.73	700	-	714	1	68	R.VKWPGYHIINTAEAK.K + Trp->Kynurenin (W)
	2256.1920	2255.1847	2255.1838	0.41	538	-	558	0	91	R.DSFITGTIDFIFGNAAVVLQK.C
EGTA	1109
gi|357491415 Mass: 36285 Score: 457 Expect: 6.7e-040 Matches: 22
	class III peroxidase [Medicago truncatula]
	1114.6252	1113.6180	1113.6142	3.38	94	-	103	1	44	K.TALPNKDSLR.G
	1209.6738	1208.6666	1208.6626	3.30	45	-	56	0	95	K.AVNSVVHSAVAR.E
	1322.6724	1321.6651	1321.6667	-1.20	135	-	146	0	51	R.DSVVNLGGPFWK.V + Trp->Kynurenin (W)
	1411.6603	1410.6530	1410.6568	-2.69	249	-	259	0	79	K.TPNHFDNLYYK.N
	2117.0574	2116.0501	2116.0437	3.04	266	-	285	0	118	K.GLLHSDQELFNGGSTDSLVK.S
contig_14966	2153.9448	2152.9375	2152.9371	0.20	334	-	352	0	25	K.SYSNNQNAFESDFATAMIK.M + Oxidation (M)
contig_14966	2598.3560	2597.3487	2597.3449	1.45	204	-	228	0	87	K.TASLNDANSGVIPPPFSTLSNLINR.F
EGTA	1125
gi|922329699 Mass: 35232 Score: 388 Expect: 5.3e-033 Matches: 10
	Chitinase (Class Ib) / Hevein [Medicago truncatula]
	1445.6302	1444.6230	1444.6219	0.73	118	-	131	0	107	R.SFNGFGTTGDDATR.K
	1760.8691	1759.8619	1759.8642	-1.31	192	-	207	0	119	R.GPIQLTHNYNYGQAGK.A
	1876.8450	1875.8377	1875.8363	0.77	101	-	117	0	102	R.CAGHGFYTYDGFIAAAR.S
	2401.2241	2400.2168	2400.2173	-0.17	208	-	229	0	53	K.AINEDLINNPDLVSTNPTVSFK.T
contig_105869	2565.1733	2564.1661	2564.1536	4.84	314	-	335	0	23	R.YCQILGVNPGDNLDCNNQRPFA.-
EGTA	1149
EGTA	1150
gi|13992528 Mass: 35900 Score: 465 Expect: 9.8e-041 Matches: 25
	peroxidase2 [Medicago sativa]
	1244.6268	1243.6196	1243.6231	-2.82	239	-	249	0	29	R.IAINMDPTTPR.T + Oxidation (M)
	1507.8302	1506.8229	1506.8195	2.28	51	-	63	0	94	K.FQQTFVTVPATLR.L
	1531.8284	1530.8211	1530.8188	1.51	121	-	134	1	74	R.NKVSCADILALATR.D
	1635.9263	1634.9190	1634.9144	2.78	50	-	63	1	90	K.KFQQTFVTVPATLR.L
	1760.9211	1759.9139	1759.9105	1.93	135	-	151	0	47	R.DVINLAGGPSYTVELGR.F
	2256.1221	2255.1148	2255.1070	3.47	88	-	108	1	101	K.AEKDHPENLSLAGDGFDTVIK.A
	2193.0959	2192.0886	2192.0797	4.09	26	-	44	0	110	A.QLSPNHYANICPNVQSIVR.S + Gln->pyro-Glu (N-term Q)			PREDICTED SIGNAL PEPTIDE
EGTA	1154
gi|357452881 Mass: 34707 Score: 274 Expect: 1.3e-021 Matches: 11
	lignin biosynthetic peroxidase [Medicago truncatula]
	1257.6825	1256.6752	1256.6725	2.20	300	-	311	0	54	R.ISPLTGTNGEIR.K
	1385.7820	1384.7747	1384.7674	5.27	300	-	312	1	59	R.ISPLTGTNGEIRK.N
	2197.1765	2196.1692	2196.1651	1.87	257	-	277	0	147	K.GLLHSDQALFNGVGSQVSLVR.T
contig_51073	2267.1070	2266.0997	2266.0933	2.82	161	-	182	0	76	K.TSVEAACSATVSCADILALATR.D
	1724.9730	1723.9657	1723.9621	2.09	183	-	199	0	50	R.DGIALLGGPTWVVPLGR.R + Trp->Kynurenin (W)
	1201.6403	1200.6330	1200.6285	3.77	86	-	95	0	34	R.TCPNLQTIVR.R
	1091.5297	1090.5224	1090.5196	2.60	77	-	85	0	49	A.QLNPNFYGR.T + Gln->pyro-Glu (N-term Q)			PREDICTED SIGNAL PEPTIDE
contig_57953 Mass: 44876 Score: 147 Expect: 1.3e-009 Matches: 14 Frame: 1							glucan endo-1,3-beta-glucosidase [Medicago truncatula]					Score	Expect	Identities	Positives	Gaps
	contig_57953						Sequence ID: gi|922368857|ref|XP_013456593.1|					612 bits(1578)	0.0()	304/317(96%)	312/317(98%)	0/317(0%)
	1116.5925	1115.5853	1115.5876	-2.12	337	-	345	0	45	R.HFGLFRPDK.S
	1500.8209	1499.8136	1499.8096	2.70	79	-	91	0	83	R.IYNPDQGILQALR.G
contig_57240 Mass: 40402 Score: 92 Expect: 0.00044 Matches: 1 Frame: 3							chitinase [Medicago sativa]					Score	Expect	Identities	Positives	Gaps
	contig_57240						Sequence ID: gi|298364452|gb|ADI79351.1|					621 bits(1601)	0	298/309(96%)	303/309(98%)	0/309(0%)
	1931.8850	1930.8777	1930.8784	-0.37	120	-	136	0	80	R.CPGHGFYTYNSFIAAAR.S
	1475.6400	1474.6327	1474.6325	0.16	137	-	150	0	49	R.SFNGFGTTGDDTTR.K
EGTA	1165
contig_52039 Mass: 42627 Score: 152 Expect: 4.3e-010 Matches: 12 Frame: 2							allergen Pru protein, putative [Medicago truncatula]					Score	Expect	Identities	Positives	Gaps
	contig_52039						Sequence ID: gi|922401927|ref|XP_013468100.1					483 bits(1244)	1e-173()	223/242(92%)	233/242(96%)	0/242(0%)
	1204.5985	1203.5912	1203.5884	2.35	105	-	115	0	75	R.SVDLPSPWSGR.F + Trp->Kynurenin (W)
	2089.0054	2087.9981	2087.9980	0.07	193	-	211	0	77	K.TSSCPANINSVCPAELQLK.G
	1765.7159	1764.7086	1764.7018	3.86	222	-	235	0	99	K.SACLAFNTDQYCCR.G
EGTA	1174
contig_97225 Mass: 68143 Score: 66 Expect: 0.16 Matches: 1 Frame: 3							glucan endo-1,3-beta-glucosidase [Medicago truncatula]					Score	Expect	Identities	Positives	Gaps
	contig_97225						Sequence ID: gi|357474061|ref|XP_003607315.1|					618 bits(1594)	0.0()	308/329(94%)	318/329(96%)	0/329(0%)
	1222.6470	1221.6397	1221.6394	0.30	308	-	317	0	54	K.DIPLDYALFR.Q
	1579.8130	1578.8057	1578.8042	0.98	99	-	111	0	54	R.IYFPDEQALQSLR.G
EGTA	1177
gi|922389309 Mass: 36564 Score: 199 Expect: 4.2e-014 Matches: 9
	glucan endo-1,3-beta-glucosidase [Medicago truncatula]
	1108.5461	1107.5389	1107.5502	-10.21	291	-	299	0	26	K.HFGVFYPNK.Q
	1180.6263	1179.6191	1179.6288	-8.25	70	-	79	0	31	K.NVLNFYPSVK.I
	1473.7682	1472.7609	1472.7623	-0.94	26	-	38	0	46	R.LYDPNQAALEALR.N
	1645.9507	1644.9434	1644.9351	5.03	101	-	114	0	75	K.FVLPAIQNIYQAIR.A
contig_61660	1963.9883	1962.9810	1962.9799	0.54	143	-	161	0	10	K.YIAVGNEVNPVGGNSQFAK.F
EGTA	1184
gi|922389309 Mass: 36564 Score: 59 Expect: 4.3 Matches: 1
	glucan endo-1,3-beta-glucosidase [Medicago truncatula]
	1645.9150	1644.9077	1644.9351	-16.66	101	-	114	0	60	K.FVLPAIQNIYQAIR.A
	1473.7400	1472.7327	1472.7623	-20.08	26	-	38	0	39	R.LYDPNQAALEALR.N
	1019.5650	1018.5577	1018.5811	-22.95	291	-	298	0	31	R.IYLDNLIR.H
EGTA	1186
gi|357491415 Mass: 36285 Score: 317 Expect: 6.7e-026 Matches: 21
	class III peroxidase [Medicago truncatula]
	1209.6722	1208.6650	1208.6626	1.98	45	-	56	0	117	K.AVNSVVHSAVAR.E
	1322.6690	1321.6617	1321.6667	-3.78	135	-	146	0	18	R.DSVVNLGGPFWK.V + Trp->Kynurenin (W)
	1411.6611	1410.6539	1410.6568	-2.09	249	-	259	0	55	K.TPNHFDNLYYK.N
	2117.0557	2116.0484	2116.0437	2.23	266	-	285	0	43	K.GLLHSDQELFNGGSTDSLVK.S
contig_65262	1127.6179	1126.6106	1126.6094	1.07	98	-	107	1	37	K.NALPNKDSLR.G
	2153.9440	2152.9367	2152.9371	-0.18	318	-	336	0	49	K.SYSNNQNAFESDFATAMIK.M + Oxidation (M)
	2598.3518	2597.3445	2597.3449	-0.14	188	-	212	0	33	K.TASLNDANSGVIPPPFSTLSNLINR.F
	1082.5120	1081.5047	1081.5080	-3.04	33	-	41	0	48	S.QLSENFYAK.K + Gln->pyro-Glu (N-term Q)			PREDICTED SIGNAL PEPTIDE
contig_17644	1507.8310	1506.8237	1506.8195	2.81	64	-	76	0	54	K.FQQTFVTVPATLR.L
EGTA	1214
gi|357474069 Mass: 36057 Score: 168 Expect: 5.3e-011 Matches: 8
	glucan endo-1,3-beta-glucosidase [Medicago truncatula]
	1183.5864	1182.5792	1182.5921	-10.94	97	-	106	0	64	K.YVTPYAQDVK.I
	1732.8263	1731.8190	1731.8217	-1.52	305	-	320	0	55	K.TGAATEQHFGLFNPDK.S
	2146.0271	2145.0198	2145.0201	-0.11	287	-	304	0	19	K.RPGAIETYLFAMFDENQK.T + Oxidation (M)
EGTA	1223
gi|357474069 Mass: 36057 Score: 56 Expect: 10 Matches: 1
	glucan endo-1,3-beta-glucosidase [Medicago truncatula]
	1732.8290	1731.8217	1731.8217	0.04	305	-	320	0	43	K.TGAATEQHFGLFNPDK.S
	1183.5980	1182.5907	1182.5921	-1.15	97	-	106	0	33	K.YVTPYAQDVK.I
	2146.0000	2144.9927	2145.0201	-12.75	287	-	304	0	18	K.RPGAIETYLFAMFDENQK.T + Oxidation (M)
EGTA	1225
gi|1800141 Mass: 35927 Score: 238 Expect: 5.3e-018 Matches: 17
	class I chitinase [Medicago sativa]
	1419.7079	1418.7006	1418.7082	-5.32	97	-	109	0	68	K.GLYTYDAFISAAK.A
	1467.6782	1466.6709	1466.6790	-5.49	110	-	123	0	47	K.AFPNFANNGDTATK.K
	1980.9879	1979.9806	1979.9735	3.62	257	-	275	0	78	R.LSGYGTVTNIINGGLECGR.G
	1141.5490	1140.5417	1140.5346	6.24	235	-	244	0	55	K.PSCHDVITGR.W
	2683.2010	2682.1937	2682.1843	3.52	291	-	314	0	39	R.YCDILGVGYGANLDCFSQRPFGSS.L			TRUNCATION/DEGRADATION
EGTA	1229
contig_89938 Mass: 35566 Score: 95 Expect: 0.00023 Matches: 9 Frame: 2							allergen Pru protein, putative [Medicago truncatula]					Score	Expect	Identities	Positives	Gaps
	contig_89938						Sequence ID: gi|922401937|ref|XP_013468105.1					502 bits(1292)	1e-179()	230/262(88%)	246/262(93%)	0/262(0%)
	1204.5505	1203.5433	1203.5884	-37.51	73	-	83	0	66	R.SVDLPSPWSGR.F + Trp->Kynurenin (W)
	1232.5507	1231.5434	1231.5833	-32.43	73	-	83	0	(8)	R.SVDLPSPWSGR.F + 2 Oxidation (P)
	2058.9228	2057.9156	2057.9874	-34.89	161	-	179	0	9	K.ASSCPANINSVCPAELQLK.G
	1765.6563	1764.6490	1764.7018	-29.91	190	-	203	0	75	K.SACLAFNTDQYCCR.G
	2088.9340	2087.9267	2087.9980	-34.11	193	-	211	0	19	K.TSSCPANINSVCPAELQLK.G			VARIANT
EGTA	1258
gi|388493080 Mass: 30691 Score: 202 Expect: 2.1e-014 Matches: 13							lactoylglutathione lyase-like protein [Medicago truncatula]					Score	Expect	Identities	Positives	Gaps
	unknown [Medicago truncatula]						Sequence ID: gi|922388614|ref|XP_013462837.1|					548 bits(1413)	0	270/272(99%)	272/272(100%)	0/272(0%)
	1006.5350	1005.5277	1005.5243	3.34	167	-	174	0	12	R.TVDRPQYK.Y
	1517.7416	1516.7343	1516.7378	-2.29	133	-	145	0	20	R.ASTPEPLCQVMLR.V + Oxidation (M)
	1563.7944	1562.7872	1562.7940	-4.39	221	-	235	0	57	K.SAELVNLATQEFGGK.I
	1662.8467	1661.8394	1661.8512	-7.11	261	-	274	1	46	K.TVLVDNQDFLKELE.-
EGTA	1279
gi|1800141 Mass: 35927 Score: 513 Expect: 1.7e-045 Matches: 21
	class I chitinase [Medicago sativa]
	1419.7075	1418.7002	1418.7082	-5.58	97	-	109	0	114	K.GLYTYDAFISAAK.A
	1467.6768	1466.6695	1466.6790	-6.49	110	-	123	0	90	K.AFPNFANNGDTATK.K
	1916.8749	1915.8676	1915.8635	2.13	184	-	199	0	24	R.GPIQISWNYNYGQCGR.A + Trp->Kynurenin (W)
	1928.8785	1927.8713	1927.8635	4.01	184	-	199	0	(16)	R.GPIQISWNYNYGQCGR.A + Oxidation (HW)
	1980.9840	1979.9767	1979.9735	1.64	257	-	275	0	147	R.LSGYGTVTNIINGGLECGR.G
	2273.9394	2272.9322	2272.9365	-1.90	159	-	178	0	21	R.EQNPSTYCQPSSEFPCASGK.Q
	2311.2512	2310.2439	2310.2471	-1.37	200	-	221	0	76	R.AIGVDLLNNPDLVATDPVISFK.T
	2683.1950	2682.1877	2682.1843	1.28	291	-	314	0	153	R.YCDILGVGYGANLDCFSQRPFGSS.L			TRUNCATION/DEGRADATION
EGTA	1283
contig_89938 Mass: 35566 Score: 110 Expect: 6.8e-006 Matches: 8 Frame: 2							allergen Pru protein, putative [Medicago truncatula]					Score	Expect	Identities	Positives	Gaps
	contig_89938						Sequence ID: gi|922401937|ref|XP_013468105.1|					502 bits(1292)	0.0()	230/262(88%)	246/262(93%)	0/262(0%)
	1204.5806	1203.5733	1203.5884	-12.56	73	-	83	0	65	R.SVDLPSPWSGR.F + Trp->Kynurenin (W)
	1232.5764	1231.5691	1231.5833	-11.50	73	-	83	0	(32)	R.SVDLPSPWSGR.F + Dioxidation (W)
	2058.9763	2057.9690	2057.9874	-8.91	161	-	179	0	28	K.ASSCPANINSVCPAELQLK.G
	1765.7025	1764.6952	1764.7018	-3.73	190	-	203	0	90	K.SACLAFNTDQYCCR.G
EGTA	1307
gi|922336891 Mass: 35154 Score: 130 Expect: 3.3e-007 Matches: 14
	photosystem II oxygen-evolving enhancer protein [Medicago truncatula]
	1236.6593	1235.6520	1235.6510	0.84	87	-	96	1	42	K.RLTFDEIQSK.T
	2314.1755	2313.1683	2313.1641	1.80	213	-	233	0	46	K.QLVASGKPESFSGEYLVPSYR.G
gi|357520937 Mass: 39027 Score: 63 Expect: 1.4 Matches: 1
	lactoylglutathione lyase-like protein [Medicago truncatula]
	1681.8680	1680.8607	1680.8611	-0.20	334	-	347	1	50	K.TVFVDNIDFLKELE.-
	2241.1550	2240.1477	2240.1365	5.01	191	-	209	1	48	K.TVIAFVEDPDGYKFELLER.G
EGTA	1324
gi|357454031 Mass: 33861 Score: 153 Expect: 1.7e-009 Matches: 7
	glycoside hydrolase family 18 protein [Medicago truncatula]
	1549.7488	1548.7415	1548.7460	-2.91	221	-	233	0	73	K.STTVAQFIDYYNK.Q
	1974.9606	1973.9533	1973.9483	2.53	274	-	291	1	51	K.LNGIFVYSADDSKADGFR.Y
contig_7410	2459.1721	2458.1648	2458.1588	2.47	272	-	295	0	34	K.VLVSFVSDGSTGLGPGNGFFDACR.M
gi|449470395 Mass: 34716 Score: 72 Expect: 0.24 Matches: 2
	PREDICTED: chitinase 2-like [Cucumis sativus]
	1842.8613	1841.8541	1841.8472	3.73	149	-	163	0	72	K.TYNLDGIDIDYEHFK.S
EGTA	1332
gi|357511665 Mass: 22353 Score: 164 Expect: 1.3e-010 Matches: 6
	rhicadhesin receptor [Medicago truncatula]
	1365.7671	1364.7598	1364.7704	-7.76	133	-	144	1	27	K.TIVKGETFVFPK.G
	1743.8967	1742.8895	1742.8853	2.41	91	-	106	0	108	R.IDYAVGGLNPPHTHPR.A
EGTA	1338
EGTA	1342
contig_70268 Mass: 62297 Score: 67 Expect: 0.13 Matches: 1 Frame: 2							papain family cysteine protease [Medicago truncatula]					Score	Expect	Identities	Positives	Gaps
	contig_70268						Sequence ID: gi|357438145|ref|XP_003589348.1|					673 bits(1736)	0	323/332(97%)	328/332(98%)	0/332(0%)
	1928.0450	1927.0377	1927.0316	3.18	347	-	365	0	57	R.LDHGVLLVGFGSGGYAPIR.L
contig_43786 Mass: 51052 Score: 69 Expect: 0.089 Matches: 1 Frame: 2							photosystem II oxygen-evolving enhancer protein [Medicago truncatula]					Score	Expect	Identities	Positives	Gaps
	contig_43786						Sequence ID: gi|922336891|ref|XP_013446435.1|					122 bits(305)	2e-35	58/62(94%)	62/62(100%)	0/62(0%)
	2314.1790	2313.1717	2313.1641	3.30	260	-	280	0	58	K.QLVASGKPESFSGEYLVPSYR.G
EGTA	1360
gi|228204925 Mass: 33619 Score: 439 Expect: 4.2e-038 Matches: 29
	chitinase class III-1 [Medicago sativa]
	1092.5177	1091.5104	1091.5029	6.85	86	-	94	0	42	R.DSINICQSR.G
	1115.5201	1114.5129	1114.5230	-9.06	277	-	285	0	20	K.YGGVMLWNR.R + Oxidation (M); Trp->Kynurenin (W)
	1358.6498	1357.6425	1357.6514	-6.55	287	-	298	0	55	R.FDVQSGYSSQIK.R
	1514.7638	1513.7565	1513.7525	2.65	286	-	298	1	68	R.RFDVQSGYSSQIK.R
	1662.9747	1661.9675	1661.9716	-2.49	262	-	276	0	75	K.DLTNQLLPIVKPSPK.Y
	2504.2310	2503.2237	2503.2166	2.84	44	-	66	0	80	R.DTCNTGLFNIVNIAFLSTFGSGR.Q
	2230.1030	2229.0957	2229.0895	2.79	67	-	85	0	82	R.QPQLNLAGHCNPPNCQILR.D
	1852.8867	1851.8794	1851.8752	2.31	27	-	43	0	112	A.GDLVIYWGQDNGDGALR.D + Trp->Kynurenin (W)			PREDICTED SIGNAL PEPTIDE
EGTA	1372
contig_54463 Mass: 121949 Score: 149 Expect: 8.5e-010 Matches: 54 Frame: 3							chitinase class III-1 [Medicago sativa]					Score	Expect	Identities	Positives	Gaps
	contig_54463						Sequence ID: gi|228204925|gb|ACP74154.1|					596 bits(1536)	0	299/301(99%)	299/301(99%)	0/301(0%)
	1092.5142	1091.5069	1091.5029	3.61	103	-	111	0	16	R.DSINICQSR.G
	1115.5281	1114.5208	1114.5230	-1.94	294	-	302	0	13	K.YGGVMLWNR.R + Oxidation (M); Trp->Kynurenin (W)
	1143.5247	1142.5174	1142.5179	-0.42	294	-	302	0	(10)	K.YGGVMLWNR.R + Dioxidation (W); Oxidation (M)
	1514.7643	1513.7570	1513.7525	2.97	304	-	316	1	85	R.FDVQSGYSSQIKR.S
	1670.8632	1669.8559	1669.8536	1.36	303	-	316	2	28	R.RFDVQSGYSSQIKR.S
	1852.8840	1851.8767	1851.8752	0.85	27	-	43	0	152	A.GDLVIYWGQDNGDGALR.D + Trp->Kynurenin (W)			PREDICTED SIGNAL PEPTIDE
EGTA	1383
gi|357513539 Mass: 30087 Score: 142 Expect: 2.1e-008 Matches: 20
	stem 28 kDa glycoprotein [Medicago truncatula]
	1064.5366	1063.5293	1063.5590	-27.86	253	-	261	0	13	K.LPDPLYYIA.-
	1178.6134	1177.6061	1177.6091	-2.53	221	-	229	2	26	R.KKLEEEGWR.I + Trp->Kynurenin (W)
	1429.7986	1428.7913	1428.7976	-4.43	199	-	210	1	46	K.LILKDTELYHGK.T
	2467.0632	2466.0560	2466.0468	3.72	66	-	85	0	8	K.TVPQECEEYVGNYMLGDQYR.A + Oxidation (M)
gi|502156123	1143.7229	1142.7156	1142.7176	-1.69	171	-	180	0	55	K.IVFLTGRPLK.Q
contig_50996	2123.0061	2121.9988	2121.9927	2.88	303	-	322	0	43	R.IIGNSGDQWSDILGTNTGDR.T + Trp->Kynurenin (W)
EGTA	1386
gi|357513539 Mass: 30087 Score: 143 Expect: 1.7e-008 Matches: 12
	stem 28 kDa glycoprotein [Medicago truncatula]
	1064.5504	1063.5431	1063.5590	-14.88	253	-	261	0	21	K.LPDPLYYIA.-
	1178.6202	1177.6130	1177.6091	3.28	221	-	229	2	16	R.KKLEEEGWR.I + Trp->Kynurenin (W)
	1429.8063	1428.7990	1428.7976	0.95	199	-	210	1	56	K.LILKDTELYHGK.T
	1440.7697	1439.7624	1439.7700	-5.32	250	-	261	1	13	R.TFKLPDPLYYIA.-
	2467.0552	2466.0479	2466.0468	0.46	66	-	85	0	10	K.TVPQECEEYVGNYMLGDQYR.A + Oxidation (M)
contig_50996	1143.7315	1142.7242	1142.7176	5.79	243	-	252	0	45	K.IVFLTGRPLK.Q
	2123.0024	2121.9952	2121.9927	1.16	303	-	322	0	59	R.IIGNSGDQWSDILGTNTGDR.T + Trp->Kynurenin (W)
EGTA	1399
gi|357443753 Mass: 31760 Score: 135 Expect: 1.1e-007 Matches: 7
	chitinase [Medicago truncatula]
	1400.6417	1399.6344	1399.6368	-1.68	281	-	293	0	96	R.FNDGQSGYSNAIK.G
contig_65616	2316.1375	2315.1302	2315.1256	1.98	276	-	296	0	38	R.VYLSAAPQCPYPDAHLDSAIK.T
EGTA	1415
gi|357437719 Mass: 51682 Score: 152 Expect: 2.1e-009 Matches: 17
	papain family cysteine protease [Medicago truncatula]
	1508.8239	1507.8166	1507.8107	3.91	270	-	285	0	42	K.AVANQPIAVAVEGGGR.E
	1608.7739	1607.7667	1607.7620	2.89	286	-	298	0	84	R.EFQLYEYGVFTGR.C
gi|357443753 Mass: 31760 Score: 110 Expect: 3.3e-005 Matches: 11
	chitinase [Medicago truncatula]
	1116.5075	1115.5002	1115.5070	-6.11	272	-	280	0	11	K.YGGVMIWDR.F + Oxidation (M); Trp->Kynurenin (W)
	1400.6390	1399.6318	1399.6368	-3.59	281	-	293	0	85	R.FNDGQSGYSNAIK.G
contig_32741	2316.1111	2315.1038	2315.1256	-9.41	169	-	189	0	21	R.VYLSAAPQCPYPDAHLDSAIK.T
EGTA	1416
gi|357443753 Mass: 31760 Score: 179 Expect: 4.2e-012 Matches: 18
	chitinase [Medicago truncatula]
	1116.5044	1115.4971	1115.5070	-8.85	272	-	280	0	31	K.YGGVMIWDR.F + Oxidation (M); Trp->Kynurenin (W)
	1128.5077	1127.5004	1127.5070	-5.83	272	-	280	0	(18)	K.YGGVMIWDR.F + Oxidation (HW); Oxidation (M)
	1144.5064	1143.4991	1143.5019	-2.46	272	-	280	0	(13)	K.YGGVMIWDR.F + Dioxidation (W); Oxidation (M)
	1400.6348	1399.6275	1399.6368	-6.65	281	-	293	0	125	R.FNDGQSGYSNAIK.G
gi|922396429	2316.1282	2315.1209	2315.1256	-2.03	176	-	196	0	105	K.VYLSAAPQCPYPDAHLDSAIK.T
contig_93117	2472.2350	2471.2277	2471.2267	0.41	224	-	245	1	46	R.RVYLSAAPQCPYPDAHLDSAIK.T
	2745.3020	2744.2947	2744.2817	4.74	189	-	214	0	130	R.PLGDAVLDGIDFDIEAGGEHYDDLAK.A
EGTA	1419
contig_77777 Mass: 40851 Score: 66 Expect: 0.19 Matches: 1 Frame: 3							chitinase [Medicago truncatula]					Score	Expect	Identities	Positives	Gaps
	contig_77777						Sequence ID: gi|357443753|ref|XP_003592154.1|					398 bits(1023)	5e-142	195/199(98%)	197/199(98%)	0/199(0%)
	979.2640	978.2567	978.4883	-236.65	273	-	281	0	66	K.ALNGFSSQR.R
	1314.2850	1313.2777	1313.5922	-239.37	194	-	204	0	31	K.FSSEIQTCQSK.G
EGTA	1439
contig_103877 Mass: 49579 Score: 343 Expect: 3.4e-029 Matches: 23 Frame: 1							pathogenesis-related thaumatin family protein [Medicago truncatula]					Score	Expect	Identities	Positives	Gaps
	contig_103877						Sequence ID: gi|922367846|ref|XP_013456089.1|					474 bits(1220)	6e-172	229/237(97%)	232/237(97%)	0/237(0%)
	1267.3185	1266.3112	1266.6213	-244.84	248	-	259	0	59	R.VPMGHGPVVACK.S + Oxidation (M)
	1562.4391	1561.4318	1561.8035	-237.98	234	-	247	0	85	K.ADLVASCPPVLQHR.V
	1751.2154	1750.2082	1750.6246	-237.89	260	-	273	0	93	K.SGCEAFHSDEHCCR.N
	1934.4558	1933.4485	1933.9105	-238.86	274	-	289	0	66	R.NHFNNPQTCKPTVYSK.F
	2249.3972	2248.3899	2248.9260	-238.35	156	-	175	1	44	R.TGCSTTNNKFSCLTGDCGNR.L
	2972.6590	2971.6517	2972.3433	-232.67	293	-	319	0	29	K.DACPATFTFAHDSPSLIHQCSSPGELK.V
EGTA	1445
TR:A0A072TRY4_MEDTR A0A072TRY4 Carboxyl-terminal peptidase							carboxyl-terminal peptidase [Medicago truncatula]					Score	Expect	Identities	Positives	Gaps
							Sequence ID: gi|922336321|ref|XP_013446150.1|					1351 bits(3178)	0	411/411(100%)	411/411(100%)	0/411(0%)
	1751.74	GDSNQGNYFYYGGPGR									SARDWGNYFYYGGPGR
	1361	pyroQGNYFYYGGPGR						FASTS
	2391.08	DDAYQGTGCYNLR						2.4e-10			RDAYKATGCYNLR
EGTA	1454
contig_57234 Mass: 39785 Score: 92 Expect: 0.00041 Matches: 1 Frame: 5							auxin-binding protein ABP19a [Medicago truncatula]					Score	Expect	Identities	Positives	Gaps
	contig_57234						Sequence ID: gi|357513969|ref|XP_003627273.1|					627 bits(1472)	0	203/208(98%)	203/208(97%)	0/208(0%)
	1281.6058	1280.5985	1280.6071	-6.70	37	-	47	0	94	A.SVQDFCVADIK.A
	1132.6530	1131.6457	1131.6540	-7.29	208	-	217	0	60	K.TTFLDPVLVK.K
	2188.1580	2187.1507	2187.1510	-0.15	153	-	172	1	46	K.KGELMVFPQGLLHFQATAGK.R + Oxidation (M)
EGTA	1455
gi|357513969 Mass: 21695 Score: 87 Expect: 0.0061 Matches: 1
	auxin-binding protein ABP19a [Medicago truncatula]
	1132.6550	1131.6477	1131.6540	-5.52	189	-	198	0	71	K.TTFLDPVLVK.K
	2060.0480	2059.0407	2059.0561	-7.46	135	-	153	0	40	K.GELMVFPQGLLHFQATAGK.R + Oxidation (M)
	2188.1400	2187.1327	2187.1510	-8.38	134	-	153	1	60	K.KGELMVFPQGLLHFQATAGK.R + Oxidation (M)
	1281.6100	1280.6027	1280.6071	-3.42	18	-	28	0	63	A.SVQDFCVADIK.G			PREDICTED SIGNAL PEPTIDE
EGTA	1456
gi|357513969 Mass: 21695 Score: 87 Expect: 0.0059 Matches: 1
	auxin-binding protein ABP19a [Medicago truncatula]
	1281.6162	1280.6089	1280.6071	1.42	18	-	28	0	87	A.SVQDFCVADIK.G
	1132.6550	1131.6477	1131.6540	-5.52	189	-	198	0	61	K.TTFLDPVLVK.K
	2060.0650	2059.0577	2059.0561	0.79	135	-	153	0	28	K.GELMVFPQGLLHFQATAGK.R + Oxidation (M)
EGTA	1464
gi|502156424 Mass: 23756 Score: 391 Expect: 2.6e-033 Matches: 15
	PREDICTED: germin-like protein subfamily 3 member 1 [Cicer arietinum]
	1132.6481	1131.6408	1131.6540	-11.65	207	-	216	0	70	K.TTFLDPVLVK.K
	1260.7419	1259.7347	1259.7489	-11.33	207	-	217	1	63	K.TTFLDPVLVKK.L
	2060.0508	2059.0435	2059.0561	-6.11	153	-	171	0	58	K.GEIMVFPQGLLHFQATAGK.R + Oxidation (M)
	2188.1465	2187.1392	2187.1510	-5.41	152	-	171	1	142	K.KGEIMVFPQGLLHFQATAGK.R + Oxidation (M)
	2216.1504	2215.1431	2215.1572	-6.36	153	-	172	1	4	K.GEIMVFPQGLLHFQATAGKR.D + Oxidation (M)
	2344.2454	2343.2381	2343.2522	-6.00	152	-	172	2	31	K.KGEIMVFPQGLLHFQATAGKR.D + Oxidation (M)
	1281.6073	1280.6000	1280.6071	-5.53	36	-	46	0	97	A.SVQDFCVADIK.A			PREDICTED SIGNAL PEPTIDE
EGTA	1496
gi|158562858 Mass: 3799 Score: 86 Expect: 0.0073 Matches: 1
	RecName: Full=Chlorophyll a-b binding protein 2, chloroplastic; AltName: Full=LHCII type I CAB-2; Short=LHCP, partial [Populus euphratica]
	1252.6590	1251.6517	1251.6683	-13.28	15	-	24	1	63	K.NRELEVIHSR.F
contig_103224	1382.6304	1381.6231	1381.6263	-2.28	291	-	303	0	37	K.VASSGSPWYGPDR.V + Trp->Kynurenin (W)
	1510.7227	1509.7154	1509.7212	-3.83	290	-	303	1	43	K.KVASSGSPWYGPDR.V + Trp->Kynurenin (W)
EGTA	1522
gi|357512271 Mass: 29963 Score: 118 Expect: 5.3e-006 Matches: 15
	ribose-5-phosphate isomerase A [Medicago truncatula]
	1495.8209	1494.8136	1494.8042	6.32	112	-	125	0	61	R.SLGIPLSVLDDNPR.L
	1505.7888	1504.7815	1504.7773	2.82	199	-	211	1	63	R.LQELFKEEGVDAK.L
	2057.1057	2056.0984	2056.0728	12.5	126	-	144	0	33	R.LDLAIDGADEVDPFLNLVK.G
EGTA	1530
gi|357512271 Mass: 29963 Score: 224 Expect: 1.3e-016 Matches: 16
	ribose-5-phosphate isomerase A [Medicago truncatula]
	1206.6627	1205.6554	1205.6656	-8.39	55	-	65	1	6	K.LAADKAVEYVK.S
	1495.8145	1494.8072	1494.8042	1.99	112	-	125	0	70	R.SLGIPLSVLDDNPR.L
	1505.7813	1504.7740	1504.7773	-2.21	199	-	211	1	40	R.LQELFKEEGVDAK.L
	2055.1287	2054.1214	2054.1259	-2.21	85	-	104	0	17	K.LGELLNSGELTNIIGVPTSK.R
EGTA	1531
gi|922338021 Mass: 28124 Score: 159 Expect: 4.2e-010 Matches: 14
	pathogenesis-related thaumatin family protein [Medicago truncatula]
	1351.7026	1350.6954	1350.6892	4.58	78	-	90	0	76	K.WTINVAAGTTSAR.I + Trp->Kynurenin (W)
	1363.7073	1362.7000	1362.6892	7.94	78	-	90	0	(59)	K.WTINVAAGTTSAR.I + Oxidation (HW)
	1618.7587	1617.7514	1617.7491	1.44	169	-	182	0	17	R.CTADIIGQCPNELK.T
	2549.9700	2548.9627	2548.9682	-2.17	196	-	216	0	50	K.TDNYCCNSGNCGPTNYSQYFK.N
contig_51953	1214.4900	1213.4827	1213.4782	3.70	89	-	100	0	76	R.TGCSFDGSGNGR.C
EGTA	1532
gi|357512271 Mass: 29963 Score: 747 Expect: 6.7e-069 Matches: 28
	ribose-5-phosphate isomerase A [Medicago truncatula]
	1495.8021	1494.7948	1494.8042	-6.26	112	-	125	0	124	R.SLGIPLSVLDDNPR.L
	1505.7665	1504.7592	1504.7773	-12.02	199	-	211	1	53	R.LQELFKEEGVDAK.L
	1797.9158	1796.9085	1796.9343	-14.34	66	-	84	0	144	K.SGMVLGLGTGSTAAFVVSK.L + Oxidation (M)
	1868.9032	1867.8959	1867.9238	-14.90	155	-	171	1	53	K.MVEAASDKFVVVVDDTK.L + Oxidation (M)
	2055.1040	2054.0967	2054.1259	-14.21	85	-	104	0	86	K.LGELLNSGELTNIIGVPTSK.R
	2566.2029	2565.1956	2565.2275	-12.43	214	-	235	0	110	R.VDESGKPYVTDNSNYIVDLYFK.T
	2835.3787	2834.3714	2834.4127	-14.56	212	-	235	1	80	K.LRVDESGKPYVTDNSNYIVDLYFK.T
	3300.6321	3299.6248	3299.6707	-13.92	240	-	272	0	7	R.DANAAGAEISSLEGVVEHGLFLNMATSVIIAGK.T + Oxidation (M)
	3533.8223	3532.8150	3532.8665	-14.57	112	-	144	1	23	R.SLGIPLSVLDDNPRLDLAIDGADEVDPFLNLVK.G
EGTA	1534
gi|357512271 Mass: 29963 Score: 169 Expect: 4.2e-011 Matches: 13
	ribose-5-phosphate isomerase A [Medicago truncatula]
	1495.8115	1494.8042	1494.8042	0.03	112	-	125	0	76	R.SLGIPLSVLDDNPR.L
	1505.7767	1504.7695	1504.7773	-5.21	199	-	211	1	57	R.LQELFKEEGVDAK.L
	1797.9334	1796.9261	1796.9343	-4.56	66	-	84	0	10	K.SGMVLGLGTGSTAAFVVSK.L + Oxidation (M)
EGTA	1540
gi|922338021 Mass: 28124 Score: 442 Expect: 2.1e-038 Matches: 21
	pathogenesis-related thaumatin family protein [Medicago truncatula]
	1351.6959	1350.6886	1350.6892	-0.40	78	-	90	0	95	K.WTINVAAGTTSAR.I + Trp->Kynurenin (W)
	1363.6965	1362.6893	1362.6892	0.06	78	-	90	0	(86)	K.WTINVAAGTTSAR.I + Oxidation (HW)
	1379.6917	1378.6844	1378.6841	0.21	78	-	90	0	(95)	K.WTINVAAGTTSAR.I + Dioxidation (W)
	1456.6265	1455.6192	1455.6235	-2.97	183	-	195	0	93	K.TQGGCNNACTVFK.T
	1618.7488	1617.7415	1617.7491	-4.68	169	-	182	0	95	R.CTADIIGQCPNELK.T
	2549.9839	2548.9766	2548.9682	3.29	196	-	216	0	112	K.TDNYCCNSGNCGPTNYSQYFK.N
gi|2062387	1214.4874	1213.4802	1213.4782	1.59	24	-	35	0	108	R.TGCSFDGSGNGR.C
contig_51953	2481.1111	2480.1038	2480.0988	2.02	211	-	231	2	39	K.NKCPDAYSYPKDDATSLFTCK.G
EGTA	1549
contig_13647 Mass: 38747 Score: 130 Expect: 6.8e-008 Matches: 1 Frame: 2							plant basic secretory protein (BSP) family protein [Medicago truncatula]					Score	Expect	Identities	Positives	Gaps
	contig_13647						Sequence ID: gi|922407517|ref|XP_013470028.1|					454 bits(1168)	5e-165	216/224(96%)	222/224(99%)	0/224(0%)
	1749.8190	1748.8117	1748.8693	-32.94	59	-	75	0	130	A.VDYSVTNNALSTPGGVR.F			PREDICTED SIGNAL PEPTIDE
	1188.4950	1187.4877	1187.5281	-34.01	212	-	220	0	53	R.FLDYCDSLR.S
EGTA	1550
gi|922407517 Mass: 25464 Score: 239 Expect: 3.9e-018 Matches: 28
	plant basic secretory protein (BSP) family protein [Medicago truncatula]
	1143.5430	1142.5357	1142.5356	0.06	99	-	108	0	3	R.YVNSYGGDLR.K
	1214.5265	1213.5192	1213.5364	-14.14	163	-	172	0	54	K.WDQGYDVTAR.F + Trp->Kynurenin (W)
	1271.6346	1270.6274	1270.6306	-2.53	99	-	109	1	50	R.YVNSYGGDLRK.E
	1316.6672	1315.6600	1315.6633	-2.52	60	-	70	1	39	R.VFQQNNPADRK.N
	1380.7268	1379.7195	1379.7231	-2.58	182	-	193	1	18	R.SGFVAELNKLMR.N + Oxidation (M)
	1615.8125	1614.8052	1614.8042	0.63	194	-	207	0	26	R.NGYSDQFFVQLLGK.T
	1749.8757	1748.8684	1748.8693	-0.52	20	-	36	0	152	A.VDYSVTNNALSTPGGVR.F			PREDICTED SIGNAL PEPTIDE
contig_26928	1188.5410	1187.5337	1187.5281	4.75	184	-	192	0	37	R.FLDYCDSLR.S
EGTA	1563
contig_91475 Mass: 34844 Score: 81 Expect: 0.0052 Matches: 8 Frame: 3							Kunitz type trypsin inhibitor / miraculin [Medicago truncatula]					Score	Expect	Identities	Positives	Gaps
	contig_91475						Sequence ID: gi|357499761|ref|XP_003620169.1|					379 bits(974)	2e-137()	184/203(91%)	192/203(94%)	1/203(0%)
	1036.6152	1035.6080	1035.6117	-3.60	66	-	73	0	23	K.YYILPVIR.G
	1342.7094	1341.7021	1341.7041	-1.51	211	-	222	0	26	K.HLALSDTVPSFR.V
EGTA	1603
gi|922378761 Mass: 26415 Score: 280 Expect: 3.3e-022 Matches: 18
	oxygen-evolving enhancer protein 2-1 [Medicago truncatula]
	1572.7327	1571.7254	1571.7355	-6.43	145	-	158	0	16	K.SITDYGSPEEFLSK.G
	1588.7227	1587.7154	1587.7206	-3.25	89	-	102	0	101	K.TNTDFLPYNGDGFK.L
	2127.0315	2126.0242	2126.0240	0.10	193	-	213	1	32	R.TADGDEGGKHQLITATVNDGK.L
	2374.1423	2373.1351	2373.1336	0.61	124	-	144	1	46	R.YEDNFDATSNVSVLVQTTDKK.S
	1126.5389	1125.5316	1125.5455	-12.29	76	-	86	0	72	A.AYGEAANVFGK.A			LUMINAL TARGETSEQUENCE
gi|502127023	1256.6620	1255.6547	1255.6561	-1.08	204	-	213	0	53	K.QYYNLSVLTR.T
contig_20	1599.7454	1598.7381	1598.7464	-5.20	386	-	399	0	50	K.NITDYGSPEEFLSK.V
EGTA	1610
gi|502127023 Mass: 28867 Score: 112 Expect: 2.1e-005 Matches: 8
	PREDICTED: oxygen-evolving enhancer protein 2, chloroplastic [Cicer arietinum]
	1256.6621	1255.6548	1255.6561	-0.98	204	-	213	0	39	K.QYYNLSVLTR.T
	1588.7199	1587.7126	1587.7206	-5.02	93	-	106	0	37	K.TNTDFLPYNGDGFK.L
gi|84468376	1126.5410	1125.5337	1125.5455	-10.42	76	-	86	0	55	A.AYGEAANVFGK.A			LUMINAL TARGETSEQUENCE
EGTA	1635
EGTA	1641
gi|922395795 Mass: 29330 Score: 102 Expect: 0.0002 Matches: 1
	1-cys peroxiredoxin PER1 [Medicago truncatula]
	1501.8400	1500.8327	1500.8300	1.80	183	-	196	0	102	K.SYGVLIPDQGIALR.G
	1734.8810	1733.8737	1733.8836	-5.69	162	-	178	0	58	K.SGGLGDLNYPLVSDVTK.S
	2494.3810	2493.3737	2493.3703	1.35	197	-	219	1	37	R.GLFIIDKEGVIQHSTINNLGIGR.S
EGTA	1660
contig_6928 Mass: 45359 Score: 274 Expect: 2.7e-022 Matches: 18 Frame: 5							1-cys peroxiredoxin PER1 [Medicago truncatula]					Score	Expect	Identities	Positives	Gaps
	contig_6928						Sequence ID: gi|922395795|ref|XP_003592451.2|					506 bits(1304)	0	256/267(96%)	263/267(98%)	0/267(0%)
	1501.8398	1500.8326	1500.8300	1.70	228	-	241	0	119	K.SYGVLIPDQGIALR.G
	1734.8874	1733.8802	1733.8836	-1.97	207	-	223	0	72	K.SGGLGDLNYPLVSDVTK.S
	1862.9861	1861.9788	1861.9785	0.14	206	-	223	1	18	R.KSGGLGDLNYPLVSDVTK.S
	2494.3782	2493.3709	2493.3703	0.22	242	-	264	1	66	R.GLFIIDKEGVIQHSTINNLGIGR.S
contig_53842 Mass: 54228 Score: 152 Expect: 4.3e-010 Matches: 27 Frame: 5							Kunitz type trypsin inhibitor [Medicago truncatula]					Score	Expect	Identities	Positives	Gaps
	contig_53842						Sequence ID: gi|922383316|ref|XP_013461880.1|					424 bits(1089)	3e-153	206/211(98%)	207/211(98%)	0/211(0%)
	1527.7483	1526.7410	1526.7405	0.33	236	-	248	0	75	R.LAGEHAYEIYSFK.F
	1713.8164	1712.8091	1712.8080	0.68	272	-	286	0	66	K.VMAVGDGIEEPYYVR.F + Oxidation (M)
	1945.9705	1944.9632	1944.9582	2.57	211	-	230	0	13	K.VGSGFWFVSTGGAAGDLVSK.F + Trp->Kynurenin (W)
EGTA	1662
EGTA	1676
gi|388499218 Mass: 22539 Score: 344 Expect: 1.3e-028 Matches: 12							Chitinase / Hevein / PR-4 / Wheatwin2 [Medicago truncatula]
	unknown [Medicago truncatula]						Sequence ID: gi|922347233|ref|XP_013450528.1|
	1319.6569	1318.6496	1318.6477	1.41	131	-	143	0	123	R.VTNSGTGAQETVR.I
	1471.6796	1470.6723	1470.6714	0.58	108	-	120	0	(19)	K.YGWTAFCGPVGPR.G + Trp->Kynurenin (W)
	1483.6848	1482.6775	1482.6714	4.10	108	-	120	0	61	K.YGWTAFCGPVGPR.G + Oxidation (HW)
	1499.6759	1498.6686	1498.6664	1.52	108	-	120	0	(47)	K.YGWTAFCGPVGPR.G + Dioxidation (W)
	2078.0022	2076.9949	2076.9899	2.43	144	-	162	0	149	R.IVDQCSNGGLDLDVGVFNR.I
EGTA	1699
EGTA	1720
EGTA	1724
EGTA	1726
gi|357513539 Mass: 30087 Score: 172 Expect: 2.1e-011 Matches: 15
	stem 28 kDa glycoprotein [Medicago truncatula]
	1064.5414	1063.5341	1063.5590	-23.38	253	-	261	0	18	K.LPDPLYYIA.-
	1178.6160	1177.6087	1177.6091	-0.34	221	-	229	2	32	R.KKLEEEGWR.I + Trp->Kynurenin (W)
	1429.8002	1428.7929	1428.7976	-3.32	199	-	210	1	68	K.LILKDTELYHGK.T
	1440.7664	1439.7591	1439.7700	-7.61	250	-	261	1	32	R.TFKLPDPLYYIA.-
contig_59881	1143.7238	1142.7165	1142.7176	-0.95	187	-	196	0	43	K.IVFLTGRPLK.Q
contig_34215	2135.0110	2134.0037	2133.9927	5.16	124	-	143	0	68	R.IIGNSGDQWSDILGTNTGDR.T + Oxidation (HW)
EGTA	1731
contig_108792 Mass: 25890 Score: 22 Expect: 4.8e+003 Matches: 1 Frame: 1							Kunitz type trypsin inhibitor / Alpha-fucosidase [Medicago truncatula]					Score	Expect	Identities	Positives	Gaps
	contig_108792						Sequence ID: ref|XP_003619561.1|					317 bits(813)	6e-112	167/180(93%)	175/180(97%)	0/180(0%)
	1334.3000	1333.2927	1333.6085	-236.78	136	-	148	0	23	R.FSAPPGACSDIGR.Y
	2163.5450	2162.5377	2163.0267	-226.04	36	-	54	0	29	K.TGNSECPVTVLQDFNEVVR.G
EGTA	1802
contig_111668 Mass: 24679 Score: 60 Expect: 0.62 Matches: 1 Frame: 2							CAP, cysteine-rich secretory protein, antigen 5 [Medicago truncatula]					Score	Expect	Identities	Positives	Gaps
	contig_111668						Sequence ID: gi|357446161|ref|XP_003593358.1|					318 bits(814)	1e-109	147/163(90%)	158/163(96%)	1/163(0%)
	1686.7140	1685.7067	1685.7030	2.22	34	-	48	0	63	A.QDSQADYVNAHNDAR.R + Gln->pyro-Glu (N-term Q)			PREDICTED SIGNAL PEPTIDE
EGTA	1877
contig_87195 Mass: 37964 Score: 49 Expect: 7.9 Matches: 1 Frame: 4							photosystem I reaction center subunit IV A [Medicago truncatula]					Score	Expect	Identities	Positives	Gaps
	contig_87195						Sequence ID: ref|XP_013468389.1|					277 bits(709)	6e-97	140/148(95%)	141/148(95%)	3/148(2%)
	3131.6580	3130.6507	3130.6298	6.67	158	-	191	0	44	R.ATDEAAPAAPAASTAPAGDAAPTPKPKPPPIGPK.R
	989.5850	988.5777	988.5818	-4.13	221	-	228	1	34	K.TRYPVVVR.F
EGTA	1900
gi|695062350 Mass: 16198 Score: 244 Expect: 1.3e-018 Matches: 10
	PREDICTED: polyubiquitin-like, partial [Musa acuminata subsp. malaccensis]
	1039.5165	1038.5092	1038.5094	-0.20	26	-	34	0	32	K.EGIPPDQQR.L
	1067.6184	1066.6111	1066.6135	-2.20	56	-	64	0	23	K.ESTLHLVLR.L
	1523.7881	1522.7808	1522.7740	4.50	22	-	34	1	80	K.IQDKEGIPPDQQR.L
EGTA	1928
gi|388504808 Mass: 16666 Score: 218 Expect: 5.3e-016 Matches: 7							leguminosin group578 secreted peptide [Medicago truncatula]					Score	Expect	Identities	Positives	Gaps
	unknown [Medicago truncatula]						Sequence ID: gi|922362608|ref|XP_003605978.2|					166 bits(419)	8e-52	99/105(94%)	99/105(94%)	0/105(0%)
	2010.1238	2009.1165	2009.1197	-1.61	41	-	60	0	118	K.VTGIEILPNPVVSGAPATFK.I
	2847.4636	2846.4563	2846.4525	1.36	68	-	94	0	83	K.ALYGGDVVIGVSYVGVPVHSETIDLCK.E
contig_618	1781.8710	1780.8637	1780.8699	-3.50	172	-	186	2	24	K.MTLKDDKGDQLTCIK.F + Oxidation (M)
gi|922403683 Mass: 16599 Score: 73 Expect: 0.18 Matches: 10
	Chitinase / Hevein / PR-4 / Wheatwin2 [Medicago truncatula]
	1500.6735	1499.6662	1499.6616	3.05	68	-	80	0	58	K.YGWTAFCGPQGPR.G + Trp->Kynurenin (W)
	1512.6730	1511.6657	1511.6616	2.70	68	-	80	0	(45)	K.YGWTAFCGPQGPR.G + Oxidation (HW)
contig_43927	1289.6859	1288.6786	1288.6735	3.95	29	-	41	0	35	R.VTNTATGAQATVR.I
	2690.2866	2689.2793	2689.2766	1.02	42	-	65	0	160	R.IVDQCANGGLDLDVNVFNQIDTNR.Q
contig_99894 Mass: 33436 Score: 93 Expect: 0.00032 Matches: 10 Frame: 3							plastocyanin-like domain protein [Medicago truncatula]					Score	Expect	Identities	Positives	Gaps
	contig_99894						Sequence ID: gi|922335020|ref|XP_013445500.1|					250 bits(638)	2e-80()	119/122(98%)	121/122(99%)	0/122(0%)
	1011.6525	1010.6453	1010.6488	-3.53	205	-	213	0	28	K.LTLVVITPR.T
	1444.6232	1443.6159	1443.6154	0.33	174	-	185	0	43	K.FEDGDTEFTLDR.A
EGTA	1962
contig_4606 Mass: 27563 Score: 61 Expect: 0.49 Matches: 1 Frame: 2							Chitinase / Hevein / PR-4 / Wheatwin2 [Medicago truncatula]					Score	Expect	Identities	Positives	Gaps
	contig_4606						Sequence ID: gi|922403685|ref|XP_013468976.1|					421 bits(986)	2e-139	132/144(92%)	134/144(93%)	0/144(0%)
	1289.6860	1288.6787	1288.6735	4.02	106	-	118	0	61	R.VTNTATGAQATVR.I
	1512.6730	1511.6657	1511.6616	2.72	83	-	95	0	38	K.YGWTAFCGPQGPR.G + Oxidation (HW)
contig_14450 Mass: 34465 Score: 68 Expect: 0.11 Matches: 1 Frame: 3							nitrogen regulatory protein P-II [Medicago truncatula]					Score	Expect	Identities	Positives	Gaps
	contig_14450						Sequence ID: gi|357511443|ref|XP_003626010.1|					596 bits(1399)	0	188/192(98%)	189/192(98%)	0/192(0%)
	2029.1330	2028.1257	2028.1255	0.09	191	-	209	1	69	R.TGEIGDGKIFLIPVSDVIR.I
EGTA	1971
gi|357437719 Mass: 51682 Score: 323 Expect: 1.6e-026 Matches: 33
	papain family cysteine protease [Medicago truncatula]
	1508.8165	1507.8093	1507.8107	-0.95	270	-	285	0	95	K.AVANQPIAVAVEGGGR.E
	1608.7658	1607.7585	1607.7620	-2.20	286	-	298	0	41	R.EFQLYEYGVFTGR.C
	1632.6993	1631.6921	1631.6964	-2.68	325	-	338	0	22	R.NSWGGSWGEQGYIR.L + Dioxidation (W); Trp->Kynurenin (W)
	2296.1289	2295.1216	2295.1158	2.54	250	-	269	0	20	K.VVTIDDYEDVPAYDELALQK.A
	2812.3088	2811.3016	2812.3239	-363.52	299	-	324	1	127	R.CGTALDHGVAAVGYGTENGKDYWIVR.N + Trp->Kynurenin (W)
	2495.2644	2494.2571	2494.2479	3.71	248	-	269	1	146	N.AKVVTIDDYEDVPAYDELALQK.A			N-TERMINUS, INDICATING PROTEIN DEGRADATION
EGTA	1996
gi|7381205 Mass: 14784 Score: 179 Expect: 4.2e-012 Matches: 21
	pre-hevein-like protein [Pisum sativum]
	1629.7117	1628.7044	1628.7406	-22.23	53	-	67	0	25	K.YGWTAFCGPVGPTGR.E + Trp->Kynurenin (W)
	2044.9249	2043.9177	2043.9109	3.32	34	-	50	0	19	R.ASVYCATWDANQPLSWR.S + Oxidation (HW); Trp->Kynurenin (W)
	2163.9531	2162.9459	2162.9406	2.45	17	-	33	0	113	R.ATYNNYNPQNINWDYNR.A + Trp->Kynurenin (W)
	2175.9556	2174.9483	2174.9406	3.56	17	-	33	0	(82)	R.ATYNNYNPQNINWDYNR.A + Oxidation (HW)
	2191.9460	2190.9388	2190.9355	1.51	17	-	33	0	(68)	R.ATYNNYNPQNINWDYNR.A + Dioxidation (W)
gi|922403681 Mass: 16262 Score: 90 Expect: 0.003 Matches: 11	1601.7206	1600.7133	1600.7093	2.51	68	-	82	0	(46)	K.YGWTAFCGPAGPTGR.D + Trp->Kynurenin (W)
	1629.7117	1628.7044	1628.7042	0.12	68	-	82	0	81	K.YGWTAFCGPAGPTGR.D + Dioxidation (W)
contig_28655	1677.8590	1676.8517	1676.8516	0.08	103	-	118	0	151	K.CLSVTNTATGAQVTVR.I
EGTA	2000
gi|922403681 Mass: 16262 Score: 92 Expect: 0.0019 Matches: 11
	Chitinase / Hevein / PR-4 / Wheatwin2 [Medicago truncatula]
	1597.7255	1596.7182	1596.7144	2.39	68	-	82	0	84	K.YGWTAFCGPAGPTGR.D
	1629.7123	1628.7050	1628.7042	0.50	68	-	82	0	(57)	K.YGWTAFCGPAGPTGR.D + Dioxidation (W)
contig_28655	2163.9509	2162.9437	2162.9406	1.43	47	-	63	0	29	R.ATYNNYNPQNINWDYNR.A + Trp->Kynurenin (W)
	1677.8610	1676.8537	1676.8516	1.27	103	-	118	0	156	K.CLSVTNTATGAQVTVR.I
EGTA	2009
contig_28655 Mass: 23989 Score: 31 Expect: 5e+002 Matches: 1 Frame: 2							Chitinase / Hevein / PR-4 / Wheatwin2 [Medicago truncatula]					Score	Expect	Identities	Positives	Gaps
	contig_28655						Sequence ID: gi|922403681|ref|XP_013468974.1|					290 bits(743)	3e-99	135/144(94%)	137/144(95%)	0/144(0%)
	2163.9510	2162.9437	2162.9406	1.47	47	-	63	0	31	R.ATYNNYNPQNINWDYNR.A + Trp->Kynurenin (W)
	1677.8550	1676.8477	1676.8516	-0.0039	103	-	118	0	117	K.CLSVTNTATGAQVTVR.I
contig_22285 Mass: 27168 Score: 88 Expect: 0.0012 Matches: 1 Frame: 1							EF hand calcium-binding family protein [Medicago truncatula]					Score	Expect	Identities	Positives	Gaps
	contig_22285						Sequence ID: gi|922348970|ref|XP_003618875.2|					270 bits(689)	1e-93	134/140(96%)	136/140(97%)	0/140(0%)
	1809.9150	1808.9077	1808.9057	1.12	136	-	151	1	73	R.VFDKDQNGFISAAELR.H
EGTA	2039
gi|922331371 Mass: 24994 Score: 743 Expect: 1.7e-068 Matches: 21
	oxygen-evolving enhancer protein [Medicago truncatula]
	1279.6433	1278.6360	1278.6357	0.29	153	-	162	0	72	K.AWPYLQNDLR.L + Trp->Kynurenin (W)
	1362.7507	1361.7435	1361.7554	-8.80	170	-	181	0	67	R.YDLNTIISAKPK.D
	1525.7454	1524.7381	1524.7460	-5.19	194	-	206	0	107	K.LFQDIDNLDYAAK.V
	1577.8302	1576.8229	1576.8249	-1.27	121	-	134	0	93	R.FYLQPLTPTEAAAR.A
	1656.8749	1655.8676	1655.8770	-5.68	216	-	230	0	103	K.YYAIAVSTLNDVLSK.I
	1923.0669	1922.0596	1922.0625	-1.50	165	-	181	1	93	R.AGYLRYDLNTIISAKPK.D
	2371.1958	2370.1885	2370.1954	-2.92	209	-	230	1	162	K.SPSDAEKYYAIAVSTLNDVLSK.I
	1430.7622	1429.7549	1429.7565	-1.10	122	-	134	0	93	F.YLQPLTPTEAAAR.A			PROBABLE N-TERMINUS
gi|357510347 Mass: 15013 Score: 151 Expect: 2.6e-009 Matches: 10
	photosystem I reaction center subunit IV A [Medicago truncatula]
	2358.0930	2357.0857	2357.0924	-2.83	89	-	109	0	135	K.ESYWFNGIGSVVAVDQDPNTR.Y + Trp->Kynurenin (W)
EGTA	2048
gi|922331371 Mass: 24994 Score: 770 Expect: 3.3e-071 Matches: 22
	oxygen-evolving enhancer protein [Medicago truncatula]
	1279.6454	1278.6381	1278.6357	1.91	153	-	162	0	47	K.AWPYLQNDLR.L + Trp->Kynurenin (W)
	1362.7522	1361.7449	1361.7554	-7.72	170	-	181	0	73	R.YDLNTIISAKPK.D
	1525.7495	1524.7422	1524.7460	-2.47	194	-	206	0	134	K.LFQDIDNLDYAAK.V
	1577.8348	1576.8276	1576.8249	1.68	121	-	134	0	83	R.FYLQPLTPTEAAAR.A
	1656.8799	1655.8726	1655.8770	-2.66	216	-	230	0	97	K.YYAIAVSTLNDVLSK.I
	1923.0764	1922.0691	1922.0625	3.46	165	-	181	1	93	R.AGYLRYDLNTIISAKPK.D
	2371.2092	2370.2020	2370.1954	2.75	209	-	230	1	188	K.SPSDAEKYYAIAVSTLNDVLSK.I
	1430.7666	1429.7593	1429.7565	1.98	122	-	134	0	96	F.YLQPLTPTEAAAR.A			PROBABLE N-TERMINUS
EGTA	2067
EGTA	2079
EGTA	2096
gi|74058377 Mass: 11028 Score: 503 Expect: 1.7e-044 Matches: 16
	cystatin [Medicago sativa]
	1077.5706	1076.5633	1076.5614	1.72	34	-	42	0	77	K.QNALLEFSR.V
	1101.5607	1100.5534	1100.5614	-7.30	25	-	33	1	52	R.FAVEEHNKK.Q
	1205.6658	1204.6585	1204.6564	1.75	33	-	42	1	80	K.KQNALLEFSR.V
	1639.8445	1638.8372	1638.8325	2.85	9	-	24	0	133	R.DVPGNQNSLAIDGLAR.F
	1773.9833	1772.9760	1772.9785	-1.40	48	-	63	0	100	K.EQVVAGTIHHITLEVK.D
gi|922375004	1629.8230	1628.8157	1628.8118	2.41	9	-	24	0	175	R.DVSGNQNSLAIDGLAR.F			VARIANT
EGTA	2130
EGTA	2134
gi|33327284 Mass: 6547 Score: 113 Expect: 1.6e-005 Matches: 1
	polyubiquitin 1 [Phaseolus vulgaris]
	1523.7670	1522.7597	1522.7740	-9.35	11	-	23	1	92	K.IQDKEGIPPDQQR.L
	1039.4950	1038.4877	1038.5094	-20.89	15	-	23	0	12	K.EGIPPDQQR.L
EGTA	2216
gi|695063425 Mass: 17163 Score: 398 Expect: 5.3e-034 Matches: 13
	PREDICTED: polyubiquitin [Musa acuminata subsp. malaccensis]
	1039.5088	1038.5015	1038.5094	-7.61	34	-	42	0	49	K.EGIPPDQQR.L
	1067.6146	1066.6073	1066.6135	-5.75	64	-	72	0	30	K.ESTLHLVLR.L
	1523.7817	1522.7745	1522.7740	0.33	30	-	42	1	96	K.IQDKEGIPPDQQR.L
	1722.9132	1721.9059	1721.9060	-0.05	28	-	42	2	31	K.AKIQDKEGIPPDQQR.L
	1763.8845	1762.8772	1762.8836	-3.63	12	-	27	0	31	K.TITLEVESSDTIDNVK.A
	2114.1663	2113.1590	2113.1531	2.77	55	-	72	1	20	R.TLADYNIQKESTLHLVLR.L
EGTA	2224
gi|388515239 Mass: 16574 Score: 140 Expect: 3.3e-008 Matches: 15							Chitinase / Hevein / PR-4 / Wheatwin2 [Medicago truncatula]					Score	Expect	Identities	Positives	Gaps
	unknown [Medicago truncatula]						Sequence ID: gi|922403683|ref|XP_013468975.1					306 bits(784)	2e-107	142/144(99%)	143/144(99%)	0/144(0%)
	1496.6825	1495.6752	1495.6667	5.71	68	-	80	0	(77)	K.YGWTAFCGPQGPR.G
	1512.6770	1511.6697	1511.6616	5.37	68	-	80	0	78	K.YGWTAFCGPQGPR.G + Oxidation (HW)
	1528.6727	1527.6655	1527.6565	5.86	68	-	80	0	(73)	K.YGWTAFCGPQGPR.G + Dioxidation (W)
	2202.0278	2201.0206	2200.9926	12.7	32	-	48	0	46	R.STYHLYNPQNINWDYNR.A + Trp->Kynurenin (W)
gi|674245119 Mass: 15994 Score: 110 Expect: 3.3e-005 Matches: 4	1289.6862	1288.6789	1288.6735	4.15	88	-	100	0	97	R.VTNTATGAQATVR.I
contig_43927	2026.9568	2025.9495	2025.9367	6.31	66	-	82	0	93	R.QGYQQGHLTVNYVFVNC.-
	2690.3215	2689.3143	2689.2766	14.0	42	-	65	0	223	R.IVDQCANGGLDLDVNVFNQIDTNR.Q
EGTA	2229
EGTA	2232
gi|922335020 Mass: 30207 Score: 165 Expect: 1.1e-010 Matches: 16
	plastocyanin-like domain protein [Medicago truncatula]
	1086.5552	1085.5479	1085.5546	-6.15	98	-	107	0	47	R.AGPFYFISGK.D
	1197.6390	1196.6318	1196.6441	-10.34	49	-	58	0	56	R.FQISDTIVFK.Y
	1467.7988	1466.7916	1466.7882	2.31	47	-	58	1	29	R.NRFQISDTIVFK.Y
contig_99894	1011.6524	1010.6451	1010.6488	-3.66	205	-	213	0	63	K.LTLVVITPR.T
	1444.6240	1443.6167	1443.6154	0.92	174	-	185	0	92	K.FEDGDTEFTLDR.A
	1572.7190	1571.7117	1571.7104	0.85	173	-	185	1	112	K.KFEDGDTEFTLDR.A
	1860.8563	1859.8490	1859.8512	-1.17	186	-	201	1	53	R.AGPFYFISGKDQNCEK.G
	2126.0444	2125.0372	2125.0328	2.07	168	-	185	2	19	K.TNPIKKFEDGDTEFTLDR.A
EGTA	2237
gi|922389309 Mass: 36564 Score: 319 Expect: 4.2e-026 Matches: 18
	glucan endo-1,3-beta-glucosidase [Medicago truncatula]
	1108.5478	1107.5406	1107.5502	-8.67	291	-	299	0	34	K.HFGVFYPNK.Q
	1180.6300	1179.6227	1179.6288	-5.15	70	-	79	0	44	K.NVLNFYPSVK.I
	1473.7675	1472.7602	1472.7623	-1.44	26	-	38	0	85	R.LYDPNQAALEALR.N
	1645.9474	1644.9401	1644.9351	3.03	101	-	114	0	103	K.FVLPAIQNIYQAIR.A
	2319.0540	2318.0467	2318.0452	0.66	229	-	250	0	17	K.VVVSESGWPSDGGFATTYDNAR.V + Trp->Kynurenin (W)
contig_61660	1963.9868	1962.9795	1962.9799	-0.20	143	-	161	0	42	K.YIAVGNEVNPVGGNSQFAK.F
contig_99405	1222.6459	1221.6386	1221.6394	-0.63	266	-	275	0	67	K.DIPLDYALFR.Q
contig_22828	1579.8140	1578.8067	1578.8042	1.61	99	-	111	0	73	R.IYFPDEQALQSLR.G
EGTA	2238
contig_22828 Mass: 47231 Score: 95 Expect: 0.00022 Matches: 1 Frame: 3							glucan endo-1,3-beta-glucosidase [Medicago truncatula]					Score	Expect	Identities	Positives	Gaps
	contig_22828						Sequence ID: gi|357474069|ref|XP_003607319.1|					610 bits(1574)	0	302/329(92%)	316/329(96%)	0/329(0%)
	1579.8140	1578.8067	1578.8042	1.61	99	-	111	0	82	R.IYFPDEQALQSLR.G
	2068.1660	2067.1587	2067.1575	0.58	112	-	130	1	29	R.GSNIELILDVAKETLPSLR.N
contig_99405	1222.6440	1221.6367	1221.6394	-2.16	266	-	275	0	66	K.DIPLDYALFR.Q
contig_61660	1645.9470	1644.9397	1644.9351	2.79	162	-	175	0	44	K.FVLPAIQNIYQAIR.A
EGTA	2239
gi|922327497 Mass: 47668 Score: 386 Expect: 8.4e-033 Matches: 15
	eukaryotic aspartyl protease family protein [Medicago truncatula]
	1144.6415	1143.6342	1143.6288	4.73	95	-	104	0	63	K.IYIGTPPVER.L
	1414.7352	1413.7280	1413.7292	-0.92	402	-	413	0	98	R.AQFNFLVGYDLK.G
	1609.7424	1608.7352	1608.7355	-0.22	197	-	210	0	61	K.SIFGCGHQNDVTFK.R
	2347.2959	2346.2886	2346.2907	-0.90	215	-	239	0	142	K.ATGLVGLGAGPLSLVSQLGDSIGHK.F
contig_7417	1212.5535	1211.5462	1211.5493	-2.53	425	-	435	0	24	K.TVSFAPTDCSK.N
	1753.8560	1752.8487	1752.8505	-1.02	249	-	263	0	32	K.FSYCLIPPNLNSNSK.M
	2101.0632	2100.0560	2100.0528	1.52	286	-	304	0	91	K.SSNPSFYFLNLEGITVGQK.T
	2120.9297	2119.9224	2119.9224	-0.01	144	-	162	0	23	K.SSTFMGLSCDSQSCSLLPK.G + Oxidation (M)
EGTA	2240
gi|922327497 Mass: 47668 Score: 393 Expect: 1.7e-033 Matches: 15
	eukaryotic aspartyl protease family protein [Medicago truncatula]
	1144.6379	1143.6307	1143.6288	1.63	95	-	104	0	65	K.IYIGTPPVER.L
	1414.7305	1413.7232	1413.7292	-4.28	402	-	413	0	101	R.AQFNFLVGYDLK.G
	1609.7367	1608.7294	1608.7355	-3.79	197	-	210	0	71	K.SIFGCGHQNDVTFK.R
	2347.3008	2346.2935	2346.2907	1.18	215	-	239	0	137	K.ATGLVGLGAGPLSLVSQLGDSIGHK.F
contig_7417	1753.8497	1752.8425	1752.8505	-4.58	249	-	263	0	29	K.FSYCLIPPNLNSNSK.M
	2101.0601	2100.0528	2100.0528	0.01	286	-	304	0	81	K.SSNPSFYFLNLEGITVGQK.T
	2120.9304	2119.9231	2119.9224	0.33	144	-	162	0	21	K.SSTFMGLSCDSQSCSLLPK.G + Oxidation (M)
EGTA	2242
gi|537313 Mass: 40902 Score: 237 Expect: 6.7e-018 Matches: 19							plant/F18G18-200 protein [Medicago truncatula]					Score	Expect	Identities	Positives	Gaps
	unknown protein [Medicago sativa]						Sequence ID: gi|922395263|ref|XP_003588711.2|					733 bits(1891)	0	366/372(98%)	369/372(99%)	0/372(0%)
	1132.6798	1131.6725	1131.6764	-3.44	329	-	339	1	10	R.AALKFVAVGTR.T
	1563.7462	1562.7389	1562.7478	-5.65	249	-	262	0	83	K.YLDSGHFSVPQGTR.A
	1711.9552	1710.9479	1710.9628	-8.69	263	-	279	1	33	R.AVELVAGKESAIAQVAR.T
	1733.8677	1732.8604	1732.8818	-12.35	80	-	95	0	52	K.QGDMLLVVPEGAYAVR.L + Oxidation (M)
	1880.9403	1879.9330	1879.9567	-12.59	60	-	75	0	10	K.NSIPEWEISGLVEYIK.S + Trp->Kynurenin (W)
EGTA	2246
contig_23790 Mass: 36242 Score: 521 Expect: 5.4e-047 Matches: 20 Frame: 2							pathogenesis-related thaumatin family protein [Medicago truncatula]					Score	Expect	Identities	Positives	Gaps
	contig_23790						Sequence ID: gi|922338023|ref|XP_013447001.1|					329 bits(843)	1e-112()	148/176(84%)	157/176(89%)	0/176(0%)
	1212.5304	1211.5231	1211.5241	-0.80	208	-	218	0	69	K.TNTCPGGTNYK.V
	2135.0476	2134.0403	2134.0291	5.26	93	-	112	0	182	R.QLDQGQTWTLDIPAGTSSGR.I + Trp->Kynurenin (W)
	2163.0437	2162.0364	2162.0240	5.75	93	-	112	0	(111)	R.QLDQGQTWTLDIPAGTSSGR.I + Dioxidation (W)
	2302.9993	2301.9920	2301.9743	7.69	188	-	207	0	118	K.VLNCGDSNCPDAYHQPNDVK.T
	2357.1101	2356.1028	2356.0907	5.16	71	-	92	0	151	R.FDIVNQCGYTVWPAATPSGGGR.Q + Trp->Kynurenin (W)
	2105.0400	2104.0327	2104.0186	6.73	93	-	112	0	214	R.QLDQGQTWTLDIPAGTSSGR.I + Trp->Kynurenin (W); Thr->Ala (T)			VARIANT
EGTA	2247
EGTA	2248
EGTA	2249
gi|1800141 Mass: 35927 Score: 281 Expect: 2.6e-022 Matches: 17
	class I chitinase [Medicago sativa]
	1419.7102	1418.7029	1418.7082	-3.68	97	-	109	0	83	K.GLYTYDAFISAAK.A
	1467.6799	1466.6727	1466.6790	-4.33	110	-	123	0	58	K.AFPNFANNGDTATK.K
	1980.9813	1979.9740	1979.9735	0.28	257	-	275	0	75	R.LSGYGTVTNIINGGLECGR.G
	2311.2564	2310.2491	2310.2471	0.85	200	-	221	0	22	R.AIGVDLLNNPDLVATDPVISFK.T
	2683.2050	2682.1977	2682.1843	5.01	291	-	314	0	59	R.YCDILGVGYGANLDCFSQRPFGSS.L			TRUNCATION/DEGRADATION
EGTA	2253
gi|228204925 Mass: 33619 Score: 242 Expect: 2.1e-018 Matches: 18
	chitinase class III-1 [Medicago sativa]
	1092.5120	1091.5047	1091.5029	1.59	86	-	94	0	6	R.DSINICQSR.G
	1115.5173	1114.5101	1114.5230	-11.58	277	-	285	0	10	K.YGGVMLWNR.R + Oxidation (M); Trp->Kynurenin (W)
	1514.7570	1513.7497	1513.7525	-1.86	287	-	299	1	60	R.FDVQSGYSSQIKR.S
	1662.9731	1661.9659	1661.9716	-3.44	262	-	276	0	75	K.DLTNQLLPIVKPSPK.Y
	2504.2222	2503.2149	2503.2166	-0.67	44	-	66	0	13	R.DTCNTGLFNIVNIAFLSTFGSGR.Q
	1852.8820	1851.8747	1851.8752	-0.23	27	-	43	0	82	A.GDLVIYWGQDNGDGALR.D + Trp->Kynurenin (W)			PREDICTED SIGNAL PEPTIDE
EGTA	2254
gi|388502800 Mass: 21848 Score: 229 Expect: 4.2e-017 Matches: 5							auxin-binding protein ABP19a [Medicago truncatula]					Score	Expect	Identities	Positives	Gaps
	unknown [Medicago truncatula]						Sequence ID: gi|922390231|ref|XP_013463538.1|					364 bits(935)	4e-128	196/197(99%)	196/197(99%)	0/197(0%)
	2139.1228	2138.1155	2138.1147	0.38	181	-	200	0	74	K.SDFPTELITATTFIDAAVVK.K
	2260.2112	2259.2039	2259.2012	1.22	68	-	90	0	143	K.AAVTPAFDAQFAGLNGLGISLAR.L
EGTA	2256
gi|357491415 Mass: 36285 Score: 495 Expect: 1.1e-043 Matches: 23
	class III peroxidase [Medicago truncatula]
	1114.6227	1113.6154	1113.6142	1.08	94	-	103	1	28	K.TALPNKDSLR.G
	1209.6708	1208.6635	1208.6626	0.78	45	-	56	0	88	K.AVNSVVHSAVAR.E
	1322.6710	1321.6637	1321.6667	-2.22	135	-	146	0	67	R.DSVVNLGGPFWK.V + Trp->Kynurenin (W)
	1411.6587	1410.6514	1410.6568	-3.82	249	-	259	0	87	K.TPNHFDNLYYK.N
	2117.0544	2116.0472	2116.0437	1.65	266	-	285	0	127	K.GLLHSDQELFNGGSTDSLVK.S
contig_14966	1127.6209	1126.6136	1126.6094	3.67	142	-	151	1	69	K.NALPNKDSLR.G
	2153.9434	2152.9361	2152.9371	-0.48	334	-	352	0	69	K.SYSNNQNAFESDFATAMIK.M + Oxidation (M)
	2302.1880	2301.1807	2301.1821	-0.59	161	-	182	1	33	K.SKVESVCPGVVSCADILAIAAR.D
	2598.3481	2597.3409	2597.3449	-1.56	204	-	228	0	59	K.TASLNDANSGVIPPPFSTLSNLINR.F
	1082.5131	1081.5058	1081.5080	-2.02	77	-	85	0	54	S.QLSENFYAK.K + Gln->pyro-Glu (N-term Q)			PREDICTED SIGNAL PEPTIDE
EGTA	2259
gi|1800141 Mass: 35927 Score: 222 Expect: 2.1e-016 Matches: 14
	class I chitinase [Medicago sativa]
	1419.7090	1418.7017	1418.7082	-4.55	97	-	109	0	44	K.GLYTYDAFISAAK.A
	1467.6802	1466.6729	1466.6790	-4.16	110	-	123	0	37	K.AFPNFANNGDTATK.K
	1980.9822	1979.9749	1979.9735	0.72	257	-	275	0	81	R.LSGYGTVTNIINGGLECGR.G
	1141.5430	1140.5357	1140.5346	0.98	235	-	244	0	41	K.PSCHDVITGR.W
	2683.1920	2682.1847	2682.1843	0.16	291	-	314	0	28	R.YCDILGVGYGANLDCFSQRPFGSS.L			TRUNCATION/DEGRADATION
EGTA	2261
EGTA	2263
gi|922329699 Mass: 35232 Score: 500 Expect: 3.3e-044 Matches: 9
	Chitinase (Class Ib) / Hevein [Medicago truncatula]
	1445.6920	1444.6847	1444.6219	43.5	118	-	131	0	115	R.SFNGFGTTGDDATR.K
	1760.9874	1759.9802	1759.8642	65.9	192	-	207	0	158	R.GPIQLTHNYNYGQAGK.A
	1876.9755	1875.9682	1875.8363	70.3	101	-	117	0	118	R.CAGHGFYTYDGFIAAAR.S
	2401.4629	2400.4556	2400.2173	99.3	208	-	229	0	102	K.AINEDLINNPDLVSTNPTVSFK.T
	2565.4282	2564.4209	2564.1536	104	299	-	320	0	110	R.YCQILGVNPGNNLDCNNQRPFA.- + Asn->Asp (N)
gi|212726058 Mass: 34718 Score: 207 Expect: 6.7e-015 Matches: 5	1961.1671	1960.1598	1960.0088	77.1	261	-	279	0	92	R.VPGYGVITNIINGGLECGK.G
contig_7099	2318.0933	2317.0860	2316.8657	95.1	61	-	80	0	57	K.FGFCGSTDQYCGAGCQSQCK.S
EGTA	2264
gi|922329699 Mass: 35232 Score: 477 Expect: 6.2e-042 Matches: 14
	Chitinase (Class Ib) / Hevein [Medicago truncatula]
	1445.6263	1444.6191	1444.6219	-1.98	118	-	131	0	109	R.SFNGFGTTGDDATR.K
	1760.8658	1759.8586	1759.8642	-3.18	192	-	207	0	149	R.GPIQLTHNYNYGQAGK.A
	1876.8401	1875.8328	1875.8363	-1.84	101	-	117	0	148	R.CAGHGFYTYDGFIAAAR.S
	2401.2280	2400.2208	2400.2173	1.46	208	-	229	0	31	K.AINEDLINNPDLVSTNPTVSFK.T
contig_105869	2565.1724	2564.1651	2564.1536	4.46	314	-	335	0	62	R.YCQILGVNPGDNLDCNNQRPFA.-
EGTA	2265
contig_458 Mass: 152254 Score: 168 Expect: 1.1e-011 Matches: 42 Frame: 1							lignin biosynthetic peroxidase [Medicago truncatula]					Score	Expect	Identities	Positives	Gaps
	contig_458						Sequence ID: gi|357452881|ref|XP_003596717.1|					630 bits(1626)	0	310/318(97%)	312/318(98%)	0/318(0%)
	1724.9681	1723.9609	1723.9621	-0.73	395	-	411	0	80	R.DGIALLGGPTWVVPLGR.R + Trp->Kynurenin (W)
	2197.1738	2196.1666	2196.1651	0.65	522	-	542	0	87	K.GLLHSDQALFNGVGSQVSLVR.T
contig_57953 Mass: 44876 Score: 123 Expect: 3.4e-007 Matches: 10 Frame: 1							glucan endo-1,3-beta-glucosidase [Medicago truncatula]					Score	Expect	Identities	Positives	Gaps
	contig_57953						Sequence ID: gi|922368857|ref|XP_013456593.1|					645 bits(1664)	0	318/331(96%)	326/331(98%)	0/331(0%)
	1116.5845	1115.5772	1115.5876	-9.34	337	-	345	0	45	R.HFGLFRPDK.S
	1500.8142	1499.8069	1499.8096	-1.78	79	-	91	0	77	R.IYNPDQGILQALR.G
EGTA	2266
gi|1800141 Mass: 35927 Score: 166 Expect: 8.4e-011 Matches: 13
	class I chitinase [Medicago sativa]
	1419.7137	1418.7065	1418.7082	-1.19	97	-	109	0	31	K.GLYTYDAFISAAK.A
	1467.6819	1466.6746	1466.6790	-3.00	110	-	123	0	36	K.AFPNFANNGDTATK.K
	1980.9877	1979.9804	1979.9735	3.49	257	-	275	0	58	R.LSGYGTVTNIINGGLECGR.G
	1141.5476	1140.5403	1140.5346	5.01	235	-	244	0	54	K.PSCHDVITGR.W
EGTA	2267
contig_22500 Mass: 50258 Score: 58 Expect: 1.2 Matches: 1 Frame: 6							photosystem I reaction center subunit IV A [Medicago truncatula]					Score	Expect	Identities	Positives	Gaps
	contig_22500						Sequence ID: gi|922402507|ref|XP_013468389.1|					164 bits(414)	2e-49	114/124(92%)	116/124(93%)	0/124(0%)
	3131.6330	3130.6257	3130.6298	-1.31	187	-	220	0	61	R.ATDEAAPAAPAASTAPAGDAAPTPKPKPPPIGPK.R
	989.5890	988.5817	988.5818	-0.08	250	-	257	1	37	K.TRYPVVVR.F
	1272.6400	1271.6327	1271.6358	-2.40	237	-	249	0	48	K.GTGSVVAVDQDPK.T
EGTA	2268
EGTA	2273
gi|922333118 Mass: 82952 Score: 148 Expect: 5.3e-009 Matches: 10
	subtilisin-like serine protease [Medicago truncatula]
	1241.5984	1240.5911	1240.5949	-3.03	558	-	569	0	26	K.GAHGDWSPAAIR.S + Trp->Kynurenin (W)
	1592.8285	1591.8212	1591.8219	-0.44	595	-	610	0	66	K.AATPFALGAGHVNPNR.A
	1782.9440	1781.9367	1781.9312	3.08	477	-	493	0	32	K.TVFGIKPAPSVSSYSSR.G
EGTA	2284
gi|357513539 Mass: 30087 Score: 128 Expect: 5.3e-007 Matches: 18
	stem 28 kDa glycoprotein [Medicago truncatula]
	1064.5441	1063.5368	1063.5590	-20.86	253	-	261	0	7	K.LPDPLYYIA.-
	1178.6207	1177.6135	1177.6091	3.70	221	-	229	2	29	R.KKLEEEGWR.I + Trp->Kynurenin (W)
	1429.8040	1428.7967	1428.7976	-0.67	199	-	210	1	48	K.LILKDTELYHGK.T
	2467.0647	2466.0574	2466.0468	4.32	66	-	85	0	9	K.TVPQECEEYVGNYMLGDQYR.A + Oxidation (M)
contig_50996	1143.7274	1142.7201	1142.7176	2.26	243	-	252	0	39	K.IVFLTGRPLK.Q
	2123.0049	2121.9976	2121.9927	2.31	303	-	322	0	18	R.IIGNSGDQWSDILGTNTGDR.T + Trp->Kynurenin (W
gi|922329699 Mass: 35232 Score: 87 Expect: 0.0065 Matches: 8
	Chitinase (Class Ib) / Hevein [Medicago truncatula]
	1445.6316	1444.6243	1444.6219	1.66	118	-	131	0	48	R.SFNGFGTTGDDATR.K
	1760.8743	1759.8670	1759.8642	1.61	192	-	207	0	34	R.GPIQLTHNYNYGQAGK.A
EGTA	2286
contig_7099 Mass: 43046 Score: 176 Expect: 1.7e-012 Matches: 16 Frame: 6							Chitinase (Class Ib) / Hevein [Medicago truncatula]					Score	Expect	Identities	Positives	Gaps
	contig_7099						Sequence ID: gi|922329699|ref|XP_003629191.2|					569 bits(1467)	0	303/324(94%)	308/324(95%)	4/324(1%)
	1445.6295	1444.6222	1444.6219	0.23	140	-	153	0	114	R.SFNGFGTTGDDATR.K
	1760.8695	1759.8622	1759.8642	-1.10	214	-	229	0	17	R.GPIQLTHNYNYGQAGK.A
	1876.8309	1875.8237	1875.8363	-6.72	123	-	139	0	44	R.CAGHGFYTYDGFIAAAR.S
EGTA	2293
gi|922345135 Mass: 48960 Score: 68 Expect: 0.49 Matches: 1
	Nod factor-binding lectin-nucleotide phosphohydrolase [Medicago truncatula]
	1734.8120	1733.8047	1733.8108	-3.49	103	-	119	0	56	K.TTPGLSAYADNPEEAAK.S
contig_105215	2248.2280	2247.2207	2247.2110	4.31	172	-	191	0	44	K.SLIPLLEQAESVVPEDQRPK.T
	1957.9230	1956.9157	1956.9065	4.70	112	-	130	0	30	K.QETISSYAVVFDAGSTGSR.V + Gln->pyro-Glu (N-term Q)
EGTA	2294
gi|922329699 Mass: 35232 Score: 180 Expect: 3.1e-012 Matches: 11
	Chitinase (Class Ib) / Hevein [Medicago truncatula]
	1445.6263	1444.6191	1444.6219	-1.98	118	-	131	0	72	R.SFNGFGTTGDDATR.K
	1760.8682	1759.8609	1759.8642	-1.86	192	-	207	0	64	R.GPIQLTHNYNYGQAGK.A
	1876.8306	1875.8233	1875.8363	-6.91	101	-	117	0	44	R.CAGHGFYTYDGFIAAAR.S
EGTA	2295
gi|537313 Mass: 40902 Score: 101 Expect: 0.00025 Matches: 1							plant/F18G18-200 protein [Medicago truncatula]					Score	Expect	Identities	Positives	Gaps
	unknown protein [Medicago sativa]						Sequence ID: gi|922395263|ref|XP_003588711.2|					733 bits(1891)	0	366/372(98%)	369/372(99%)	0/372(0%)
	1563.7750	1562.7677	1562.7478	12.8	249	-	262	0	88	K.YLDSGHFSVPQGTR.A
	1733.9040	1732.8967	1732.8818	8.61	80	-	95	0	22	K.QGDMLLVVPEGAYAVR.L + Oxidation (M)
EGTA	2296
contig_53948 Mass: 68779 Score: 327 Expect: 1.3e-027 Matches: 34 Frame: 4							plant/F18G18-200 protein [Medicago truncatula]					Score	Expect	Identities	Positives	Gaps
	contig_53948						Sequence ID: gi|922395263|ref|XP_003588711.2|					735 bits(1898)	0	367/373(98%)	370/373(99%)	0/373(0%)
	1132.6800	1131.6728	1131.6764	-3.22	359	-	369	1	39	R.AALKFVAVGTR.T
	1563.7421	1562.7348	1562.7478	-8.30	279	-	292	0	94	K.YLDSGHFSVPQGTR.A
	1711.9480	1710.9407	1710.9628	-12.90	293	-	309	1	110	R.AVELVAGKESAIAQVAR.T
	1733.8673	1732.8600	1732.8818	-12.56	110	-	125	0	56	K.QGDMLLVVPEGAYAVR.L + Oxidation (M)
	2134.0644	2133.0572	2133.0888	-14.84	106	-	125	1	30	K.SGQKQGDMLLVVPEGAYAVR.L + Oxidation (M)
EGTA	2297
EGTA	2298
LiCl	181
gi|357513969 Mass: 21695 Score: 157 Expect: 6.7e-010 Matches: 6
	auxin-binding protein ABP19a [Medicago truncatula]
	1132.6460	1131.6387	1131.6540	-13.48	189	-	198	0	78	K.TTFLDPVLVK.K
	1260.7459	1259.7386	1259.7489	-8.22	189	-	199	1	39	K.TTFLDPVLVKK.L
	2060.0588	2059.0516	2059.0561	-2.20	135	-	153	0	26	K.GELMVFPQGLLHFQATAGK.R + Oxidation (M)
	1281.5959	1280.5886	1280.6071	-14.43	18	-	28	0	77	A.SVQDFCVADIK.G			PREDICTED SIGNAL PEPTIDE
	1324.5960	1323.5887	1323.6129	-18.28	18	-	28	0	83	A.SVQDFCVADIK.G + Carbamyl (N-term)			CARBAMYL OR SER TO GLU
LiCl	634
contig_70006 Mass: 57868 Score: 57 Expect: 1.3 Matches: 1 Frame: 4							serine carboxypeptidase-like protein [Medicago truncatula]					Score	Expect	Identities	Positives	Gaps
	contig_70006						Sequence ID: gi|357491047|ref|XP_003615811.1|					785 bits(2027)	0	373/390(96%)	384/390(98%)	0/390(0%)
	1374.7320	1373.7247	1373.7204	3.14	408	-	419	0	45	R.ALHLFSNFVNGR.R
	1351.7750	1350.7677	1350.7619	4.29	166	-	178	0	35	K.GVAIGNPLLNLDR.D
LiCl	644
LiCl	681
LiCl	717
contig_48302 Mass: 86570 Score: 498 Expect: 1.1e-044 Matches: 25 Frame: 5							polygalacturonase non-catalytic protein [Medicago truncatula]					Score	Expect	Identities	Positives	Gaps
	contig_48302						Sequence ID: gi|922335979|ref|XP_013445979.1|					1161 bits(3003)	0.0()	572/635(90%)	597/635(94%)	0/635(0%)
	1017.4110	1016.4037	1016.4087	-4.95	326	-	334	0	31	K.SDFSGYSEK.G + Didehydro (F)
	1149.5481	1148.5408	1148.5363	3.95	213	-	221	1	18	K.HNEFARYSK.I + Didehydro (F)
	1285.6019	1284.5947	1284.5986	-3.10	411	-	422	1	74	K.SPGSETFKGYAK.G + Didehydro (F); Oxidation (P)
	1315.6074	1314.6001	1314.6092	-6.89	335	-	347	0	43	K.GSSAVDAFVSYSK.N + Didehydro (F)
	1516.7225	1515.7153	1515.7106	3.05	362	-	374	1	71	K.GSFAAQEKFTNYR.D + Didehydro (F)
	1548.7376	1547.7303	1547.7369	-4.26	306	-	319	0	91	K.DSIHAVNGFTQYAK.N + Didehydro (F)
	1653.7480	1652.7408	1652.7471	-3.82	397	-	410	0	46	K.VDFNNYGLNPDYPK.S + Didehydro (F)
	1664.8395	1663.8322	1663.8318	0.25	348	-	361	1	80	K.NLNKPENTFKNYGK.G + Didehydro (F)
	2161.9131	2160.9058	2160.9084	-1.19	375	-	396	0	9	R.DGAGSGDDSFTSYGESSQLGVK.V + Didehydro (F)
LiCl	718
contig_27771 Mass: 85122 Score: 367 Expect: 1.3e-031 Matches: 30 Frame: 5							polygalacturonase non-catalytic protein [Medicago truncatula]					Score	Expect	Identities	Positives	Gaps
	contig_27771						Sequence ID: gi|922335979|ref|XP_013445979.1|					1143 bits(2956)	0.0()	586/613(96%)	592/613(96%)	0/613(0%)
	1149.5535	1148.5462	1148.5363	8.63	183	-	191	1	3	K.HNEFARYSK.I + Didehydro (F)
	1285.6097	1284.6025	1284.5986	2.98	381	-	392	1	64	K.SPGSETFKGYAK.G + Didehydro (F); Oxidation (P)
	1315.6121	1314.6048	1314.6092	-3.36	305	-	317	0	25	K.GSSAVDAFVSYSK.N + Didehydro (F)
	1516.7312	1515.7239	1515.7106	8.77	332	-	344	1	48	K.GSFAAQEKFTNYR.D + Didehydro (F)
	1548.7454	1547.7381	1547.7369	0.79	276	-	289	0	68	K.DSIHAVNGFTQYAK.N + Didehydro (F)
	1653.7551	1652.7479	1652.7471	0.46	367	-	380	0	44	K.VDFNNYGLNPDYPK.S + Didehydro (F)
	1664.8445	1663.8372	1663.8318	3.26	318	-	331	1	47	K.NLNKPENTFKNYGK.G + Didehydro (F)
	2161.9172	2160.9100	2160.9084	0.73	345	-	366	0	45	R.DGAGSGDDSFTSYGESSQLGVK.V + Didehydro (F)
LiCl	788
contig_22692 Mass: 91956 Score: 577 Expect: 1.3e-052 Matches: 27 Frame: 3							polygalacturonase non-catalytic protein [Medicago truncatula]					Score	Expect	Identities	Positives	Gaps
	contig_22692						Sequence ID: gi|922335981|ref|XP_013445980.1|					647 bits(1669)	0	341/502(68%)	394/502(78%)	13/502(2%)
	1017.4162	1016.4089	1016.4087	0.21	306	-	314	0	30	K.SDFSGYSEK.G + Didehydro (F)
	1149.5498	1148.5425	1148.5363	5.43	193	-	201	1	25	K.HNEFARYSK.I + Didehydro (F)
	1285.5988	1284.5915	1284.5986	-5.57	391	-	402	1	81	K.SPGSETFKGYAK.G + Didehydro (F); Oxidation (P)
	1315.6036	1314.5964	1314.6092	-9.77	315	-	327	0	74	K.GSSAVDAFVSYSK.N + Didehydro (F)
	1516.7228	1515.7155	1515.7106	3.21	342	-	354	1	71	K.GSFAAQEKFTNYR.D + Didehydro (F)
	1548.7366	1547.7293	1547.7369	-4.89	286	-	299	0	88	K.DSIHAVNGFTQYAK.N + Didehydro (F)
	1653.7480	1652.7408	1652.7471	-3.82	377	-	390	0	46	K.VDFNNYGLNPDYPK.S + Didehydro (F)
	1664.8407	1663.8334	1663.8318	0.98	328	-	341	1	79	K.NLNKPENTFKNYGK.G + Didehydro (F)
	2161.9131	2160.9058	2160.9084	-1.19	355	-	376	0	51	R.DGAGSGDDSFTSYGESSQLGVK.V + Didehydro (F)
LiCl	794
contig_22692 Mass: 91956 Score: 513 Expect: 3.4e-046 Matches: 30 Frame: 3							polygalacturonase non-catalytic protein [Medicago truncatula]					Score	Expect	Identities	Positives	Gaps
	contig_22692						Sequence ID: gi|922335979|ref|XP_013445979.1|					895 bits(2312)	0	452/498(91%)	471/498(94%)	0/498(0%)
	1017.4102	1016.4029	1016.4087	-5.73	306	-	314	0	31	K.SDFSGYSEK.G + Didehydro (F)
	1149.5498	1148.5425	1148.5363	5.43	193	-	201	1	13	K.HNEFARYSK.I + Didehydro (F)
	1285.5979	1284.5906	1284.5986	-6.23	391	-	402	1	77	K.SPGSETFKGYAK.G + Didehydro (F); Oxidation (P)
	1315.6031	1314.5959	1314.6092	-10.14	315	-	327	0	26	K.GSSAVDAFVSYSK.N + Didehydro (F)
	1516.7212	1515.7139	1515.7106	2.17	342	-	354	1	76	K.GSFAAQEKFTNYR.D + Didehydro (F)
	1548.7379	1547.7306	1547.7369	-4.02	286	-	299	0	81	K.DSIHAVNGFTQYAK.N + Didehydro (F)
	1653.7495	1652.7422	1652.7471	-2.94	377	-	390	0	48	K.VDFNNYGLNPDYPK.S + Didehydro (F)
	1664.8417	1663.8344	1663.8318	1.57	328	-	341	1	72	K.NLNKPENTFKNYGK.G + Didehydro (F)
	2161.9177	2160.9104	2160.9084	0.95	355	-	376	0	60	R.DGAGSGDDSFTSYGESSQLGVK.V + Didehydro (F)
LiCl	819
contig_27771 Mass: 85122 Score: 96 Expect: 0.00018 Matches: 18 Frame: 5							polygalacturonase non-catalytic protein [Medicago truncatula]					Score	Expect	Identities	Positives	Gaps
	contig_27771						Sequence ID: gi|922335979|ref|XP_013445979.1|					1143 bits(2956)	0	586/613(96%)	592/613(96%)	0/613(0%)
	1285.6138	1284.6065	1284.5986	6.12	381	-	392	1	34	K.SPGSETFKGYAK.G + Didehydro (F); Oxidation (P)
	1516.7289	1515.7216	1515.7106	7.24	332	-	344	1	27	K.GSFAAQEKFTNYR.D + Didehydro (F)
	1653.7548	1652.7475	1652.7471	0.24	367	-	380	0	19	K.VDFNNYGLNPDYPK.S + Didehydro (F)
LiCl	827
contig_27771 Mass: 85122 Score: 565 Expect: 2.1e-051 Matches: 29 Frame: 5							polygalacturonase non-catalytic protein [Medicago truncatula]					Score	Expect	Identities	Positives	Gaps
	contig_27771						Sequence ID: gi|922335979|ref|XP_013445979.1|					1143 bits(2956)	0	586/613(96%)	592/613(96%)	0/613(0%)
	1149.5544	1148.5472	1148.5363	9.47	183	-	191	1	18	K.HNEFARYSK.I + Didehydro (F)
	1285.6057	1284.5984	1284.5986	-0.15	381	-	392	1	71	K.SPGSETFKGYAK.G + Didehydro (F); Oxidation (P)
	1315.6080	1314.6008	1314.6092	-6.43	305	-	317	0	61	K.GSSAVDAFVSYSK.N + Didehydro (F)
	1516.7260	1515.7187	1515.7106	5.31	332	-	344	1	76	K.GSFAAQEKFTNYR.D + Didehydro (F)
	1548.7429	1547.7356	1547.7369	-0.79	276	-	289	0	69	K.DSIHAVNGFTQYAK.N + Didehydro (F)
	1653.7515	1652.7442	1652.7471	-1.76	367	-	380	0	82	K.VDFNNYGLNPDYPK.S + Didehydro (F)
	1664.8452	1663.8379	1663.8318	3.69	318	-	331	1	47	K.NLNKPENTFKNYGK.G + Didehydro (F)
	2161.9180	2160.9107	2160.9084	1.07	345	-	366	0	120	R.DGAGSGDDSFTSYGESSQLGVK.V + Didehydro (F)
LiCl	832
contig_48302 Mass: 86570 Score: 767 Expect: 1.3e-071 Matches: 29 Frame: 5							polygalacturonase non-catalytic protein [Medicago truncatula]					Score	Expect	Identities	Positives	Gaps
	contig_48302						Sequence ID: gi|922335979|ref|XP_013445979.1|					1161 bits(3003)	0.0()	572/635(90%)	597/635(94%)	0/635(0%)
	1017.4143	1016.4070	1016.4087	-1.65	326	-	334	0	40	K.SDFSGYSEK.G + Didehydro (F)
	1149.5510	1148.5438	1148.5363	6.50	213	-	221	1	39	K.HNEFARYSK.I + Didehydro (F)
	1285.6002	1284.5929	1284.5986	-4.43	411	-	422	1	89	K.SPGSETFKGYAK.G + Didehydro (F); Oxidation (P)
	1315.6075	1314.6003	1314.6092	-6.80	335	-	347	0	72	K.GSSAVDAFVSYSK.N + Didehydro (F)
	1516.7221	1515.7148	1515.7106	2.73	362	-	374	1	86	K.GSFAAQEKFTNYR.D + Didehydro (F)
	1548.7373	1547.7300	1547.7369	-4.42	306	-	319	0	92	K.DSIHAVNGFTQYAK.N + Didehydro (F)
	1653.7504	1652.7431	1652.7471	-2.42	397	-	410	0	65	K.VDFNNYGLNPDYPK.S + Didehydro (F)
	1664.8411	1663.8338	1663.8318	1.20	348	-	361	1	83	K.NLNKPENTFKNYGK.G + Didehydro (F)
	2161.9138	2160.9065	2160.9084	-0.85	375	-	396	0	191	R.DGAGSGDDSFTSYGESSQLGVK.V + Didehydro (F)
LiCl	833
contig_12932 Mass: 153661 Score: 247 Expect: 1.3e-019 Matches: 31 Frame: 4							polygalacturonase non-catalytic protein [Medicago truncatula]					Score	Expect	Identities	Positives	Gaps
	contig_12932						Sequence ID: gi|922335981|ref|XP_013445980.1|					1157 bits(2994)	0	592/624(95%)	605/624(96%)	0/624(0%)
	1425.7166	1424.7093	1424.7048	3.13	962	-	974	1	36	R.GSLGAVEKFSNYR.D + Didehydro (F)
	1548.6970	1547.6897	1547.6892	0.33	1005	-	1018	1	92	K.SFNEGTDSFKGYAK.G + Didehydro (F)
	1610.6725	1609.6652	1609.6645	0.43	990	-	1004	0	65	K.DSTGGTHVDFDNYGK.S + Didehydro (F)
	2065.0503	2064.0430	2064.0389	2.00	864	-	882	1	39	K.DTNVPNLRFTTYSVGVAGR.Q + Didehydro (F)
contig_5318 Mass: 32806 Score: 100 Expect: 6.8e-005 Matches: 1 Frame: 6							peroxidase [Medicago sativa]					Score	Expect	Identities	Positives	Gaps
	contig_5318						Sequence ID: gi|537317|gb|AAB41811.1|					480 bits(1236)	4e-172	239/252(95%)	243/252(96%)	4/252(1%)
	1907.9880	1906.9807	1906.9749	3.06	81	-	99	0	100	R.QGLDTTDLVALSGAHTIGR.G + Gln->pyro-Glu (N-term Q)
LiCl	842
contig_101380 Mass: 92198 Score: 99 Expect: 8.9e-005 Matches: 28 Frame: 2							polygalacturonase non-catalytic protein [Medicago truncatula]					Score	Expect	Identities	Positives	Gaps
	contig_101380						Sequence ID: gi|357485893|ref|XP_003613234.1|					1204 bits(3116)	0	614/627(98%)	620/627(98%)	0/627(0%)
	1304.6063	1303.5990	1303.5946	3.44	202	-	212	0	6	K.HGDDVNFAIYR.D + Didehydro (F)
	1565.6660	1564.6587	1564.6682	-6.03	432	-	445	0	44	K.SFNEGTDTFTSYAK.T + Didehydro (F)
contig_51087 Mass: 38144 Score: 70 Expect: 0.066 Matches: 11 Frame: 6							peroxidase family protein [Medicago truncatula]					Score	Expect	Identities	Positives	Gaps
	contig_51087						Sequence ID: gi|357448443|ref|XP_003594497.1					427 bits(1099)	1e-148()	238/251(95%)	244/251(97%)	0/251(0%)
	1925.0099	1924.0026	1924.0014	0.62	81	-	99	0	43	R.QGLDTTDLVALSGAHTIGR.G
	1907.9862	1906.9789	1906.9749	2.12	81	-	99	0	56	R.QGLDTTDLVALSGAHTIGR.G + Gln->pyro-Glu (N-term Q)
contig_98800	1025.4684	1024.4611	1024.4614	-0.28	65	-	72	0	40	A.QLDNSFYR.D + Gln->pyro-Glu (N-term Q)
LiCl	843
gi|537317 Mass: 38746 Score: 241 Expect: 2.6e-018 Matches: 12
	peroxidase [Medicago sativa]
	1059.5923	1058.5850	1058.5720	12.3	315	-	324	0	19	K.VLTGSQGEIR.K
	1297.6434	1296.6362	1296.6245	9.00	37	-	47	0	55	R.DTCPNVHSIVR.E
	1925.0138	1924.0065	1924.0014	2.65	183	-	201	0	127	R.QGLDTTDLVALSGAHTIGR.G
	3446.5398	3445.5325	3445.5620	-8.57	234	-	265	0	24	R.TICPNGGPGSTLTDLDPTTPDTFDSAYYSNLR.I
	1907.9895	1906.9822	1906.9749	3.85	183	-	201	0	125	R.QGLDTTDLVALSGAHTIGR.G + Gln->pyro-Glu (N-term Q)
	2516.2666	2515.2593	2515.2667	-2.94	178	-	201	2	123	K.KNFDRQGLDTTDLVALSGAHTIGR.G + Arg->Lys (R); Lys->Ser (K)
	2861.3000	2860.2927	2860.3039	-3.92	239	-	265	0	67	N.GGPGSTLTDLDPTTPDTFDSAYYSNLR.I
	2276.0780	2275.0707	2275.0692	0.68	25	-	43	1	76	A.QLDNSFYKDTCPNVHSIVR.E + Gln->pyro-Glu (N-term Q)			PREDICTED SIGNAL PEPTIDE
LiCl	848
gi|537317 Mass: 38746 Score: 515 Expect: 1.1e-045 Matches: 13
	peroxidase [Medicago sativa]
	1059.6161	1058.6088	1058.5720	34.8	315	-	324	0	69	K.VLTGSQGEIR.K
	1187.7087	1186.7015	1186.6670	29.1	315	-	325	1	25	K.VLTGSQGEIRK.Q
	1297.6663	1296.6590	1296.6245	26.6	37	-	47	0	108	R.DTCPNVHSIVR.E
	1925.0250	1924.0177	1924.0014	8.48	183	-	201	0	163	R.QGLDTTDLVALSGAHTIGR.G
	3446.4990	3445.4917	3445.5620	-20.40	234	-	265	0	132	R.TICPNGGPGSTLTDLDPTTPDTFDSAYYSNLR.I
	1847.8649	1846.8576	1846.8374	11.0	250	-	265	0	75	D.PTTPDTFDSAYYSNLR.I			UNSTABLE PEPTIDE BOND
	2861.2695	2860.2622	2860.3039	-14.58	239	-	265	0	96	N.GGPGSTLTDLDPTTPDTFDSAYYSNLR.I
	1025.5060	1024.4987	1024.4614	36.4	29	-	36	0	54	A.QLDNSFYR.D + Gln->pyro-Glu (N-term Q)			PREDICTED SIGNAL PEPTIDE
	1908.0037	1906.9964	1906.9749	11.3	183	-	201	0	166	R.QGLDTTDLVALSGAHTIGR.G + Gln->pyro-Glu (N-term Q)
	2516.262	SNFDKQGLDTTDLVALSGAHTIGR			IN DB LYS IS ARG AND THE N-TERMINAL SER IS ABSENT CLOSEST HOMOLOGUE GI:217072066
LiCl	849
gi|537317 Mass: 38746 Score: 574 Expect: 1.3e-051 Matches: 14
	peroxidase [Medicago sativa]
	1059.5909	1058.5837	1058.5720	11.0	315	-	324	0	58	K.VLTGSQGEIR.K
	1187.6860	1186.6788	1186.6670	9.93	315	-	325	1	47	K.VLTGSQGEIRK.Q
	1297.6434	1296.6362	1296.6245	9.00	37	-	47	0	102	R.DTCPNVHSIVR.E
	1925.0147	1924.0074	1924.0014	3.10	183	-	201	0	193	R.QGLDTTDLVALSGAHTIGR.G
	3446.5603	3445.5530	3445.5620	-2.61	234	-	265	0	153	R.TICPNGGPGSTLTDLDPTTPDTFDSAYYSNLR.I
	1025.4792	1024.4719	1024.4614	10.3	29	-	36	0	48	A.QLDNSFYR.D + Gln->pyro-Glu (N-term Q)			PREDICTED SIGNAL PEPTIDE
	1847.8544	1846.8471	1846.8374	5.29	250	-	265	0	95	D.PTTPDTFDSAYYSNLR.I			UNSTABLE PEPTIDE BOND
	2861.3015	2860.2942	2860.3039	-3.40	239	-	265	0	91	N.GGPGSTLTDLDPTTPDTFDSAYYSNLR.I
	2516.2725	2515.2652	2515.2667	-0.59	178	-	201	2	125	K.KNFDRQGLDTTDLVALSGAHTIGR.G + Arg->Lys (R); Lys->Ser (K)
gi|388496770	2276.0790	2275.0717	2275.0692	1.12	25	-	43	1	114	A.QLDNSFYKDTCPNVHSIVR.E + Gln->pyro-Glu (N-term Q)			VARIANT, PREDICTED SIGNALPEPTIDE
LiCl	853
gi|537317 Mass: 38746 Score: 129 Expect: 4.2e-007 Matches: 13
	peroxidase [Medicago sativa]
	1059.5873	1058.5800	1058.5720	7.54	315	-	324	0	2	K.VLTGSQGEIR.K
	1297.6416	1296.6343	1296.6245	7.59	37	-	47	0	56	R.DTCPNVHSIVR.E
	1925.0167	1924.0094	1924.0014	4.17	183	-	201	0	49	R.QGLDTTDLVALSGAHTIGR.G
	1025.4747	1024.4674	1024.4614	5.87	29	-	36	0	38	A.QLDNSFYR.D + Gln->pyro-Glu (N-term Q)			PREDICTED SIGNAL PEPTIDE
contig_101380 Mass: 92198 Score: 112 Expect: 4.3e-006 Matches: 34 Frame: 2							polygalacturonase non-catalytic protein [Medicago truncatula]					Score	Expect	Identities	Positives	Gaps
	contig_101380						Sequence ID: gi|357485893|ref|XP_003613234.1|					1204 bits(3116)	0.0()	614/627(98%)	620/627(98%)	0/627(0%)
	1304.6105	1303.6032	1303.5946	6.62	202	-	212	0	3	K.HGDDVNFAIYR.D + Didehydro (F)
	1565.6757	1564.6684	1564.6682	0.13	432	-	445	0	51	K.SFNEGTDTFTSYAK.T + Didehydro (F)
	2528.0630	2527.0557	2527.0524	1.31	311	-	333	0	90	R.TQSFNSYTENGNSGQQSFTSYGK.N + 2 Didehydro (F)
LiCl	854
gi|537317 Mass: 38746 Score: 116 Expect: 8.4e-006 Matches: 14
	peroxidase [Medicago sativa]
	1297.6417	1296.6344	1296.6245	7.68	37	-	47	0	34	R.DTCPNVHSIVR.E
	1925.0138	1924.0065	1924.0014	2.65	183	-	201	0	63	R.QGLDTTDLVALSGAHTIGR.G
	1025.4702	1024.4629	1024.4614	1.48	29	-	36	0	40	A.QLDNSFYR.D + Gln->pyro-Glu (N-term Q)			PREDICTED SIGNAL PEPTIDE
LiCl	870
contig_65583 Mass: 77006 Score: 102 Expect: 4.3e-005 Matches: 1 Frame: 2							polygalacturonase non-catalytic protein [Medicago truncatula]					Score	Expect	Identities	Positives	Gaps
	contig_65583						Sequence ID: gi|922335981|ref|XP_013445980.1|					1166 bits(3017)	0	591/627(94%)	610/627(97%)	0/627(0%)
	1610.6390	1609.6317	1609.6645	-20.37	344	-	358	0	96	K.DSTGGTHVDFDNYGK.S + Didehydro (F)
	1548.6680	1547.6607	1547.6892	-18.42	359	-	372	1	95	K.SFNEGTDSFKGYAK.G + Didehydro (F)
	2065.0090	2064.0017	2064.0389	-18.00	218	-	236	1	27	K.DTNVPNLRFTTYSVGVAGR.Q + Didehydro (F)
	1425.6890	1424.6817	1424.7048	-16.21	316	-	328	1	57	R.GSLGAVEKFSNYR.D + Didehydro (F)
LiCl	878
contig_12932 Mass: 153661 Score: 422 Expect: 4.3e-037 Matches: 36 Frame: 4							polygalacturonase non-catalytic protein [Medicago truncatula]					Score	Expect	Identities	Positives	Gaps
	contig_12932						Sequence ID: gi|922335981|ref|XP_013445980.1|					1157 bits(2994)	0	592/624(95%)	605/624(96%)	0/624(0%)
	1425.7131	1424.7059	1424.7048	0.73	962	-	974	1	84	R.GSLGAVEKFSNYR.D + Didehydro (F)
[truncated: 381 more rows]
